# Supplementary material for: Logical design of synthetic cis-regulatory DNA for genetic tracing of cell identities and state changes
Source: Nat Commun. 2024 Feb 5;15:897. doi: 10.1038/s41467-024-45069-6 (PMC10844330; doi:10.1038/s41467-024-45069-6)
Supplement: Supplementary file 4 — Supplementary Dataset S1 [file 41467_2024_45069_MOESM4_ESM.xlsx]

## Sheet: Tab 1 - Table of Contents
Table of Contents for Supplementary Table 1
Tab 1	Table of Contents	Content
Tab 2	Selected GBM sLCRs overview
Tab 3	Selected non-GBM sLCRs overview
Tab 4	MGT#1-2 input	Selected GBM sLCRs
Tab 5	MGT#4 input
Tab 6	mMGT#7 input
Tab 7	PNGT#1-2 input
Tab 8	PNGT#3 input
Tab 9	CLGT#1-2 input
Tab 10	CLGT#3 input
Tab 11	ACGT#1 input
Tab 12	ACGT#3 input
Tab 13	OPCGT#1 input
Tab 14	OPCGT#2 input
Tab 15	NPCGT#1 input
Tab 16	NPCGT#2 input
Tab 17	ERSGT#1 input	Selected non-GBM sLCRs
Tab 18	ERSGT#2 input
Tab 19	ERSGT#3 input
Tab 20	COVGT#1 input
Tab 21	COVGT#2 input
Tab 22	COVGT#3 input
Tab 23	COVGT#4 input
Tab 24	COVGT#5 input
Tab 25	TEXGT#1 input
Tab 26	TEXGT#2 input
Tab 27	SGT#2 input
Tab 28	mSGT#1 input
Tab 29	SGT#4 input
Tab 30	C20GT#1 input
Tab 31	C20GT#2 input
Tab 32	C20GT#3 input
Tab 33	mACCGT#1 input
Tab 34	mCPRGT#1 input
Tab 35	mMGGT#1 input
Tab 36	mRBCGT#1 input
Tab 37	mRPRGT#1 input
Tab 38	HKGT#1 input	House-keeping sLCRs
Tab 39	HKGT#2 input
Tab 40	HKGT#3 input
Tab 41	HKGT#4 input
Tab 42	Lung sLCR input	Tissue-specific sLCRs:
Tab 43	Liver sLCR input
Tab 44	Kidney sLCR input
Tab 45	GRCh37 CTCF	Regions & ref. genome
Tab 46	human GZ TADs
Tab 47	GRCm38 CTCF
Tab 48	Nuclease-accessible hg19
Tab 49	TCGA GBM ATAC-seq
Tab 50	TCGA PanCancer ATAC-seq
Tab 51	Multi-region scATAC-seq (mm10)
Tab 52	HKsLCR expression statistics	Additional Data
Tab 53	panGBM scRNA-seq correlation matrix
Tab 54	Gene signatures for module scoring

## Sheet: Tab 2 - GBM sLCRs overview
Selected GBM sLCRs overview
#	Construct	sLCR	sLCR-fluorophore	Vector type	Addgene ID	Phenotype	TFs	Signature Genes	Boundary regions	Reference genome	TFs Aligned with modeling**
1	FH1-MGT#1-mVenus-PGK-H2A-CFP	MGT#1	mVenus	Lenti	#164100	Mesenchymal GBM	Tab 4 - MGT#1-2 input	Tab 4 - MGT#1-2 input	Tab 38 - GRCh37 CTCF	hg19	yes
2	pPB[Exp]-mCherry-{MGT#1}>d2EGFP	MGT#1	GFP	PiggyBac	NA	Mesenchymal GBM	Tab 4 - MGT#1-2 input	Tab 4 - MGT#1-2 input	Tab 38 - GRCh37 CTCF	hg19	yes
3	FH1-MGT#2-mVenus-PGK-H2A-CFP	MGT#2	mVenus	Lenti	#164101	Mesenchymal GBM	Tab 4 - MGT#1-2 input	Tab 4 - MGT#1-2 input	Tab 38 - GRCh37 CTCF	hg19	yes
3	FH1-MGT#2-mCherry-PGK-H2A-CFP	MGT#2	mCherry	Lenti	#164102	Mesenchymal GBM	Tab 4 - MGT#1-2 input	Tab 4 - MGT#1-2 input	Tab 38 - GRCh37 CTCF	hg19	yes
4	pPB[Exp]-mCherry-{MGT#4}>d2EGFP	MGT#4	GFP	PiggyBac	NA	Mesenchymal GBM	Tab 5 - MGT#4 input	Tab 5 - MGT#4 input	Tab 38 - GRCh37 CTCF	hg19	yes
5	NA*	MGT#5 (MII)*	NA	NA	NA	Mesenchymal GBM (MGT#4 iteration)	Tab 5 - MGT#4 input	Tab 5 - MGT#4 input	Tab 39 - human GZ TADs	hg19	yes
6	NA*	MGT#5 (MIV)*	NA	NA	NA	Mesenchymal GBM (MGT#4 iteration)	Tab 5 - MGT#4 input	Tab 5 - MGT#4 input	Tab 39 - human GZ TADs	Tab 41 - Nuclease-accessible hg19	yes
7	NA*	MGT#6 (MIII)*	NA	NA	NA	Mesenchymal GBM (MGT#4 iteration)	Tab 5 - MGT#4 input	Tab 5 - MGT#4 input	Tab 38 - GRCh37 CTCF	Tab 41 - Nuclease-accessible hg19	yes
8	NA*	mMGT#7 (Mouse)*	NA	NA	NA	Mesenchymal GBM (MGT#4 iteration)	Tab 6 - mMGT#7 input	Tab 6 - mMGT#7 input	Tab 40 - GRCm38 CTCF	mm10	yes
9	pLV[Exp]-Neo-{BamHI/mMGT7-atac/BamHI}>NLS_mCherry	mMGT#7_ATAC (Mouse)	mCherry	Lenti	NA	Mesenchymal GBM (MGT#4 iteration)	Tab 6 - mMGT#7 input	Tab 6 - mMGT#7 input	Tab 40 - GRCm38 CTCF	Tab 44 - Multi-region scATAC-seq (mm10)	yes
10	NA*	MGT#8 (MIII)*	NA	NA	NA	Mesenchymal GBM (MGT#4 iteration)	Tab 5 - MGT#4 input	Tab 5 - MGT#4 input	Tab 38 - GRCh37 CTCF	Tab 42 - TCGA GBM ATAC-seq	yes
11	NA*	MGT#9 (MIII)*	NA	NA	NA	Mesenchymal GBM (MGT#4 iteration)	Tab 5 - MGT#4 input	Tab 5 - MGT#4 input	Tab 38 - GRCh37 CTCF	Tab 43 - TCGA PanCancer ATAC-seq	yes
12	NA*	MGT#10 (MIV)*	NA	NA	NA	Mesenchymal GBM (MGT#4 iteration)	Tab 5 - MGT#4 input	Tab 5 - MGT#4 input	Tab 39 - human GZ TADs	Tab 43 - TCGA PanCancer ATAC-seq	yes
13	NA*	MGT#11 (MIV)*	NA	NA	NA	Mesenchymal GBM (MGT#4 iteration)	Tab 5 - MGT#4 input	Tab 5 - MGT#4 input	Tab 39 - human GZ TADs	Tab 42 - TCGA GBM ATAC-seq	yes
14	FH1-PNGT#1-mCherry-PGK-H2A-CFP	PNGT#1	mCherry	Lenti	#164103	Proneural GBM	Tab 7 - PNGT#1-2 input	Tab 7 - PNGT#1-2 input	Tab 38 - GRCh37 CTCF	hg19	>TF
15	FH1-PNGT#2-mCherry-PGK-H2A-CFP	PNGT#2	mCherry	Lenti	#164104	Proneural GBM	Tab 7- PNGT#1-2 input	Tab 7 - PNGT#1-2 input	Tab 38 - GRCh37 CTCF	hg19	>TF
16	pPB[Exp]-mCherry-{PNGT#3}>d2EGFP	PNGT#3	GFP	PiggyBac	NA	Proneural GBM	Tab 8- PNGT#3 input	Tab 8 - PNGT#3 input	Tab 38 - GRCh37 CTCF	hg19	>TF
17	FH1-CLGT#1-mCherry-PGK-H2A-CFP	CLGT#1	mCherry	Lenti	#164105	Classical GBM	Tab 9 - CLGT#1-2 input	Tab 9 - CLGT#1-2 input	Tab 38 - GRCh37 CTCF	hg19	>TF
18	FH1-CLGT#2-mCherry-PGK-H2A-CFP	CLGT#2	mCherry	Lenti	#164106	Classical GBM	Tab 9 - CLGT#1-2 input	Tab 9 - CLGT#1-2 input	Tab 38 - GRCh37 CTCF	hg19	>TF
19	pPB[Exp]-mCherry-{CLGT#3}>d2EGFP	CLGT#3	GFP	PiggyBac	NA	Classical GBM	Tab 10 - CLGT#3 input	Tab 10 - CLGT#3 input	Tab 38 - GRCh37 CTCF	hg19	>TF
20	pLV[Exp]-EGFP-{ACGT1_906bp}>{mCherry2-NLS-PEST}	ACGT#1	mCherry	PiggyBac	NA	AC-like (Neftel et. al)	Tab 11 - ACGT#1 input	Tab 11 - ACGT#1 input	Tab 38 - GRCh37 CTCF	hg19	<TF
21	pLV[Exp]-EGFP-{ACGT3_906bp}>{mCherry2-NLS-PEST}	ACGT#3	mCherry	PiggyBac	NA	AC-like (Neftel et. al)	Tab 12 - ACGT#3 input	Tab 12 - ACGT#3 input	Tab 38 - GRCh37 CTCF	hg19	>TF
23	NA*	OPCGT#1	NA	NA	NA	OPC-like (Neftel et. al)	Tab 13 - OPCGT#1 input	Tab 13 - OPCGT#1 input	Tab 38 - GRCh37 CTCF	hg19	<TF
24	NA*	OPCGT#2	NA	NA	NA	OPC-like (Neftel et. al)	Tab 14 - OPCGT#2 input	Tab 14 - OPCGT#2 input	Tab 38 - GRCh37 CTCF	hg19	yes
25	NA*	NPCGT#1	NA	NA	NA	NPC-like (Neftel et. al)	Tab 15 - NPCGT#1 input	Tab 15 - NPCGT#1 input	Tab 38 - GRCh37 CTCF	hg19	<TF
26	NA*	NPCGT#2	NA	NA	NA	NPC-like (Neftel et. al)	Tab 16 - NPCGT#2 input	Tab 16 - NPCGT#2 input	Tab 38 - GRCh37 CTCF	hg19	yes
*in silico tested
* number of TF input aligned with validated MGT#1-2-4 (60-100)

## Sheet: Tab 3 - non-GBM sLCRs overview
Selected non-GBM sLCRs overview
#	Construct	Kidney sLCR	sLCR-fluorophore	Vector type	Addgene ID	Phenotype	TFs	Signature Genes	Boundary regions	Reference genome	TFs Aligned with modeling**
1	pLV(Exp)-EGFP-(ERSGT1)(mcherry2-NLS-PEST)	ERSGT#1	mCherry	Lenti	NA	ER-stress response	Tab 17 - ERSGT#1 input	Tab 38 - ERSGT#1 input	Tab 38 - GRCh37 CTCF	hg19	yes
2	NA	ERSGT#2	NA	NA	NA	ER-stress response	Tab 18 - ERSGT#2 input	Tab 18 - ERSGT#2 input	Tab 38 - GRCh37 CTCF	hg19	>TF
3	LV[EXP]_ERSGT3-mCherry_NEO	ERSGT#3	mCherry	Lenti	NA	ER-stress response	Tab 19 - ERSGT#3 input	Tab 19 - ERSGT#3 input	Tab 38 - GRCh37 CTCF	hg19	>>TF
4	pPB-Neo-COVGT1-d2EGFP	COVGT#1	GFP	PiggyBac	#201447	Response to SARS-2 infection	Tab 20 - COVGT#1 input	Tab 20 - COVGT#1 input	Tab 38 - GRCh37 CTCF	hg19	<TF
5	pPB-Neo-COVGT2-d2EGFP	COVGT#2	GFP	PiggyBac	#201448	Response to SARS-2 infection	Tab 21 - COVGT#2 input	Tab 21 - COVGT#2 input	Tab 38 - GRCh37 CTCF	hg19	<<TF
6	pPB-NeoCOVGT3-d2EGFP	COVGT#3	GFP	PiggyBac	#201446	Response to SARS-2 infection	Tab 22 - COVGT#3 input	Tab 22 - COVGT#3 input	Tab 38 - GRCh37 CTCF	hg19	<TF
7	pPB-Neo-COVGT4-d2EGFP	COVGT#4	GFP	PiggyBac	#201449	Response to SARS-2 infection	Tab 23 - COVGT#4 input	Tab 23 - COVGT#4 input	Tab 38 - GRCh37 CTCF	hg19	<TF
8	pPB-Neo-COVGT5-d2EGFP	COVGT#5	GFP	PiggyBac	#201454	Response to SARS-2 infection	Tab 24 - COVGT#5 input	Tab 24 - COVGT#5 input	Tab 38 - GRCh37 CTCF	hg19	yes
10	pLV[Exp]-{Tex_minimal_2020}>{TagBFP2-T2A-JUN}-mPGK>EGFP	TEXGT#1	BFP	Lenti	NA	T-cell exhaustion	Tab 25 - TEXGT#1 input	Tab 25 - TEXGT#1 input	Tab 38 - GRCh37 CTCF	hg19	<<TF
11	pLV[Exp]-{Tex_NFAT_2020}>{iRFP670-T2A-JUN_correct}-mPGK>Cerulean	TEXGT#2	iRFP670	Lenti	NA	T-cell exhaustion	Tab 26 - TEXGT#2 input	Tab 26 - TEXGT#2 input	Tab 38 - GRCh37 CTCF	hg19	yes
13	pPB[Exp]-Neo-{SGT#2}>d2EGFP	SGT#2	GFP	PiggyBac	NA	Senescence	Tab 27 - SGT#2 input	Tab 27 - SGT#2 input	Tab 38 - GRCh37 CTCF	hg19	>>TF
14	pLV(Exp)-mcherry-(mSGT)(TurboGFP-PEST)	mSGT#1	GFP	Lenti	NA	Senescence (mouse)	Tab 28 - mSGT#1 input	Tab 28 - mSGT#1 input	Tab 40 - GRCm38 CTCF	mm10	yes
15	pPB[Exp]-Neo-{SGT#4}>mCherry	SGT#4	mCherry	PiggyBac	NA	Senescence	Tab 29 - SGT#4 input	Tab 29 - SGT#4 input	Tab 38 - GRCh37 CTCF	hg19	>>TF
16	pLV[Exp]-Bsd-{PacI/Promoter_1116bp}>{iRFP670}	C20GT#1	iRFP670	Lenti	NA	Microglia activation	Tab 30 - C20GT#1 input	Tab 30 - C20GT#1 input	Tab 38 - GRCh37 CTCF	hg19	<<TF
17	pLV[Exp]-Bsd-{MG-sLCR_gg-mjs-cc-TF}>{iRFP670}	C20GT#2	iRFP670	Lenti	NA	Microglia activation	Tab 31 - C20GT#2 input	Tab 31 - C20GT#2 input	Tab 38 - GRCh37 CTCF	hg19	<<TF
18	pLV[Exp]-Bsd-{gg_mjs-cc_TF_final_selection}>	C20GT#3	iRFP670	Lenti	NA	Microglia activation	Tab 32 - C20GT#3 input	Tab 32 - C20GT#3 input	Tab 38 - GRCh37 CTCF	hg19	<<TF
19	NA*	mACCGT#1	NA	NA	NA	Mouse Amacrine cell	Tab 33 - mACCGT#1 input	Tab 33 - mACCGT#1 input	Tab 40 - GRCm38 CTCF	mm10	<TF
20	NA*	mCPRGT#1	NA	NA	NA	Mouse Cone Photoreceptors	Tab 34 - mCPRGT#1 input	Tab 34 - mCPRGT#1 input	Tab 40 - GRCm38 CTCF	mm10	<<TF
21	NA*	mMGGT#1	NA	NA	NA	Mouse Mueller Glia	Tab 35 - mMGGT#1 input	Tab 35 - mMGGT#1 input	Tab 40 - GRCm38 CTCF	mm10	<TF
22	NA*	mRBCGT#1	NA	NA	NA	Mouse Rod Bipolar cell	Tab 36 - mRBCGT#1 input	Tab 36 - mRBCGT#1 input	Tab 40 - GRCm38 CTCF	mm10	<TF
23	NA*	mRPRGT#1	NA	NA	NA	Mouse Rod Photoreceptors	Tab 37 - mRPRGT#1 input	Tab 37 - mRPRGT#1 input	Tab 40 - GRCm38 CTCF	mm10	<<TF
24	423_HKGT1.1_XbaI _VB221227-1031pkj	HKGT#1	mCherry	Lenti	NA	Human house-keeping sLCR	Tab 38 - HKGT#1 input	Tab 38 - HKGT#1 input	Tab 38 - GRCh37 CTCF	hg19	<<TF
25	429_pLV[Exp]-Puro-{HKGT1.2_XbaI}_{mCherry2-NLS-PEST}_VB221227-1033wwj	HKGT#2	mCherry	Lenti	NA	Human house-keeping sLCR	Tab 39 - HKGT#2 input	Tab 39 - HKGT#2 input	Tab 38 - GRCh37 CTCF	hg19	<<TF
26	428_pLV[Exp]-Puro-{mHKGT1.1_XbaI}_{mCherry2-NLS-PEST}_VB221227-1043jfd	HKGT#3	mCherry	Lenti	NA	Human house-keeping sLCR	Tab 40 - HKGT#3 input	Tab 40 - HKGT#3 input	Tab 40 - GRCm38 CTCF	mm10	<<TF
27	430_pLV[Exp]-Puro-{mHKGT1.2_XbaI}_{mCherry2-NLS-PEST}_VB221227-1041nuf	HKGT#4	mCherry	Lenti	NA	Human house-keeping sLCR	Tab 41 - HKGT#4 input	Tab 41 - HKGT#4 input	Tab 40 - GRCm38 CTCF	mm10	<<TF
28	NA*	Lung sLCR	NA	NA	NA	Lung tissue-specific sLCR	Tab 42 - Lung sLCR input	Tab 42 - Lung sLCR input	Tab 38 - GRCh37 CTCF	hg19	<<TF
29	NA*	Liver sLCR	NA	NA	NA	Liver tissue-specific sLCR	Tab 43 - Liver sLCR input	Tab 43 - Liver sLCR input	Tab 38 - GRCh37 CTCF	hg19	<<TF
30	NA*	Kidney sLCR	NA	NA	NA	Kidney tissue-specific sLCR	Tab 44 - Kidney sLCR input	Tab 44 - Kidney sLCR input	Tab 38 - GRCh37 CTCF	hg19	<TF
*in silico tested
* number of TF input aligned with validated MGT#1-2-4 (60-100)

## Sheet: Tab 4 - MGT#1-2 input
Mesenchymal GBM sLCR input (MGT#1-2)
sLCR	TFs		sLCR	chr	start	end	Signature Genes
MGT#1-2	AHR		MGT#1-2	chr2	143340258	143794239	KYNU
	ARID3A			chr9	16307172	17071294	BNC2
	ARID5A			chr5	169024242	169533445	DOCK2
	ARNT			chr6	6105509	6412727	F13A1
	BACH1			chr10	33400973	33712635	NRP1
	BATF			chr5	77761989	77980966	LHFPL2
	CEBPB			chr1	198548747	198760660	PTPRC
	CEBPD			chr6	106891589	107021230	AIM1
	CREB3L2			chr17	32526748	32647659	CCL2
	ELF1			chr10	45845915	45962655	ALOX5
	ELF4			chr6	106474543	106590594	PRDM1
	ELK3			chr5	35814929	35928408	IL7R
	ESR1			chr11	10433572	10532405	AMPD3
	ETV7			chr6	36061595	36147732	MAPK13
	FLI1			chr7	115819649	115903433	TES
	FOSL1			chrX	37603128	37686500	CYBB
	FOSL2			chr8	37708051	37785111	RAB11FIP1
	GATA6			chr10	5982008	6057920	IL15RA
	HLX			chr13	46685966	46761545	LCP1
	HOXB6			chr11	130013469	130084095	ST14
	IKZF1			chr1	183519361	183580489	NCF2
	IRF1			chr10	75644978	75702860	PLAU
	IRF5			chr7	100737678	100788850	SERPINE1
	IRF8			chr4	38791857	38835516	TLR1
	JDP2			chr12	8197949	8232317	C3AR1
	JUNB			chrX	153264077	153295694	IRAK1
	KLF5			chr1	202111201	202137248	PTPN7
	KLF6
	MAF
	MAFB
	MAFF
	MBD2
	MEF2A
	NFKB1
	NFKB2
	PLAG1
	POU2AF1
	POU2F2
	PRDM1
	PRRX1
	REL
	RELB
	RREB1
	RUNX1
	RUNX2
	RUNX3
	SP1
	SP100
	SPI1
	SRF
	STAT2
	STAT5A
	STAT6
	TBX19
	TEAD3
	TFE3
	TFEC
	VDR
	VENTX
	ZBTB7A
	ZBTB7B
	ZFHX3

## Sheet: Tab 5 - MGT#4 input
Mesenchymal GBM sLCR input (MGT#4)
sLCR	TFs		sLCR	chr	start	end	Signature Genes
MGT#4 (and iterations)	AHR		MGT#4 (and iterations)	chr6	106959730	107018326	AIM1
	ARNT			chr10	45869661	45941561	ALOX5
	ATF1			chrX	37639264	37672714	CYBB
	ATF3			chrX	153275951	153285431	IRAK1
	ATF6			chr17	32582304	32584222	CCL2
	BACH1			chr13	46700055	46786006	LCP1
	BHLHE40			chr12	8210898	8219067	C3AR1
	CEBPB			chr11	10329860	10529126	AMPD3
	CLOCK			chr11	130029457	130080271	ST14
	CREB3L2			chr10	5990855	6020150	IL15RA
	DMBX1			chr10	33466420	33625190	NRP1
	DMRT1			chr10	75668935	75677255	PLAU
	E2F7			chr9	16409501	16870841	BNC2
	EBF1			chr8	37716136	37756985	RAB11FIP1
	EGR1			chr7	100770370	100782547	SERPINE1
	EGR2			chr7	115850547	115898837	TES
	ELF1			chr6	6144318	6321246	F13A1
	ELF3			chr6	36095586	36107842	MAPK13
	ELK3			chr6	106534195	106557814	PRDM1
	ESR2			chr5	169064251	169510386	DOCK2
	ETV6			chr5	35852797	35879705	IL7R
	FOSL1			chr5	77781038	78065844	LHFPL2
	FOSL2			chr4	38792298	38858438	TLR1
	GABPA			chr2	143635067	143799890	KYNU
	GATA3			chr1	183524698	183560011	NCF2
	GATA4			chr1	202116141	202130716	PTPN7
	GLIS3			chr1	198607801	198726545	PTPRC
	HESX1
	HMGA2
	HSF4
	IRF2
	IRX3
	JUN
	JUNB
	LEF1
	MAF
	MAFF
	MAFK
	MBD2
	MLX
	MTF1
	NANOG
	NFATC2
	NFATC4
	NFE2L1
	NFE2L2
	NFKB1
	NFKB2
	NKX3-1
	NR1H3
	NR4A1
	NR4A3
	PLAG1
	POU2F3
	POU5F1
	PPARD
	PRDM1
	PRRX1
	RARG
	RELB
	RREB1
	RUNX1
	RUNX2
	RUNX3
	SNAI1
	SNAI2
	SOX13
	SRF
	STAT5A
	TBX15
	TCF7
	TEAD4
	TFDP1
	TFE3
	THAP1
	TP63
	TWIST1
	VDR
	XBP1
	YY2
	ZBTB7B
	ZFX
	ZNF214
	ZNF394
	ZNF436
	ZNF449

## Sheet: Tab 6 - mMGT#7 input
Mesenchymal GBM sLCR input (mouse mMGT#7)
sLCR	TFs		sLCR	chr	start	end	Signature Genes
mMGT#7	AHR		mMGT#7	chr1	135132699	135145326	Ptpn7
	ARNT			chr1	138062858	138175126	Ptprc
	ATF1			chr1	152800152	152836990	Ncf2
	ATF3			chr10	44437173	44458748	Prdm1
	ATF6			chr11	34226820	34783905	Dock2
	BACH1			chr11	82035576	82037452	Ccl2
	BHLHE40			chr13	36867177	37050244	F13a1
	CEBPB			chr13	94057795	94195409	Lhfpl2
	CLOCK			chr14	20836661	20843388	Plau
	CREB3L2			chr14	75136424	75230842	Lcp1
	DMBX1			chr15	9506158	9529876	Il7r
	DMRT1			chr17	28769316	28778704	Mapk13
	E2F7			chr2	11705711	11733985	Il15ra
	EBF1			chr2	43555324	43680216	Kynu
	EGR1			chr4	84272541	84675086	Bnc2
	EGR2			chr5	64924679	64932699	Tlr1
	ELF1			chr5	137061505	137072272	Serpine1
	ELF3			chr6	17065148	17105825	Tes
	ELK3			chr6	116410070	116461178	Alox5
	ESR2			chr6	122847139	122856157	C3ar1
	ETV6			chr7	110772603	110812408	Ampd3
	FOSL1			chr8	27138772	27174646	Rab11fip1
	FOSL2			chr8	128359072	128505475	Nrp1
	GABPA			chr9	31088589	31131799	St14
	GATA3			chrX	9435253	9469324	Cybb
	GATA4			chrX	74013917	74023921	Irak1
	GLIS3
	HESX1
	HMGA2
	HSF4
	IRF2
	IRX3
	JUN
	JUNB
	LEF1
	MAF
	MAFF
	MAFK
	MBD2
	MLX
	MTF1
	NANOG
	NFATC2
	NFATC4
	NFE2L1
	NFE2L2
	NFKB1
	NFKB2
	NKX3-1
	NR1H3
	NR4A1
	NR4A3
	PLAG1
	POU2F3
	POU5F1
	PPARD
	PRDM1
	PRRX1
	RARG
	RELB
	RREB1
	RUNX1
	RUNX2
	RUNX3
	SNAI1
	SNAI2
	SOX13
	SRF
	STAT5A
	TBX15
	TCF7
	TEAD4
	TFDP1
	TFE3
	THAP1
	TP63
	TWIST1
	VDR
	XBP1
	YY2
	ZBTB7B
	ZFX
	ZNF214
	ZNF394
	ZNF436
	ZNF449

## Sheet: Tab 7 - PNGT#1-2 input
Proneural GBM sLCR input (PNGT#1-2)
sLCR	TFs		sLCR	chr	start	end	Signature Genes
PNGT#1-2	BPTF		PNGT#1-2	chr6	161558353	161736333	AGPAT4
	CDC5L			chr3	105070453	105408351	ALCAM
	CTCF			chr3	134058439	134148043	AMOTL2
	E2F2			chrX	102465982	102504364	BEX4
	E2F3			chr9	136890726	136965377	BRD3
	ETV1			chr17	43030360	43055048	C1QL1
	FOXM1			chr1	6777839	7849437	CAMTA1
	FUBP1			chr8	61563448	61790920	CHD7
	GBX2			chr3	33480847	33775570	CLASP2
	GTF2I			chr9	34985198	35019129	DNAJB5
	HIC2			chr19	38664915	38724984	DPF1
	HLTF			chr8	71853308	72526287	EYA1
	HMBOX1			chr6	52840199	52862100	GSTA4
	HOXD1			chr6	114257121	114302590	HDAC2
	HOXD3			chr17	73127186	73168311	HN1
	HSF2			chr6	52859691	52936212	ICK
	INSM1			chr7	119728240	120440827	KCND2
	KLF12			chr2	241641750	241780619	KIF1A
	MAZ			chr13	73987281	74866500	KLF12
	MECP2			chrX	55476002	55516928	MAGEH1
	MNX1			chr1	151030226	151043592	MLLT11
	MYB			chr7	156779636	156849729	MNX1
	MYBL1			chr11	112705426	113162757	NCAM1
	MYBL2			chr9	14029311	14436549	NFIB
	NFIB			chr18	31339610	31906981	NOL4
	NOTCH1			chrX	30293879	30364514	NR0B1
	NR0B1			chr21	34366394	34501346	OLIG2
	NR2C2			chr22	31708126	31744872	PATZ1
	OLIG2			chr2	64282122	64447282	PELI1
	ONECUT2			chr9	15416500	15534441	PSIP1
	PARP1			chr4	26237055	26462796	RBPJ
	PBX1			chr2	7036409	7185860	RNF144A
	POU2F1			chr3	18336727	18606437	SATB1
	PSIP1			chr6	84123425	84571339	SNAP91
	RBPJ			chr2	5765810	5877628	SOX11
	SATB1			chr6	21522952	21601510	SOX4
	SMARCC1			chr1	26201200	26284757	STMN1
	SOX10			chrX	101340668	101385078	TCEAL2
	SOX11			chr18	52760547	53452112	TCF4
	SOX12			chr6	116539121	116590173	TSPYL4
	SOX2			chr2	71088603	71175591	VAX2
	SOX4			chr6	110373327	110572911	WASF1
	SOX5			chr9	37430198	37483386	ZBTB5
	SP4			chr6	27373669	27464423	ZNF184
	TBX5			chr1	40904039	40942731	ZNF643
	TCF12			chrX	84369423	84546745	ZNF711
	TCF4
	TCF7L1
	TFAP2A
	TFAP4
	THRA
	VAX2
	YBX1
	ZBTB33
	ZEB1
	ZNF238
	ZNF281
	ZNF589
	ZNF652
	ZSCAN16

## Sheet: Tab 8 - PNGT#3 input
Proneural GBM sLCR input (PNGT#3)
sLCR	TFs		sLCR	chr	start	end	Signature Genes
PNGT#3	ASCL1		PNGT#3	chr21	34398153	34401504	OLIG2
	ATF4			chr9	14081842	14398982	NFIB
	BACH2			chr6	21593972	21598847	SOX4
	CREB3			chr2	71127720	71160576	VAX2
	CTCF			chr9	15464064	15511017	PSIP1
	CXXC1			chr18	52889562	53332018	TCF4
	DDIT3			chr6	27418522	27440897	ZNF184
	E2F1			chr6	161551011	161695093	AGPAT4
	E2F2			chr6	52842751	52860176	GSTA4
	E2F3			chr22	31721790	31742218	PATZ1
	E2F5			chr17	73131343	73164376	HN1
	E2F8			chr11	112831997	113149158	NCAM1
	EN1			chr4	26165077	26436541	RBPJ
	EN2			chr18	31431064	31804916	NOL4
	ETS1			chr1	151030234	151040970	MLLT11
	ETV1			chr2	64319786	64371588	PELI1
	ETV2			chrX	30322323	30327715	NR0B1
	FOXD1			chr3	134074716	134094321	AMOTL2
	FOXD2			chr2	5832799	5841516	SOX11
	FOXK1			chr2	7057523	7208417	RNF144A
	FOXM1			chr9	34989638	34998897	DNAJB5
	FOXP2			chrX	84498997	84528368	ZNF711
	FUBP1			chr1	26210672	26233482	STMN1
	GLI1			chr6	110421022	110501207	WASF1
	GLIS1			chr9	37438111	37465396	ZBTB5
	GRHL1			chr13	74260226	74708394	KLF12
	GRHL2			chr9	136895427	136933657	BRD3
	HES7			chr6	84262599	84419410	SNAP91
	HEY2			chr3	18386879	18487080	SATB1
	HIC2			chr7	119913722	120390385	KCND2
	HINFP			chrX	55478538	55479998	MAGEH1
	HLTF			chr6	114254192	114332472	HDAC2
	HMGA1			chrX	101380660	101382683	TCEAL2
	HNF1A			chr6	116571151	116575261	TSPYL4
	HOMEZ			chrX	102470020	102472174	BEX4
	HOXA10			chr7	156786745	156803345	MNX1
	HOXA13			chr1	6845384	7829766	CAMTA1
	HOXA2			chr8	61591337	61779465	CHD7
	HOXA5			chr19	38701646	38720354	DPF1
	HOXA7			chr3	33537737	33759848	CLASP2
	HOXC6			chr2	241653181	241759725	KIF1A
	HOXC8			chr8	72109668	72274467	EYA1
	HOXC9			chr3	105085753	105295744	ALCAM
	HOXD10			chr17	43037061	43045439	C1QL1
	HOXD11
	HOXD3
	HOXD4
	HOXD8
	HOXD9
	HSF1
	HSF2
	INSM1
	IRX2
	KLF12
	LHX9
	MAZ
	MECP2
	MEIS3
	MYB
	MYBL1
	MYBL2
	MYC
	MYNN
	NEUROD1
	NFIB
	NFIL3
	NFYA
	NFYB
	NFYC
	NHLH1
	NKX2-2
	NR2C2
	NR2E3
	NR6A1
	OLIG1
	OLIG2
	ONECUT1
	ONECUT2
	OSR2
	PATZ1
	PBX3
	PDX1
	PKNOX1
	POU2F1
	POU3F1
	PRDM4
	PROX1
	RARA
	RARB
	RBPJ
	RFX3
	RFX5
	SIX1
	SMAD2
	SMARCA5
	SOX1
	SOX10
	SOX11
	SOX2
	SOX4
	SOX5
	SOX8
	SP4
	SREBF2
	TBX21
	TBX3
	TBX5
	TCF12
	TCF4
	TCF7L1
	TCF7L2
	TFAP2A
	TFAP4
	TFEB
	TP73
	USF1
	VAX2
	VEZF1
	ZBTB17
	ZBTB48
	ZBTB49
	ZBTB6
	ZEB1
	ZFP64
	ZFP82
	ZKSCAN1
	ZKSCAN3
	ZNF121
	ZNF140
	ZNF143
	ZNF232
	ZNF250
	ZNF257
	ZNF263
	ZNF274
	ZNF281
	ZNF329
	ZNF341
	ZNF423
	ZNF502
	ZNF586
	ZNF589
	ZNF652
	ZNF708
	ZNF740
	ZNF76
	ZNF8
	ZNF85
	ZSCAN16

## Sheet: Tab 9 - CLGT#1-2 input
Classical GBM sLCR input (CLGT#1-2)
sLCR	TFs		sLCR	chr	start	end	Signature Genes
CLGT#1-2	ARNT2		CLGT#1-2	chr2	204143079	204319716	ABI2
	ARNTL			chr2	223661189	223825739	ACSL3
	CREB5			chr2	168644185	168822849	B3GALT1
	ERF			chr19	13831210	13943199	CCDC130
	ESRRG			chr3	49486344	49578567	DAG1
	ETV4			chr7	140191234	140347990	DENND2A
	FOXC1			chr19	3484876	3547020	FZR1
	FOXG1			chr20	57397396	57526604	GNAS
	FOXO1			chr19	3556868	3586631	HMG20B
	GLI2			chr13	110395442	110445118	IRS2
	GMEB2			chr19	18382838	18415161	JUND
	HES1			chr19	34731955	34851795	KIAA0355
	HNF4G			chr22	50467939	50542585	MLC1
	IRF3			chr1	156629766	156659832	NES
	JUND			chr20	39723773	39802873	PLCG1
	MEIS1			chr19	604098	665844	POLRMT
	NFIC			chr14	77711979	77793647	POMT2
	NOTCH1			chr6	99215530	99297545	POU3F2
	NR2E1			chr7	136853382	137140592	PTN
	NR2F6			chr20	2832345	3037083	PTPRA
	PAX6			chr19	10809947	10828761	QTRT1
	POU3F2			chr16	51113449	51236890	SALL1
	PPARGC1A			chr14	55022182	55282893	SAMD4A
	RFX2			chr7	29960389	30060600	SCRN1
	RREB1			chr15	47311230	48213517	SEMA6D
	SMAD1			chr19	16882239	17001492	SIN3B
	SOX2			chr8	42268828	42531687	SLC20A2
	SOX21			chr9	84137820	84307005	TLE1
	SOX9			chr19	19220748	19251003	TMEM161A
	TBX2			chr19	18907766	18978461	UPF1
	TCF3			chr20	2797361	2846909	VPS16
	TEAD1			chr19	57614878	57752319	ZNF264
	TEAD3
	TGIF2

## Sheet: Tab 10 - CLGT#3 input
Classical GBM sLCR input (CLGT#3)
sLCR	TFs		sLCR	chr	start	end	Signature Genes
CLGT#3	ALX4		CLGT#3	chr20	2844830	3019722	PTPRA
	AR			chr19	18390563	18392432	JUND
	ARNTL			chr20	57414773	57486247	GNAS
	ARX			chr7	140218220	140373793	DENND2A
	ATF2			chr14	77741299	77787227	POMT2
	BATF3			chr19	18942747	18979045	UPF1
	BPTF			chr7	136912088	137028611	PTN
	BRCA1			chr19	19229978	19249322	TMEM161A
	CBFB			chr2	204192942	204312446	ABI2
	CDC5L			chr19	57702868	57724724	ZNF264
	CEBPG			chr8	42273993	42397069	SLC20A2
	CEBPZ			chr19	34745442	34846491	KIAA0355
	CENPB			chr19	10812106	10824113	QTRT1
	CREB1			chr15	47476298	48066420	SEMA6D
	CREB3L1			chr19	617223	633597	POLRMT
	CREB5			chr13	110406184	110438915	IRS2
	CUX1			chr9	84198598	84304220	TLE1
	E2F4			chr16	51169886	51185278	SALL1
	E2F6			chr19	13842574	13874110	CCDC130
	E4F1			chr19	14017014	14041692	CC2D1A
	ELF2			chr2	223725652	223809357	ACSL3
	ELK4			chr2	168675182	168730551	B3GALT1
	EPAS1			chr6	99282580	99286660	POU3F2
	ERG			chr22	50497820	50524331	MLC1
	ESRRA			chr19	3506271	3538328	FZR1
	ESRRB			chr20	39765600	39811629	PLCG1
	ETV4			chr19	16940211	16991164	SIN3B
	ETV5			chr14	55033815	55260033	SAMD4A
	ETV7			chr7	29959719	30029905	SCRN1
	FOXC1			chr1	156638555	156647189	NES
	FOXF1			chr3	49506146	49573048	DAG1
	FOXG1
	FOXJ2
	FOXO3
	GATA2
	GLI2
	GLI3
	GLIS2
	GMEB2
	HBP1
	HES1
	HEY1
	HIF1A
	HIVEP1
	HMBOX1
	HNF4G
	HOXB2
	HOXB3
	HOXB7
	HOXC10
	HOXC11
	ID4
	IRF3
	IRF7
	IRF9
	JUND
	KLF15
	KLF16
	KLF3
	KLF9
	MECOM
	MEIS1
	MEOX2
	MGA
	MSX1
	MZF1
	NFAT5
	NFATC3
	NFIA
	NFIC
	NKX2-5
	NR1H2
	NR2C1
	NR2E1
	NR2F1
	NR2F2
	NR2F6
	NR3C1
	NRF1
	NRL
	OTX1
	PAX2
	PAX6
	PBX1
	PBX2
	PITX1
	PITX2
	POU3F2
	POU3F3
	POU3F4
	RELA
	REST
	RFX1
	RFX2
	RFX4
	SALL4
	SHOX2
	SMAD1
	SMAD3
	SMAD4
	SMARCA1
	SOX15
	SOX21
	SOX9
	SP1
	SP2
	SP3
	STAT1
	STAT2
	STAT3
	STAT5B
	TAF1
	TBP
	TBX1
	TBX2
	TCF3
	TEAD1
	TEAD2
	TEAD3
	TFCP2
	TGIF1
	TGIF2
	THAP11
	TP53
	UBP1
	USF2
	YY1
	ZBED1
	ZBTB33
	ZFP28
	ZIC1
	ZIC2
	ZIC4
	ZNF134
	ZNF136
	ZNF146
	ZNF148
	ZNF18
	ZNF219
	ZNF260
	ZNF264
	ZNF282
	ZNF317
	ZNF320
	ZNF322
	ZNF324
	ZNF331
	ZNF333
	ZNF335
	ZNF350
	ZNF354A
	ZNF382
	ZNF384
	ZNF41
	ZNF410
	ZNF418
	ZNF490
	ZNF528
	ZNF547
	ZNF549
	ZNF554
	ZNF563
	ZNF582
	ZNF680
	ZNF713
	ZNF768
	ZNF770
	ZNF784
	ZNF816
	ZSCAN22

[truncated: 44 more sheets: Tab 11 - ACGT#1 input, Tab 12 - ACGT#3 input, Tab 13 - OPCGT#1 input, Tab 14 - OPCGT#2 input, Tab 15 - NPCGT#1 input, Tab 16 - NPCGT#2 input, Tab 17 - ERSGT#1 input, Tab 18 - ERSGT#2 input, Tab 19 - ERSGT#3 input, Tab 20 - COVGT#1 input, Tab 21 - COVGT#2 input, Tab 22 - COVGT#3 input, Tab 23 - COVGT#4 input, Tab 24 - COVGT#5 input, Tab 25 - TEXGT#1 input , Tab 26 - TEXGT#2 input , Tab 27 - SGT#2 input , Tab 28 - mSGT#1 input , Tab 29 - SGT#4 input, Tab 30 - C20GT#1 input …]
