# Supplementary material for: Logical design of synthetic cis-regulatory DNA for genetic tracing of cell identities and state changes
Source: Nat Commun. 2024 Feb 5;15:897. doi: 10.1038/s41467-024-45069-6 (PMC10844330; doi:10.1038/s41467-024-45069-6)
Supplement: Supplementary file 5 — Supplementary Dataset S2 [file 41467_2024_45069_MOESM5_ESM.xlsx]

## Sheet: Tab 1 - Table of Contents
Table of Contents for Supplementary Table 2
Tab 1	Table of Contents
Tab 2	Raw hCRISPRa sLCR-screen counts
Tab 3	MGT#1 High vs Low hits (sgRNA level)	MGT#1
Tab 4	MGT#1 High vs Low hits (Target level)
Tab 5	MGT#4 High vs Low hits (sgRNA level)	MGT#4
Tab 6	MGT#4 High vs Low hits (Target level)
Tab 7	PNGT#3 High vs Low hits (sgRNA level)	PNGT#3
Tab 8	PNGT#3 High vs Low hits (Target level)
Tab 9	Cells vs Library (sgRNA level)	Cells vs Library
Tab 10	Cells vs Library (Target level)

## Sheet:  Tab 2 - Raw hCRISPRa counts
ID	target	Lib_rep1_n0	Lib_rep2_n0	Lib_rep3_n0	MGT1_VPR_High_n0	MGT1_VPR_High_n1	MGT1_VPR_High_n2	MGT1_VPR_Low_n0	MGT1_VPR_Low_n1	MGT1_VPR_Low_n2	MGT4_VPR_High_n0	MGT4_VPR_High_n1	MGT4_VPR_High_n2	MGT4_VPR_Low_n0	MGT4_VPR_Low_n1	MGT4_VPR_Low_n2	PNGT3_VPR_High_n0	PNGT3_VPR_High_n1	PNGT3_VPR_High_n2	PNGT3_VPR_Low_n0	PNGT3_VPR_Low_n1	PNGT3_VPR_Low_n2
A1BG_-_58859113.23-P1	Gcgcgcctgcgcctcagccc	3	5	9	29	32	32	35	37	38	24	27	27	9	9	9	4	4	4	10	16	18
A1BG_+_58859204.23-P1	GGTGCGGGGACACTCACGTG	19	29	23	102	104	107	42	45	47	90	97	97	92	99	102	135	148	149	74	79	81
A1BG_+_58859110.23-P1	GAAGACAGGGAAGATGAAgc	15	19	18	77	81	84	37	46	46	90	96	96	45	46	47	58	62	62	57	63	64
A1BG_-_58859158.23-P1	GTGGGCGCAGAGGGCTCCTC	16	17	22	34	35	35	108	114	117	58	60	60	31	31	31	39	40	40	48	50	51
A1BG_+_58859199.23-P1	GGGGACACTCACGTGTGGCG	14	16	12	74	75	77	61	62	62	111	115	117	40	41	43	75	79	79	83	89	90
A1BG_-_58864955.23-P2	GCAGGGCCCCCATGGGGTCA	6	5	9	63	66	67	45	50	53	51	54	55	42	43	43	3	3	4	33	35	35
A1BG_-_58864975.23-P2	GGGCAAAGGGTGAACTTCTG	14	19	14	66	67	72	77	79	81	79	81	82	76	78	97	53	56	57	89	92	93
A1BG_-_58864933.23-P2	GTGTCCTTCCCGGAAGGCGG	12	13	13	64	69	74	12	14	14	77	82	84	72	74	76	52	59	61	22	23	24
A1BG_+_58865122.23-P2	GAGCAGCTCCAGGTAGAGTG	11	18	9	17	20	22	9	9	9	89	94	97	44	46	48	30	32	32	86	93	94
A1BG_+_58864915.23-P2	GCTGCCCCCGCCTTCCGGGA	12	11	11	29	30	30	55	58	60	79	79	80	72	80	82	3	3	3	52	55	55
A1CF_-_52645539.23-P1P2	GGCCCTTTGACCAGATAATT	7	8	6	37	41	43	45	47	50	37	39	40	25	26	26	12	12	12	25	28	30
A1CF_+_52645527.23-P1P2	GCTGTAGTGACCCAATTATC	16	14	12	99	105	107	75	78	80	66	70	73	39	41	44	76	80	81	42	53	56
A1CF_+_52645511.23-P1P2	GATCTGGTCAAAGGGCTGCA	5	10	16	40	40	41	44	48	51	35	37	38	24	24	26	24	28	30	63	63	63
A1CF_-_52645463.23-P1P2	GGGTTCAGTGGCTTTAGGTT	26	41	19	89	94	99	90	94	98	125	133	136	113	115	120	74	81	82	54	57	59
A1CF_-_52645861.23-P1P2	GCAAGTACGTAGATAAATGC	11	12	14	41	42	42	21	21	21	41	41	42	71	72	76	29	30	33	16	18	18
A2M_-_9268635.23-P1P2	GTCTCTGGAAAGGTCATTGA	9	15	14	31	31	31	17	17	18	49	52	53	65	66	68	37	40	40	131	132	137
A2M_+_9268702.23-P1P2	GAGTGAGCTCTTACGGGAAT	2	1	2	13	14	14	18	18	18	3	7	7	5	12	14	35	37	38	8	8	9
A2M_-_9268620.23-P1P2	GGAGGTCTCTGAACATTCTC	7	17	14	31	31	31	36	37	38	43	45	46	74	75	76	45	47	48	43	46	46
A2M_+_9268794.23-P1P2	GATGTGAGAAGCACCATAAA	16	24	15	44	45	45	63	68	72	76	79	83	83	89	90	72	78	79	35	37	37
A2M_+_9268776.23-P1P2	GAAGGCGTTGTGAGGAGTTG	29	38	32	178	185	189	20	21	21	50	51	52	78	80	82	200	208	216	141	148	151
A2ML1_+_8975008.23-P1P2	GCTGCCTGGAACATCCATAC	15	20	10	64	68	72	62	63	63	87	88	93	36	36	38	116	121	126	90	93	96
A2ML1_-_8975016.23-P1P2	GAAAACTGGCTGAACCAGTA	5	8	12	20	20	20	52	55	55	55	61	62	30	31	31	22	24	24	31	35	35
A2ML1_-_8975026.23-P1P2	GGAACCAGTATGGATGTTCC	8	17	9	39	43	44	68	69	70	47	48	48	53	59	63	54	56	56	62	62	65
A2ML1_+_8975069.23-P1P2	GTAACCACCAGGTTAGGTGG	7	9	9	10	11	11	42	47	48	34	36	39	41	44	46	23	25	25	28	30	31
A2ML1_+_8974963.23-P1P2	GCAGAGCTGAGTATTCATAA	17	18	23	62	64	66	84	86	88	74	77	78	151	156	157	55	78	81	83	90	93
A3GALT2_-_33786863.23-ENST00000442999.3	GTGCCTGCGAGGGACCTGCC	11	13	6	7	7	8	36	37	37	22	26	26	33	34	35	54	57	61	32	34	34
A3GALT2_-_33786967.23-ENST00000442999.3	GGGTCTGAGTAGGCCAGTTC	13	11	11	15	15	15	2	2	2	45	46	48	45	50	51	29	30	30	39	40	40
A3GALT2_-_33786839.23-ENST00000442999.3	GCCCACAGGAGCAGTCAGGA	11	5	9	61	66	67	13	14	14	37	40	40	29	32	32	4	4	4	30	34	35
A3GALT2_+_33786914.23-ENST00000442999.3	GCAGGTGATTGGCCCCAAAA	4	11	4	37	38	40	6	6	6	13	13	13	20	22	22	17	20	20	84	88	89
A3GALT2_-_33786879.23-ENST00000442999.3	GGCCGGGGATGCAACCTTTT	7	11	4	6	6	7	12	14	14	43	46	49	37	40	41	27	29	29	41	44	44
A4GALT_+_43117014.23-P1P2	GCCGCCCCGGGGAGCAGCGA	13	13	11	183	193	198	195	207	214	99	103	109	159	164	168	21	22	23	77	82	87
A4GALT_+_43116948.23-P1P2	GGGGACCCGCAGGGTAGGTC	7	8	9	26	27	28	7	7	8	39	40	41	33	34	34	2	2	2	25	26	27
A4GALT_+_43117061.23-P1P2	GGGGAGCGCTCCCTACCTGT	9	14	11	48	55	59	33	38	38	52	58	59	45	48	48	110	123	125	60	64	65
A4GALT_+_43117057.23-P1P2	GGCGCTCCCTACCTGTTGGC	7	7	7	57	60	61	11	12	12	26	29	29	64	67	67	46	47	52	65	68	71
A4GALT_+_43116953.23-P1P2	GGGACCGGGACCCGCAGGGT	16	15	15	77	81	84	91	101	104	85	96	99	117	125	126	0	0	0	70	72	73
A4GNT_-_137851386.23-P1P2	GCTCCCAAACACAGCCACTT	2	5	3	0	0	0	0	0	0	4	4	4	16	16	16	7	8	8	8	8	8
A4GNT_+_137851432.23-P1P2	GAATAGATCCACAAACAGGC	2	3	4	11	12	12	9	9	9	17	19	19	16	19	19	8	8	8	11	11	11
A4GNT_+_137851419.23-P1P2	GACAGGCAGGATTAGTGTGT	28	53	24	139	147	150	55	56	57	140	146	149	103	111	115	146	152	154	101	108	109
A4GNT_+_137851367.23-P1P2	GTTCCCAAGTGGCTGTGTTT	8	5	7	9	9	11	24	25	26	28	29	29	4	4	4	0	0	0	32	33	33
A4GNT_-_137851396.23-P1P2	GCAGCCACTTGGGAACAAGA	8	11	8	80	83	84	45	47	47	52	54	54	34	36	36	38	41	43	47	51	51
AAAS_+_53715502.23-P1P2	GGTAACCAACGGTTGGCCGG	4	2	2	10	11	11	2	2	2	2	3	4	25	28	28	14	16	16	24	24	24
AAAS_-_53715519.23-P1P2	GACGTCCCCCGGCCAACCGT	8	13	13	32	33	34	26	28	28	41	45	47	89	106	107	77	87	87	118	124	128
AAAS_-_53715389.23-P1P2	GACGGCGAGGCGGAACTCAA	13	20	18	48	54	56	50	52	53	54	58	59	56	57	59	73	74	75	49	51	56
AAAS_+_53715556.23-P1P2	GGGGAAAAACAGTAGTCTCA	11	14	9	42	43	43	9	10	10	29	31	31	85	86	87	41	43	43	45	47	48
AAAS_+_53715447.23-P1P2	GGGGGCGCAGGAAGAAGCTT	10	10	9	24	25	25	31	34	36	23	28	29	47	49	50	72	78	79	34	40	40
AACS_+_125549846.23-P1P2	GTGAGTGCAGCGCCGCTCAA	13	18	21	57	57	61	39	39	40	66	69	73	28	29	30	12	14	14	52	56	59
AACS_-_125549882.23-P1P2	GGCACTCAGCGGAGGGTTAC	19	23	17	88	96	96	60	61	62	94	100	103	89	90	90	5	11	12	55	60	61
AACS_-_125549890.23-P1P2	GCGGAGGGTTACAGGCGGGA	5	16	10	121	129	132	123	130	132	38	41	41	88	91	94	30	32	33	25	26	29
AACS_-_125549875.23-P1P2	GCGGCGCTGCACTCAGCGGA	5	14	13	35	39	40	65	68	72	44	47	48	75	80	83	57	59	62	68	71	73
AACS_-_125549706.23-P1P2	GTACACGTGTAGGAAACAGC	21	27	18	66	72	73	37	39	39	98	100	101	103	108	110	135	140	143	31	31	33
AADAC_+_151531719.23-P1P2	GAATGAGTAATAGGAAACTA	18	27	26	143	152	156	54	57	59	102	106	107	104	110	110	81	83	85	95	105	106
AADAC_+_151531810.23-P1P2	GAGTTGCTCACTTAGTTTAA	5	2	2	14	16	16	19	19	19	18	19	19	11	12	12	20	20	21	27	28	29
AADAC_+_151531365.23-P1P2	GGGAAGTGGGGACGGGGTTT	18	28	23	61	70	74	33	33	33	61	65	65	97	103	103	29	32	32	45	51	51
AADAC_-_151531298.23-P1P2	GCCCGTCAGACCCAAGTCAC	11	9	8	27	29	33	0	0	0	32	38	38	36	40	43	49	50	50	24	26	26
AADAC_-_151531776.23-P1P2	GCACTTAACATGACTGTATC	2	0	2	25	25	25	0	0	0	4	4	4	15	16	16	40	44	45	0	0	0
AADACL2_-_151451555.23-P1P2	GGGGCTGATGATGGTATCAC	16	24	22	84	89	90	46	50	51	84	96	96	56	58	58	44	44	44	66	73	73
AADACL2_-_151451238.23-P1P2	GAGCTTCCAGGCTTAGTCTA	3	6	7	47	50	50	3	3	3	26	27	28	38	42	45	2	2	2	86	92	94
AADACL2_+_151451607.23-P1P2	GCAGATCTCATAATTCATGA	10	12	11	41	43	43	26	27	27	39	40	40	45	47	47	37	38	40	44	46	47
AADACL2_-_151451485.23-P1P2	GTTATTCAGTGCTGtcattt	19	18	17	178	186	188	122	126	132	136	142	146	112	115	118	78	81	84	85	88	91
AADACL2_+_151451431.23-P1P2	GAATTTTTGTGATTGGGTGG	10	14	13	37	45	46	19	19	19	59	68	69	95	97	97	24	24	24	48	50	52
AADACL3_-_12775965.23-P1P2	GTGGCTGGATCCGGCTGGAT	10	11	7	21	23	23	52	54	54	34	37	38	42	47	49	60	61	64	34	36	37
AADACL3_+_12775953.23-P1P2	GAGAAAGTGGCCCATCCAGC	11	14	23	45	46	47	92	99	100	61	61	62	50	51	51	7	8	9	56	58	61
AADACL3_-_12775815.23-P1P2	GTGGAGTTGAATCACAGAGT	7	17	9	38	40	41	15	16	17	53	57	58	31	31	32	47	51	51	76	84	86
AADACL3_+_12775987.23-P1P2	GAGGATGTGGTTCTAGGACA	11	15	15	30	33	34	47	48	50	66	70	71	28	29	29	54	56	57	12	12	14
AADACL3_-_12775818.23-P1P2	GAGTTGAATCACAGAGTCGG	12	16	11	57	58	58	35	42	44	41	47	48	58	68	71	9	9	9	37	46	48
AADACL4_+_12704411.23-P1P2	GTGGCCTGACACAGCTTCTC	6	5	8	74	76	79	42	44	44	33	37	38	33	34	34	27	29	29	43	45	46
AADACL4_-_12704368.23-P1P2	GCTGGGTCCCCACATTGCTT	14	17	11	56	60	61	160	174	175	5	5	5	37	39	40	46	47	49	28	31	33
AADACL4_+_12704396.23-P1P2	GTCTCAGGGTAAGCACAAAA	20	21	14	77	78	79	29	30	30	54	58	59	84	87	90	46	47	48	52	56	56
AADACL4_-_12704476.23-P1P2	GCCCAGAGAGAGTGAGGTGG	12	17	17	33	34	35	52	54	54	51	53	54	38	39	39	29	30	31	26	27	29
AADACL4_+_12704309.23-P1P2	GCATCATGGGGAGTCTTGGA	10	9	11	54	56	56	43	46	47	56	60	63	50	51	53	11	11	11	45	49	50
AADAT_+_171011478.23-P1P2	GAGCGCGCGGGAACGAGGGT	4	5	7	18	20	20	6	6	6	32	33	34	32	33	34	80	87	87	51	62	64
AADAT_-_171011381.23-P1P2	GAGCCCAGGGGCTGACCGAG	14	12	9	104	108	111	114	120	124	91	96	98	26	28	29	0	0	0	30	31	33
AADAT_+_171011507.23-P1P2	GAGTCCCAGTGACTGAGAGG	16	21	14	59	61	64	15	16	16	55	58	58	39	42	42	70	74	75	66	68	68
AADAT_-_171011434.23-P1P2	GAACCATCTGGCGGCGACTT	11	22	20	51	58	59	65	73	78	64	70	71	58	62	65	46	48	48	114	120	125
AADAT_-_171011524.23-P1P2	GCTGGCCTCCTCTCAGTCAC	10	17	18	81	85	89	0	0	0	59	64	66	81	89	90	121	132	136	36	40	42
AAED1_-_99417790.23-P1P2	GAGAAAGTAAGGTCCGTCCA	13	17	8	81	81	83	51	52	53	39	42	43	41	42	43	133	141	144	93	96	99
AAED1_-_99417759.23-P1P2	GTGACTCAGCTCTCAGGGTA	18	16	24	73	79	81	65	66	67	61	63	67	152	158	162	102	112	114	91	97	107
AAED1_-_99417731.23-P1P2	GCTGTCGGAGTGAACCCCAC	12	16	21	37	40	40	41	46	51	47	52	52	57	63	67	68	81	85	85	90	91
AAED1_-_99417754.23-P1P2	GGGTTCTGACTCAGCTCTCA	6	8	5	14	14	14	60	62	65	62	64	64	32	33	33	28	28	29	23	23	25
AAED1_+_99417723.23-P1P2	GTGAGTCAGAACCGCCCGTG	13	11	11	16	16	17	10	10	10	58	60	60	84	89	93	9	9	9	39	42	44
AAGAB_-_67547158.23-P1P2	GCGCGCGCGGTGTTGCCATG	13	16	14	33	34	35	8	8	8	37	40	40	38	39	40	32	32	32	53	56	57
AAGAB_+_67547183.23-P1P2	GGAGGCGCGGTTTCCAAGCA	15	16	23	51	56	58	16	16	16	66	70	73	27	29	29	20	21	21	46	48	49
AAGAB_+_67547095.23-P1P2	GGGAGCGGAAGGGGGTCTAG	18	31	19	49	52	52	47	52	52	65	70	71	113	121	126	40	42	43	101	106	109
AAGAB_+_67547201.23-P1P2	GGGAACGGCTACCTCCGCGG	12	19	17	46	57	59	67	73	75	42	47	48	95	98	99	13	17	18	19	23	28
AAGAB_+_67547115.23-P1P2	GACCTGGCCTGTTCCACGCT	14	13	6	73	80	82	71	77	79	78	84	86	40	42	42	83	88	91	66	66	66
AAK1_+_69870940.23-P1P2	GCCGCCCCGAGGGGCACTTC	9	7	15	40	41	41	35	42	44	33	35	37	29	38	40	6	6	6	44	47	47
AAK1_-_69870926.23-P1P2	GcggcTCCATCCACCCAACC	20	14	13	101	116	121	83	93	101	77	87	95	44	52	56	49	54	56	43	47	50
AAK1_-_69870957.23-P1P2	GGCCGCCGGAAGTGCCCCTC	10	16	6	71	76	76	128	134	138	58	60	62	60	65	69	18	19	20	44	45	47
AAK1_+_69870922.23-P1P2	GCCGGCGGCGGTTCACTTCC	2	5	3	17	20	21	29	33	34	32	43	44	47	55	56	0	13	14	16	16	16
AAK1_+_69870950.23-P1P2	GCCTCGCCGCGCCGCCCCGA	12	16	16	49	50	50	20	20	20	101	109	114	61	63	71	43	43	44	70	73	74
AAMDC_+_77532017.23-P1P2	GGAGGCAGTGGCAAGCCCGA	4	12	4	64	75	62	30	40	40	31	38	31	35	38	32	65	53	66	50	53	50
AAMDC_+_77531976.23-P1P2	GAAAGAGGGCGGAAAGTGAA	9	9	16	41	40	38	19	11	16	34	32	33	51	53	67	26	34	32	27	42	35
AAMDC_-_77532073.23-P1P2	GAATGAAAACAAGGGAAGCG	7	6	9	26	28	29	70	74	75	42	48	50	30	33	33	43	43	43	42	44	44
AAMDC_-_77531897.23-P1P2	GGATCCCAGCGTCTCAGGGA	11	14	14	108	124	117	76	70	85	110	100	108	79	88	91	40	36	33	146	134	148
AAMDC_-_77531865.23-P1P2	GACAGGAGGCGCTCTCAAGT	16	23	15	67	70	70	65	73	75	88	94	96	76	77	78	61	65	66	78	85	86
AAMP_-_219135111.23-P1P2	GCGCGCCTCCGGGGTCTCCT	11	9	14	64	67	69	36	38	40	80	84	87	31	34	36	1	1	1	46	49	50
AAMP_-_219135011.23-P1P2	GACAGAGCGGCATTGGAAGA	24	29	20	54	56	56	18	18	18	75	81	84	59	68	68	85	92	96	112	115	118
AAMP_-_219135073.23-P1P2	GTGACTCCGCCCCCAACTGG	5	5	5	0	0	0	15	15	16	39	39	40	6	7	8	8	8	8	2	2	2
AAMP_-_219135004.23-P1P2	GACCAATCACAGAGCGGCAT	12	17	12	64	71	72	17	22	22	79	84	88	70	74	74	74	76	78	74	76	78
AAMP_-_219134967.23-P1P2	GGTTCGGCCAATAGCTACGA	7	20	10	50	54	54	50	53	55	24	25	25	17	19	19	24	25	26	33	34	35
AANAT_+_74463519.23-P1P2	GGCACAGAAGGGATTACCAG	15	22	17	104	111	112	80	85	89	71	73	74	73	76	77	259	272	276	158	167	172
AANAT_+_74463549.23-P1P2	GTGAAGGGAAACGTCAGCTC	1	5	10	27	27	27	12	12	12	29	29	29	2	2	2	3	3	3	39	40	41
AANAT_+_74463370.23-P1P2	Gacaagcccacctcttatgt	5	5	7	7	8	9	9	10	11	26	27	28	1	1	1	1	1	1	55	59	65
AANAT_-_74463386.23-P1P2	Gctccccccacataagaggt	1	0	0	16	16	16	17	17	18	16	16	17	2	3	3	3	4	4	9	10	10
AANAT_+_74463564.23-P1P2	GCGGCCCCTGCCTTGCTGAA	14	14	10	48	50	51	68	70	71	76	78	78	49	53	54	69	70	75	87	94	97
AAR2_+_34824317.23-P1P2	GCGGCAGAGCCCTGGGTCGC	14	14	24	84	93	95	22	23	24	91	100	103	50	52	53	56	58	58	36	38	38
AAR2_-_34824434.23-P1P2	GTGGGGCGAGGCGGTGAGTG	13	16	20	132	135	137	56	59	59	73	75	76	37	39	39	69	71	73	61	63	63
AAR2_+_34824309.23-P1P2	GCCCTGGGTCGCGGGAAGAA	20	23	23	123	130	131	73	79	79	144	151	155	75	82	82	4	5	5	96	105	111
AAR2_+_34824126.23-P1P2	GGGTCACTAAAGCACAGCCA	19	15	21	94	98	102	107	115	117	63	65	67	67	74	76	86	89	93	59	63	63
AAR2_+_34824347.23-P1P2	GCGTCTGACTGGAGCGACGG	12	22	24	91	97	102	84	87	91	130	140	141	57	61	62	73	77	79	119	133	134
AARD_-_117950317.23-P1P2	GGCTAATGGAGGACTAAGAT	6	8	2	45	54	57	4	8	8	37	45	47	49	64	68	39	40	40	14	15	15
AARD_+_117950380.23-P1P2	GCGGGGGCGGAGGTAATTCA	3	10	13	28	37	39	56	57	61	43	44	44	46	48	50	29	32	32	36	36	37
AARD_-_117950596.23-P1P2	GCCCGCGTGCGACTTCTTCG	14	21	14	42	43	45	30	30	31	64	66	67	65	69	71	10	11	12	59	61	61
AARD_-_117950667.23-P1P2	GGCTGGAGGACCTCAGACGA	5	7	8	70	73	75	90	100	101	44	48	50	67	69	70	41	42	43	57	60	60
AARD_+_117950262.23-P1P2	GAGGCGGTTCCCATAACTCC	0	0	0	0	0	0	0	0	0	0	0	0	0	0	0	0	0	0	0	0	0
AARS_-_70323586.23-P1P2	GTGGGAAGGCGGCTCTAACT	17	12	22	53	57	58	39	42	43	54	57	58	67	71	72	21	23	24	48	49	49
AARS_+_70323546.23-P1P2	GCCAGGAATCCACTAATGAA	17	26	16	60	63	65	90	93	94	79	81	84	122	131	133	54	74	76	55	61	64
AARS_-_70323698.23-P1P2	GCTCCCGGAGGTCGACATTT	7	15	5	31	32	32	68	79	82	65	69	70	67	78	81	40	44	44	55	57	58
AARS_+_70323525.23-P1P2	GGATTCGTCCTCAGTTTGAC	17	22	23	119	124	127	78	80	81	40	42	46	103	112	113	169	178	185	59	62	63
AARS_-_70323559.23-P1P2	GGGACGAATCCGTTCATTAG	12	25	19	112	120	121	85	93	97	73	77	81	69	70	77	131	142	143	88	90	93
AARS2_-_44281194.23-P1P2	GGGGGTGGAAGCGATCGATT	13	17	20	61	64	66	35	38	41	29	30	30	43	43	45	23	27	28	35	39	39
AARS2_-_44281158.23-P1P2	GGGCGGTAGGAGGACTCAGG	13	31	15	58	61	63	44	47	48	48	51	51	98	100	107	38	39	40	59	63	63
AARS2_+_44281112.23-P1P2	GGGCCGCTGTAGGAAACGCC	8	9	20	23	23	23	58	61	61	42	45	46	30	32	33	6	7	7	36	38	39
AARS2_-_44281201.23-P1P2	GAAGCGATCGATTGGGTCGC	19	18	10	105	109	112	93	101	104	78	86	89	72	78	79	71	78	80	62	64	66
AARS2_-_44281145.23-P1P2	GTACAGCGGCCCCTGGCGGT	12	13	13	58	60	64	34	36	38	74	79	82	101	104	107	7	7	7	76	78	80
AARSD1_-_41116521.23-P1	GAGCGAACGGAGAGCGACGT	20	18	24	63	68	70	71	79	80	73	78	81	77	82	82	145	155	158	75	77	79
AARSD1_-_41116569.23-P1	GGCGCAGAAGCAGGAGGGTA	22	23	17	97	103	105	103	109	113	50	54	55	99	102	103	133	135	141	32	33	35
AARSD1_+_41116733.23-P1	GACATCCCTGGGGCCCCAAG	16	15	20	63	70	74	19	20	20	51	54	55	48	51	53	0	0	0	51	55	58
AARSD1_-_41116538.23-P1	GGTGGGACAAACGTCATCAA	7	10	13	22	24	25	49	52	53	39	40	42	12	12	13	86	90	93	42	42	46
AARSD1_-_41116765.23-P1	GCCCAGGGATGTAAGTATTC	10	19	8	32	34	34	6	6	6	20	21	22	60	64	65	62	65	68	37	41	41
AARSD1_+_41132335.23-P2	GtccctgtgtgtagcGTCTA	19	17	18	88	90	89	48	58	50	55	46	57	65	80	71	88	109	123	53	73	64
AARSD1_-_41132355.23-P2	GGCCCTAGACgctacacaca	13	15	14	45	61	53	69	57	64	79	93	84	57	51	44	81	82	114	44	61	59
AARSD1_+_41132260.23-P2	GTCTGAAGACCCCACGGTGA	3	6	2	23	22	21	8	8	14	28	23	25	32	27	38	16	12	14	31	36	35
AARSD1_+_41132306.23-P2	GTGCCCTGGTTCCAGCAGAT	12	18	18	158	168	174	142	142	129	93	103	102	82	94	92	170	174	175	112	97	107
AARSD1_+_41132209.23-P2	GCTCCAGAGTGCAGATCCCT	5	6	3	5	7	8	8	9	10	31	32	35	17	17	17	0	0	0	31	31	33
AASDH_-_57253705.23-P1P2	GAGTGCGAGCGACCCCGGGC	7	8	13	25	26	26	17	19	19	38	40	42	25	29	30	6	7	7	34	35	38
AASDH_+_57253725.23-P1P2	GAGCGCCTCGGCTTCAGGAG	6	9	10	91	94	96	67	68	69	36	36	37	56	58	59	62	66	66	59	62	62
AASDH_-_57253832.23-P1P2	GTCGCGCATGGTCTCGGACA	8	14	17	82	86	90	18	19	21	39	45	46	66	68	72	114	121	123	57	59	60
AASDH_+_57253649.23-P1P2	GGACGCGGAAGATTTACGTA	9	8	8	49	52	53	26	28	28	42	47	47	35	41	42	69	74	78	28	28	30
AASDH_+_57253803.23-P1P2	GGAGACCATGCGCGACCCCA	16	17	17	114	126	134	79	87	91	78	89	96	63	75	82	27	34	36	61	74	78
AASDHPPT_+_105948178.23-P1P2	GAGGCTTCGGAGGCGAGCGA	8	10	13	87	115	115	99	102	101	53	53	57	51	63	76	80	86	81	80	89	102
AASDHPPT_+_105948254.23-P1P2	GTCTCGGAGAAAGCAGCTGG	9	5	2	36	32	34	7	7	9	30	27	33	33	45	42	18	11	18	24	23	31
AASDHPPT_+_105948188.23-P1P2	GCAAGTAGGCGAGGCTTCGG	14	14	14	42	44	41	37	31	40	27	30	39	39	39	42	9	6	3	56	80	87
AASDHPPT_-_105948308.23-P1P2	GAGTCGGGGGCGGGCTGGGA	10	11	10	35	36	50	19	30	26	55	56	57	59	56	74	13	14	10	73	82	82
AASDHPPT_+_105948166.23-P1P2	GCGAGCGAAGGGCGGGACCA	17	15	18	86	84	87	84	94	98	65	72	80	81	77	85	83	82	92	71	68	78
AASS_+_121784462.23-P1P2	GCAGAGACAGAAGGATCTTG	6	13	13	54	55	56	50	52	52	23	25	25	36	39	39	125	129	133	66	70	71
AASS_+_121784388.23-P1P2	GATGAGAAGGTTGTTCCCTC	12	15	13	72	77	79	47	48	49	60	60	60	33	34	35	92	96	98	12	13	13
AASS_+_121784429.23-P1P2	GCCGGGCATGACGTAGCAAC	21	17	20	111	116	117	57	61	62	123	133	133	83	86	89	141	148	151	55	62	63
AASS_+_121784363.23-P1P2	GGCTGCTGATTGGCTACGGG	12	14	19	55	70	75	19	19	19	48	51	51	75	80	80	68	72	72	81	87	89
AASS_-_121784395.23-P1P2	GCAATCAGCAGCCGCCCTGA	19	22	25	82	83	86	64	68	69	62	68	67	103	110	114	7	33	33	92	98	102
AATF_+_35306178.23-P1P2	GGAAGCGCGCAGAAGGTTGA	12	24	16	46	51	51	35	35	36	64	72	74	42	44	46	17	19	19	76	79	83
AATF_+_35306123.23-P1P2	GCGTGCGAGTGCGCGGGAAG	17	19	23	89	96	99	93	97	102	58	62	63	50	53	55	91	98	102	56	61	62
AATF_+_35306199.23-P1P2	GGGCGTTGCTAGCATGAAGG	21	27	33	113	116	118	74	76	77	78	83	85	82	84	89	88	91	93	110	116	117
AATF_+_35306129.23-P1P2	GCGTGCGCGTGCGAGTGCGC	7	9	13	62	65	69	46	68	69	49	50	51	25	28	28	245	259	261	31	34	35
AATF_+_35306161.23-P1P2	GGAAGGGATTGGAGCCGTAT	22	23	23	107	110	114	18	21	21	78	82	87	100	105	107	243	260	262	137	145	147
AATK_-_79140171.23-ENST00000326724.4	Gacacagaagggggcttgga	8	23	24	24	24	28	50	55	56	62	67	69	34	37	40	48	51	53	42	43	44
AATK_-_79140243.23-ENST00000326724.4	Gagcggggatggcacggagt	14	9	12	112	113	115	44	46	47	33	33	33	32	33	33	36	39	39	28	28	28
AATK_+_79139934.23-ENST00000326724.4	GCCCACCGGTGCGGGCTCTG	3	10	5	50	53	55	15	16	16	35	36	38	29	31	32	0	0	0	82	89	92
AATK_-_79140196.23-ENST00000326724.4	Gacacggaggggaggcatgg	15	13	11	105	107	108	70	74	75	89	91	95	51	54	56	109	115	118	104	113	116
AATK_-_79140109.23-ENST00000326724.4	Gcatggggggagcacggaga	11	12	20	29	32	33	65	69	70	69	74	78	76	81	84	64	70	71	38	41	42
ABAT_+_8768252.23-P1	GCCCACCAGAGGGACCGCGA	5	7	4	20	21	21	2	3	3	39	41	43	24	27	29	33	39	45	7	8	8
ABAT_+_8768301.23-P1	GGGGCAGAGTCCAGCCTCCG	9	13	11	42	50	51	57	62	63	45	46	46	48	50	50	16	18	18	31	34	34
ABAT_-_8768381.23-P1	GCCGTGGCGGGCGCACCCAT	19	24	18	67	75	81	37	42	45	78	84	86	83	88	91	95	98	99	64	76	78
ABAT_+_8768193.23-P1	GAGGACCCCCGTCAAGTTGT	3	7	0	15	15	17	37	40	42	29	31	31	36	39	42	21	24	25	3	3	3
ABAT_+_8768341.23-P1	GCGGGCCACCGCCCCCAGGA	3	6	6	16	16	16	1	1	1	18	18	19	2	2	3	26	30	31	37	37	38
ABAT_+_8806916.23-P2	GGGGTTGGGGAGGAACCTAC	10	10	7	27	29	29	40	44	45	46	47	47	20	22	22	35	41	41	16	18	20
ABAT_-_8806964.23-P2	GGCGGGGTCAGGTGGAGCGT	14	19	10	127	129	131	100	102	104	67	72	73	72	78	79	70	76	76	147	155	159
ABAT_+_8807096.23-P2	GGGGACAAAGCAGAAATCCC	23	24	24	103	110	111	31	33	34	87	93	96	67	76	78	43	46	46	198	208	213
ABAT_+_8807078.23-P2	GCGGGCTTCAGATTCCTAAA	17	21	21	48	53	56	45	46	46	98	104	108	106	112	114	29	29	29	86	87	90
ABAT_+_8807115.23-P2	GAGGCTCAGGAACCCCTGAA	12	6	14	44	50	51	60	64	65	73	74	75	30	38	40	46	49	49	30	33	34
ABCA1_+_107690619.23-P1P2	GTCCCTAGATGTGTCGTGGG	11	12	19	35	38	38	74	77	83	81	86	88	54	55	57	34	37	38	125	127	135
ABCA1_-_107690608.23-P1P2	GCGGGGCCCGCCCCTTAAAC	4	2	4	19	22	23	63	66	71	35	38	38	27	30	30	0	0	0	15	18	18
ABCA1_+_107690622.23-P1P2	GAACTCCCTAGATGTGTCGT	17	26	21	85	89	90	25	25	25	72	81	82	78	81	82	138	142	146	89	91	93
ABCA1_+_107690542.23-P1P2	GGACTGAACTACATAAACAG	10	12	10	29	32	33	15	16	16	36	39	40	22	24	24	31	51	56	59	59	59
ABCA1_-_107690639.23-P1P2	GGCCGCCCACGACACATCTA	16	13	14	37	41	41	34	38	40	62	69	70	28	28	29	35	36	37	44	45	47
ABCA10_-_67224969.23-P1P2	GAGAGAGTGTAATGAATTGT	13	22	11	74	77	79	69	70	73	93	98	98	88	91	94	84	88	90	56	58	60
ABCA10_+_67224929.23-P1P2	GTCTGAAGAGTAACTGGACA	8	11	11	33	33	34	10	12	12	88	91	95	24	26	27	44	47	49	38	42	43
ABCA10_+_67225208.23-P1P2	GTCAGATGAAACTTTCTCAT	14	13	13	49	52	52	21	21	22	43	43	45	65	65	65	8	9	10	17	17	18
ABCA10_-_67225301.23-P1P2	Ggtactagaaagtgttctaa	11	10	13	33	33	35	106	112	114	70	75	75	99	102	106	72	77	77	78	80	83
ABCA10_-_67225462.23-P1P2	Gatgagtccagaatagtatc	4	6	8	32	32	32	19	22	23	35	36	39	59	61	63	47	47	47	28	29	30
ABCA12_-_216003511.23-P1P2	GAGAGCATTTCACAGACACT	3	15	15	11	11	13	80	86	87	38	38	38	24	28	29	34	34	35	32	34	34
ABCA12_-_216003397.23-P1P2	GGATGCGTCACAGGGACTAG	22	17	27	81	85	86	68	71	71	121	122	124	92	97	98	154	163	168	97	102	106
ABCA12_-_216003484.23-P1P2	GGTCTGCTCTAGCAGAGGCA	7	13	10	48	49	50	31	32	32	20	23	25	66	71	74	40	43	44	70	76	81
ABCA12_-_216003679.23-P1P2	GTTGGGGGAAGAAACTATGT	10	7	14	13	14	15	20	20	20	28	29	29	27	29	29	89	93	97	40	43	43
ABCA12_+_216003680.23-P1P2	GTGTGATGAAAGGTGGGACC	4	8	8	82	86	88	50	50	51	10	10	10	34	36	37	0	0	0	8	9	10
ABCA13_-_48210841.23-P1P2	GTGCCCGAGAAAGTCCCTGA	21	13	22	71	78	81	57	59	60	60	68	70	55	57	57	70	73	75	46	46	48
ABCA13_+_48210574.23-P1P2	GGAAGCAGTGTTGGTGTCTG	17	11	12	44	46	48	58	61	64	54	56	57	39	41	41	19	19	20	87	90	91
ABCA13_+_48210948.23-P1P2	GGTGATGCAAGAGAGATTAC	34	38	36	105	109	109	163	167	172	145	155	160	102	114	116	168	174	175	138	147	151
ABCA13_-_48210919.23-P1P2	GCAGCAGATGCCGAACAAGA	23	9	20	60	65	67	78	80	80	101	114	115	56	59	60	0	0	0	82	87	87
ABCA13_-_48210778.23-P1P2	GGTCGCACAGATCAGTTCTG	8	10	3	30	32	33	31	31	31	32	34	35	51	53	56	38	41	42	19	27	29
ABCA2_-_139922859.23-P1P2	Ggccgcgcccgggaccgacc	16	16	22	85	103	106	32	39	41	55	64	66	59	65	69	19	21	21	77	83	85
ABCA2_+_139922844.23-P1P2	Gtcgggcccgggtcggtccc	6	9	10	71	75	75	47	48	49	63	68	71	40	41	41	5	6	6	64	69	69
ABCA2_+_139922862.23-P1P2	Gggcggcgcgcgcagggtct	12	11	8	26	27	28	39	39	41	58	59	59	65	67	70	19	23	23	27	28	30
ABCA2_+_139922959.23-P1P2	GAGGGTCCCCCGGCCTACGA	6	12	11	36	39	39	29	29	29	37	41	42	25	25	26	16	16	16	38	39	40
ABCA2_-_139923118.23-P1P2	GGGCCAGCTCACCCCCGTAA	14	23	10	95	98	99	78	84	86	82	91	94	43	48	49	29	31	31	73	77	79
ABCA3_+_2390869.23-P1P2	GGGGCATGGGCGACATGCAG	13	25	13	70	80	81	116	125	127	81	85	88	88	93	95	107	118	119	115	119	120
ABCA3_+_2390930.23-P1P2	GTGCGAACCGCGTACTCGCA	12	22	21	78	80	84	38	39	41	47	49	49	123	131	135	246	261	266	57	57	58
ABCA3_-_2390945.23-P1P2	GCAGCCACCCTGCGAGTACG	16	29	15	82	94	99	41	42	43	87	94	96	43	47	48	50	56	59	76	84	85
ABCA3_+_2391032.23-P1P2	GAGGCCACCGCGCCCTCGCT	7	13	11	79	84	86	62	67	69	66	69	69	37	37	37	25	30	30	64	69	73
ABCA3_+_2390968.23-P1P2	GCAGAGCAGTGCGCAAGCAC	9	13	20	65	69	70	51	53	55	72	75	77	52	57	58	74	80	82	81	86	87
ABCA4_-_94586933.23-P1P2	GCATGAGAGGGGTTCCTGAG	20	32	27	76	78	81	91	100	101	102	108	110	125	141	143	29	30	32	98	128	130
ABCA4_-_94586803.23-P1P2	GGAGGAGGCCGACACTGTGT	15	11	13	61	64	64	51	54	58	92	98	99	82	89	93	90	95	95	48	51	52
ABCA4_-_94586785.23-P1P2	GTAAGCCCTTAGTTGGGGAG	3	7	2	6	8	8	19	19	19	29	30	30	57	62	65	21	23	24	15	16	17
ABCA4_-_94586874.23-P1P2	GACCAGGGAAATTGAGGTGG	11	21	20	76	83	85	105	106	110	117	122	124	53	58	58	48	51	52	49	50	51
ABCA4_+_94586768.23-P1P2	GGCCTCCTCTCCCCAACTAA	6	7	12	67	71	74	49	52	52	31	34	34	62	65	66	22	23	25	62	63	65
ABCA5_-_67323481.23-P1P2	GCGGAAGAGGAGAGCGGCTG	16	10	14	84	93	98	32	33	33	50	53	54	26	26	26	86	99	103	111	115	115
ABCA5_-_67323403.23-P1P2	GAAAGCGCCGCTCCGCGTAC	23	25	20	57	58	60	7	9	9	59	68	68	53	57	59	3	3	4	62	71	72
ABCA5_-_67323536.23-P1P2	GCCCCTGAGCCACTAGAGTC	7	2	9	46	48	48	20	23	25	41	42	46	71	76	83	9	10	10	25	28	28
ABCA5_-_67323373.23-P1P2	GGCAGAGCGCACCTGAGGGC	7	8	17	36	41	42	34	57	58	15	17	18	78	80	83	65	69	74	33	36	36
ABCA5_-_67323368.23-P1P2	GCTCCTGCAGAGCGCACCTG	7	11	17	59	67	67	60	66	69	51	59	59	62	71	75	49	56	58	44	48	48
ABCA6_-_67138206.23-P1P2	GTTCAACTACAGGGATAAGG	13	10	15	67	71	72	16	17	17	51	52	54	78	82	83	81	88	90	56	60	62
ABCA6_-_67138141.23-P1P2	GCAAGGAAATGACTGTTCCG	22	26	21	89	93	95	98	100	102	87	95	103	128	141	145	67	71	72	68	73	75
ABCA6_-_67138222.23-P1P2	GAGGGGGAAAACGGTAAACA	17	21	10	121	127	127	107	117	119	98	99	105	95	111	115	85	92	93	61	63	64
ABCA6_-_67138145.23-P1P2	GGAAATGACTGTTCCGTGGT	14	19	19	26	27	27	28	30	32	24	24	25	74	80	82	52	52	52	69	76	76
ABCA6_-_67138150.23-P1P2	GGACTGTTCCGTGGTTGGTT	21	36	31	61	65	67	63	66	66	80	86	87	100	104	104	154	161	166	59	61	64
ABCA7_-_1040041.23-P1	GGAGCAGGCCAGTGAGTGAC	17	23	25	62	66	66	62	68	70	135	141	143	119	124	127	151	159	161	56	60	62
ABCA7_+_1039996.23-P1	GTCGGAGCTGCGCGGGCCAA	6	10	8	41	45	45	13	13	14	27	29	30	54	57	57	13	14	15	54	59	60
ABCA7_+_1039947.23-P1	GCCTAGCCGGGTTTCTTAAA	2	1	3	7	8	8	51	52	53	5	6	6	21	21	21	0	0	0	10	11	11
ABCA7_+_1040027.23-P1	GCGACCTGCCCGTCACTCAC	11	17	21	98	112	115	39	44	44	42	47	47	77	87	90	207	220	226	100	107	109
ABCA7_+_1039975.23-P1	GGAGGAGACGGGATCACAGA	10	18	20	64	68	69	14	14	14	67	70	70	39	43	43	57	57	60	36	38	40
ABCA7_-_1041060.23-P2	GTCGGTCCCTGGAGGATTAG	13	16	15	80	88	90	46	50	51	65	71	71	58	61	65	57	65	65	121	130	132
ABCA7_+_1041087.23-P2	GAGGACTGTCGCTCTGAGCA	13	18	15	61	66	67	63	64	66	52	54	54	75	77	78	156	170	172	42	43	44
ABCA7_-_1041049.23-P2	GTAAGCCCAAACTCGGTCCC	2	3	5	15	16	17	0	0	0	10	10	10	22	24	24	78	82	85	37	37	37
ABCA7_+_1041114.23-P2	GAGCCGTCCTCGCATCTGAT	10	16	13	40	44	45	45	49	49	46	50	52	42	44	45	36	39	40	25	26	26
ABCA7_+_1041166.23-P2	GAAGAGGCTCCGCTACCCCA	17	18	5	51	54	57	18	19	20	17	18	18	68	75	75	42	45	45	39	44	45
ABCA8_-_66951646.23-P1P2	GGAGCAGTGGCATTTATACT	16	17	14	85	88	89	49	55	57	64	68	72	66	75	77	38	41	41	55	59	60
ABCA8_+_66951555.23-P1P2	GATGACGTGAATGTGATGTT	26	33	42	98	101	102	70	73	75	119	123	125	82	84	85	319	334	342	29	29	30
ABCA8_-_66951671.23-P1P2	GCCTGGCTATATCATATTAT	7	13	5	15	16	16	28	31	31	43	48	48	42	42	42	26	27	28	77	79	79
ABCA8_-_66951528.23-P1P2	GAAGACTGCTTTCAGAGTGG	5	16	13	52	56	56	32	35	36	33	34	34	21	22	25	27	29	29	42	43	44
ABCA8_-_66951585.23-P1P2	GACATTCACGTCATCATGCT	10	8	10	38	41	44	92	99	101	64	66	67	50	52	53	72	76	78	46	50	51
ABCA9_+_67057247.23-P1P2	GTCCCTGCTGAGTAACTAGC	9	7	9	18	18	18	67	69	69	43	44	46	41	42	43	40	47	47	25	27	27
ABCA9_+_67057187.23-P1P2	GGAGCAGAAGATATTTTGGC	8	21	10	115	122	124	50	52	54	34	38	39	38	43	45	27	30	31	94	96	99
ABCA9_+_67057323.23-P1P2	GAGAAAGGCTAGATTCTCCT	17	13	21	58	60	62	11	11	11	72	74	75	77	79	82	79	86	89	80	83	84
ABCA9_-_67057286.23-P1P2	GGGGAGTTTGTAGTTGCAGA	12	16	12	70	72	73	47	49	52	86	95	96	60	64	66	21	21	22	32	34	34
ABCA9_+_67057158.23-P1P2	GAACTGAGACCAGATTCTCC	14	25	19	105	111	115	156	166	170	98	103	106	53	59	60	9	11	11	67	72	73
ABCB1_-_87342884.23-ENST00000265724.3	GCGAAGAGTTACATGGCTTA	15	13	16	40	40	41	58	61	61	117	123	124	92	93	98	106	110	110	84	88	88
ABCB1_-_87342889.23-ENST00000265724.3	GAGTTACATGGCTTAGGGAT	7	20	18	66	68	70	45	46	47	53	55	57	35	40	42	44	47	48	121	131	133
ABCB1_-_87342674.23-ENST00000265724.3	GGGAGGAGCTACATGAACTA	22	26	30	82	88	90	49	53	54	77	83	83	114	125	127	172	179	185	43	51	51
ABCB1_+_87342707.23-ENST00000265724.3	GTCCACCCAAACTTATCCTT	3	11	6	30	32	33	9	10	11	14	16	17	41	46	47	31	31	31	19	19	19
ABCB1_-_87342724.23-ENST00000265724.3	GAAAACCCAAGGATAAGTTT	14	22	24	96	101	103	102	110	114	74	78	78	86	90	91	37	39	39	100	102	105
ABCB10_+_229694571.23-P1P2	GGCACCGCGCGGACGAGGAT	23	29	30	114	125	129	180	189	196	161	170	175	113	120	128	119	128	129	135	144	152
ABCB10_+_229694528.23-P1P2	GGGGTGCAGGCACGATAAGG	17	23	11	95	103	106	56	56	58	35	37	37	69	79	81	170	176	179	33	36	36
ABCB10_+_229694605.23-P1P2	GAGCTGCAGTCCCCGGAGTG	14	13	14	42	43	44	89	95	97	90	93	95	67	70	71	24	27	29	40	41	42
ABCB10_-_229694617.23-P1P2	GGCCTCTCCGCCCCACTCCG	9	20	15	51	53	56	47	52	54	70	73	76	34	40	40	0	0	0	38	40	41
ABCB10_+_229694567.23-P1P2	GCGCGCGGACGAGGATGGGG	12	15	13	46	48	49	23	23	24	19	19	19	28	31	32	132	138	146	40	43	44
ABCB11_-_169887992.23-P1P2	GTGCTTGGGAAACCCTCTGA	12	16	17	33	34	34	396	420	436	51	55	56	65	71	72	28	29	30	26	26	27
ABCB11_-_169887978.23-P1P2	GCCAAACACAGAGTGTGCTT	4	16	19	42	43	43	38	39	42	81	91	95	81	83	85	57	60	61	83	88	90
ABCB11_+_169888003.23-P1P2	GGGTGAATCAGCAATTTCCA	11	19	14	51	53	54	114	119	123	86	95	96	64	68	70	13	14	14	78	81	83
ABCB11_-_169888002.23-P1P2	GACCCTCTGAGGGTGTCAAC	15	16	10	53	56	58	30	33	33	69	79	83	60	63	64	49	50	52	50	53	56
ABCB11_+_169888067.23-P1P2	GTGGGATAGCCTGAATTCCA	3	15	10	55	56	57	51	54	55	50	53	53	45	48	48	23	27	29	22	23	24
ABCB4_-_87105352.23-P1P2	GGATGACTGTCACACCCCAT	14	8	11	52	54	55	69	71	75	76	83	90	29	33	34	71	73	75	85	92	95
ABCB4_+_87105150.23-P1P2	GCCTGGCCCGCGCCTAGCCT	10	12	13	43	45	45	38	39	39	61	64	65	50	52	53	120	124	124	77	83	86
ABCB4_+_87105085.23-P1P2	GGCCCTCGCCCTGGCTGCAA	8	11	8	37	40	41	79	82	83	38	41	43	22	27	28	23	26	26	25	25	26
ABCB4_-_87105166.23-P1P2	GCTCTCCCCAGGCTAGGCGC	4	4	3	9	9	9	27	27	27	21	23	23	61	65	65	9	9	9	27	27	28
ABCB4_+_87105112.23-P1P2	GCGGCGGGAGCTGCTCTCGC	12	7	7	65	69	70	34	34	34	60	62	64	92	96	99	29	29	32	24	26	27
ABCB5_-_20686833.23-P1P2	GTCACCATGGGGTTTATACA	8	9	6	36	36	36	35	37	38	53	55	57	27	29	29	29	32	33	14	14	17
ABCB5_-_20686822.23-P1P2	GGGGAGTGCAACTCACCATG	9	8	9	18	18	19	0	0	0	32	32	32	44	45	45	48	51	51	30	33	33
ABCB5_-_20686802.23-P1P2	GAGGGGTCACCCAACAAGGA	3	9	11	54	59	61	48	50	50	52	54	55	67	71	74	65	68	71	15	16	16
ABCB5_-_20686798.23-P1P2	GTTCAAGGGGTCACCCAACA	8	7	12	54	56	58	108	118	119	81	96	98	43	49	52	24	25	26	69	86	88
ABCB5_-_20686630.23-P1P2	Ggtaagagctcctagcttga	6	9	8	43	59	64	47	48	49	48	56	58	36	37	38	15	15	16	56	61	63
ABCB6_+_220083820.23-P1P2	GCCTGGGCACGTGACCAAGC	6	13	12	83	90	90	8	12	12	52	58	59	71	72	74	96	106	109	44	49	51
ABCB6_+_220083910.23-P1P2	GCCCGAGCCAGGATTCCGTG	18	17	19	88	94	94	94	104	107	56	60	61	42	46	46	26	28	28	87	96	105
ABCB6_-_220083828.23-P1P2	GTAGAGAAGCAGAGCCGGCT	13	14	13	42	43	44	43	45	47	16	17	18	41	41	42	9	10	10	59	61	63
ABCB6_-_220083771.23-P1P2	GTGGCCAAATGTCTCCGAGG	7	14	20	43	43	43	150	155	159	109	114	115	57	64	68	35	37	38	53	54	55
ABCB6_-_220083823.23-P1P2	GCAAATTAGAGAAGCAGAGC	5	9	4	24	24	24	1	1	1	42	42	43	36	37	37	62	66	72	21	23	24
ABCB7_-_74376168.23-P1P2	GGACACTGGCGGACTGAATT	13	22	19	86	93	97	33	35	35	91	98	100	51	56	57	130	136	138	56	59	59
ABCB7_+_74376207.23-P1P2	GAGAATCCATTTCCGGTCTG	9	17	9	12	12	12	71	72	74	34	39	40	30	34	35	17	20	20	33	34	35
ABCB7_-_74376223.23-P1P2	GCAGGGCCCCAGACCGGAAA	11	13	8	62	66	69	24	30	32	55	57	59	36	36	36	15	16	16	54	57	57
ABCB7_-_74376157.23-P1P2	GGAGGATTATGGGACACTGG	10	29	16	36	38	38	68	73	75	88	91	91	76	78	80	41	45	47	73	79	80
ABCB7_+_74376501.23-P1P2	GGGGGAGCGTGACATTGAGT	20	22	17	44	49	50	132	141	148	100	108	112	68	72	73	77	78	79	70	87	89
ABCB8_-_150725248.23-P1P2	GGAAAATGGCCCGAGGTCGG	11	21	19	89	99	101	31	48	49	65	70	71	121	128	132	0	0	0	90	103	107
ABCB8_-_150725382.23-P1P2	GTCGGCTCCGCCCAGAGCAG	16	22	16	75	79	80	152	162	164	108	116	118	85	89	91	49	51	52	159	172	175
ABCB8_-_150725307.23-P1P2	GCCAGTCGGGCCACACCCTT	16	18	11	57	63	65	52	57	60	64	80	82	80	101	104	35	40	40	70	83	87
ABCB8_-_150725517.23-P1P2	GAAGGCGCGAGGGGGTTGTC	21	26	28	107	112	114	20	22	24	58	62	63	64	67	67	98	99	101	102	105	107
ABCB8_+_150725295.23-P1P2	GGGGTGACGTCCAAAGGGTG	19	15	13	89	90	90	80	81	83	71	73	74	81	86	89	79	84	86	97	102	105
ABCB9_-_123451193.23-P1	GGAAGCCTCCGGGTGGGGAC	10	10	15	39	42	43	153	160	163	83	92	93	45	51	51	22	23	23	47	48	49
ABCB9_+_123451176.23-P1	GGAGGCCCGTCCCCACCCGG	10	17	16	65	76	79	127	136	141	39	42	49	63	68	69	0	0	1	57	64	67
ABCB9_-_123451165.23-P1	GGGGCGGGGCCCCCGAGGAG	8	5	4	23	23	24	11	11	11	28	31	32	50	52	53	6	7	8	6	8	8
ABCB9_-_123451127.23-P1	GGCGGGGCCTCAGGAGGAGT	9	13	7	30	31	31	24	24	24	71	74	74	106	107	108	4	4	4	30	31	31
ABCB9_-_123451202.23-P1	GGGGTGGGGACGGGCCTCCT	4	11	9	7	8	9	43	43	45	22	22	23	34	35	35	1	1	2	51	56	59
ABCB9_+_123465947.23-P2	GCGCCTGGCCCTCACATCTC	13	16	11	24	25	27	77	84	86	64	70	71	54	55	56	31	35	39	65	67	68
ABCB9_-_123465915.23-P2	GAAGTCGGGCGAGCAGTGGT	8	14	13	45	49	50	59	62	63	35	37	37	34	39	40	37	40	41	43	43	43
ABCB9_-_123465891.23-P2	GAGGAGGCGCAGTTACTACC	12	15	13	86	91	92	31	32	34	57	64	66	88	93	94	80	84	87	106	112	114
ABCB9_+_123465931.23-P2	GCTCAGGCCCGGCTGCACAG	10	9	9	54	58	58	68	70	72	75	85	89	78	83	83	28	32	33	75	80	81
ABCB9_-_123465997.23-P2	GAGCCAGGAAGGGGCTCCTC	10	11	9	29	34	35	15	15	16	50	53	54	80	85	87	18	19	19	40	43	43
ABCC1_+_16043347.23-P1P2	GACCTCGCGCGTCTCGGCGT	22	20	27	79	83	86	141	153	161	134	143	145	86	93	95	228	238	244	105	111	116
ABCC1_-_16043124.23-P1P2	GTACACTCCAGGCAGGTAGG	12	15	10	76	78	82	27	29	30	87	94	96	40	45	45	95	102	105	152	154	157
ABCC1_+_16043414.23-P1P2	GTGGTTGGCCCGCGCGTCAC	8	7	3	17	23	24	0	0	0	25	25	25	5	5	5	4	5	6	16	16	16
ABCC1_-_16043343.23-P1P2	GCGCCGAGAGGTGGCTGGTC	5	6	8	3	3	3	28	30	31	13	14	14	33	33	33	21	21	22	16	16	16
ABCC1_-_16043374.23-P1P2	GCCGAGACGCGCGAGGTGAG	7	14	14	66	69	70	51	56	57	65	70	72	55	59	63	77	80	84	16	27	29
ABCC10_-_43395154.23-P1P2	GAATGACGTTGCACTAAGGG	17	11	19	94	99	103	66	68	68	41	44	45	46	46	50	81	87	89	91	93	94
ABCC10_-_43395237.23-P1P2	GCCAGCGCGCCTGCGTGCAA	5	15	8	73	77	79	46	48	49	60	64	66	47	49	49	174	178	183	29	29	29
ABCC10_+_43395315.23-P1P2	GTGGCACCCCACCTAGAGGT	6	9	7	37	39	41	18	21	22	55	57	59	36	37	39	8	8	8	37	41	41
ABCC10_-_43395305.23-P1P2	GTGGGCGTGGCGAATAGCGC	6	11	8	73	86	87	70	77	77	78	82	83	72	88	89	90	94	96	10	12	12
ABCC10_+_43395192.23-P1P2	GCAGACGCACAGTTGCGTTT	7	10	6	25	30	30	36	38	41	45	46	46	55	60	60	66	71	72	47	47	47
ABCC11_-_48278360.23-P1	GCGCTGCTGCTCACCCACGA	10	14	7	89	97	99	74	84	86	43	44	44	80	89	95	41	43	44	47	50	52
ABCC11_+_48278325.23-P1	GCAGCAGCGGGAGGCGACTG	13	12	11	57	64	65	37	53	56	35	40	43	28	28	30	29	30	33	25	30	31
ABCC11_+_48278372.23-P1	GCTGGTGCGCATGGTGGAGC	7	6	4	68	76	79	40	44	45	19	19	20	42	43	43	81	87	88	27	28	28
ABCC11_-_48278290.23-P1	GTGACAGCCCCCAGTGCGAA	7	4	5	24	26	26	38	42	42	24	26	26	75	75	78	16	16	17	3	3	3
ABCC11_-_48278224.23-P1	GTGGAGGCGGGTCTGAGGTT	12	21	7	19	19	19	35	34	44	51	65	57	24	37	29	24	29	37	44	43	38
ABCC11_-_48281536.23-P2	GTGGCTGGCATGCTGACCCA	3	14	13	30	34	35	14	14	14	27	28	28	49	53	55	112	126	129	27	31	31
ABCC11_+_48281681.23-P2	GACCCTGAAAAGTGTAAATT	10	11	15	49	50	51	34	37	39	55	61	62	29	30	32	44	44	45	37	37	38
ABCC11_+_48281632.23-P2	GGCTTGAAAGGATATTGTAC	1	5	13	23	25	28	40	43	44	26	33	34	4	19	21	15	16	17	17	21	21
ABCC11_+_48281540.23-P2	GCTACTAAGCAGAAAAATGC	7	9	7	38	40	40	12	12	12	29	30	30	17	18	19	19	21	21	13	15	15
ABCC11_-_48281708.23-P2	GTTACACTTTTCAGGGTACA	7	3	5	41	42	44	35	38	38	26	26	26	42	43	43	26	27	28	24	26	26
ABCC12_+_48180955.23-ENST00000311303.3	GTGACCAGTGGGTATCAGGA	21	22	14	44	50	51	69	75	77	40	42	42	86	91	95	109	110	111	62	68	71
ABCC12_+_48180850.23-ENST00000311303.3	Gtgtgggtgtatgcgcatgg	13	7	6	55	66	68	80	87	89	31	34	36	40	42	43	89	96	98	29	29	30
ABCC12_+_48181025.23-ENST00000311303.3	GACAGAAGTGTGGGGAATGT	23	23	22	49	54	55	37	39	41	64	67	69	65	71	71	29	30	31	28	29	29
ABCC12_-_48181024.23-ENST00000311303.3	GGGACCAGCCACATCTGGAC	21	11	16	109	115	117	141	147	150	75	84	88	57	69	71	48	50	51	56	60	60
ABCC12_+_48180952.23-ENST00000311303.3	GCCAGTGGGTATCAGGATGG	11	14	18	45	48	50	10	12	13	57	60	63	47	50	54	74	86	90	79	84	87
ABCC2_+_101542377.23-P1P2	GACTAAAAAGCCCTAGGGAC	4	9	4	26	28	29	77	83	85	27	29	29	86	89	94	7	7	8	64	70	71
ABCC2_-_101542206.23-P1P2	GAAGCGAAACTGCACATTTA	15	17	13	147	155	158	51	53	53	84	89	92	93	101	105	150	157	160	108	113	115
ABCC2_-_101542361.23-P1P2	GACAGAGGCCTCTTGTACTT	10	14	8	44	47	50	92	98	102	57	65	69	34	35	37	68	68	71	43	47	48
ABCC2_+_101542318.23-P1P2	GAGGAGTGGCCATACATAAA	17	17	22	73	74	74	113	117	118	106	119	123	75	79	80	126	137	139	116	120	124
ABCC2_+_101542290.23-P1P2	GTGAAAGATGTCAACAGAGC	5	3	3	16	18	18	18	18	18	24	25	25	7	7	7	15	16	16	3	3	3
ABCC3_-_48711944.23-P1P2	GCGGCCCCACGGACTTGTTC	5	9	8	38	43	47	84	91	94	34	40	46	75	79	81	59	63	63	40	42	44
ABCC3_-_48712061.23-P1P2	GGCCCAGGGGCCGCTCGCAG	4	10	4	18	19	19	23	24	25	25	29	31	34	51	53	2	2	2	28	28	29
ABCC3_-_48712176.23-P1P2	GACCCAGAGGCACTGGGGTA	26	21	21	84	87	88	67	69	70	135	142	145	67	73	73	67	67	69	145	152	156
ABCC3_-_48712142.23-P1P2	GGTCGCAACCCGCGGGACGG	9	9	6	62	69	73	20	22	23	34	34	35	57	61	62	31	32	33	47	49	50
ABCC3_+_48711927.23-P1P2	GCACTCCCGAACAAGTCCGT	7	6	9	23	23	24	22	23	23	52	58	60	22	22	22	77	81	86	33	35	37
ABCC4_-_95953932.23-P1P2	GACGCCCAGGGGTGAGGCGA	11	12	10	48	52	54	35	37	37	52	55	55	28	34	36	105	108	110	78	82	85
ABCC4_+_95953837.23-P1P2	GCTCCCGCCGCGTCACCCGT	19	11	10	97	105	109	27	27	29	54	59	60	77	79	81	67	75	78	89	95	100
ABCC4_-_95953856.23-P1P2	GGACCGACGGGTGACGCGGC	20	25	35	122	129	131	58	61	63	59	66	71	53	58	58	192	202	213	131	143	148
ABCC4_+_95953902.23-P1P2	GCACCCCTGGGCGTAGCTCT	6	4	3	1	1	1	11	11	11	17	19	20	15	15	17	0	0	0	42	43	46
ABCC4_-_95953919.23-P1P2	GGGAGCCCAGAGCTACGCCC	13	12	11	74	85	86	29	32	35	92	95	97	71	79	81	63	67	72	68	71	71
ABCC5_+_183735827.23-P1P2	GACCGCCCCCGGGATGTCAC	11	14	22	59	65	65	31	34	36	106	114	117	65	70	71	13	13	13	64	69	71
ABCC5_+_183735769.23-P1P2	GGCCCTGGGCACTCGGAAGG	9	17	14	72	75	77	85	87	90	56	59	61	33	37	38	27	29	30	71	77	79
ABCC5_+_183735858.23-P1P2	GCGGGAGCTCGGTGGGAAGA	7	12	5	41	43	43	16	38	44	30	31	31	45	51	52	29	30	31	14	15	15
ABCC5_+_183735865.23-P1P2	GACAGAGCCGGGAGCTCGGT	5	16	10	51	54	54	68	70	71	48	53	54	35	36	39	24	26	26	51	55	57
ABCC5_-_183735843.23-P1P2	GAAGCGCCGGTGACATCCCG	5	9	8	12	14	15	59	61	63	53	59	59	25	26	28	0	0	0	46	47	48
ABCC6_+_16317626.23-ENST00000205557.7	GCCAAAGTGTTTAGGAAGTC	10	18	15	33	37	37	48	48	48	65	76	77	43	48	49	59	73	75	65	70	71
ABCC6_-_16317846.23-ENST00000205557.7	GAACTTAGAAGATTATGCAA	12	17	16	40	43	43	73	74	75	36	42	43	40	44	44	3	3	3	38	38	40
ABCC6_-_16317856.23-ENST00000205557.7	GATTATGCAATGGGCTGGCA	11	18	11	27	34	36	45	45	47	38	47	48	39	44	45	74	80	83	31	38	38
ABCC6_-_16317851.23-ENST00000205557.7	GAGAAGATTATGCAATGGGC	12	16	14	78	81	84	104	110	113	67	72	75	74	76	77	49	53	54	62	66	71
ABCC6_-_16317468.23-ENST00000205557.7	GGCAAGGTCCAGCTGCGCGG	14	11	12	31	32	35	11	11	11	49	52	55	54	57	58	60	63	64	60	69	71
ABCC8_-_17498531.23-P1P2	GGGGCGGCGAGGAACCCGAC	13	8	17	53	58	61	40	42	44	72	78	80	34	38	40	20	20	20	47	48	51
ABCC8_-_17498596.23-P1P2	GCTCCCAGATGTTGCCGGGG	5	11	7	36	36	37	16	16	17	45	47	47	25	25	28	29	30	32	33	36	36
ABCC8_+_17498524.23-P1P2	GCAAGCGTAGCAGGGCCGGT	18	26	21	41	45	45	72	79	79	123	136	139	98	101	103	119	124	126	70	76	78
ABCC8_-_17498665.23-P1P2	GGCAGGCTAAGATGGGGAGT	14	21	23	84	85	86	133	141	145	104	108	111	60	65	67	131	146	149	120	126	129
ABCC8_-_17498659.23-P1P2	GGGAAAGGCAGGCTAAGATG	10	23	19	39	39	41	73	74	76	49	50	57	65	69	71	68	70	70	81	84	85
ABCC9_+_22094538.23-P1P2	GTCCTTACGTGGCTAATAAA	17	20	23	60	62	63	11	14	14	59	60	61	106	117	118	55	59	59	110	118	124
ABCC9_+_22094392.23-P1P2	GAAGGGGACGCCTATTACTT	16	21	19	72	81	84	67	73	75	74	78	78	83	87	88	60	64	65	75	77	77
ABCC9_-_22094763.23-P1P2	GCAGCCGCCGCGCTATCGAA	17	16	12	61	70	71	47	52	53	77	81	81	58	63	63	96	112	113	27	28	31
ABCC9_+_22094549.23-P1P2	GCCAAATCCGCTTCCTTACG	15	13	9	56	59	61	58	60	61	56	57	58	62	66	67	59	59	61	50	52	53
ABCC9_-_22094564.23-P1P2	GTATTAGCCACGTAAGGAAG	11	14	16	38	39	41	62	66	68	40	43	43	42	43	45	68	69	69	28	32	32
ABCD1_-_152990165.23-P1P2	GGGGCGAGAACGGGAGGTGG	21	26	17	46	47	56	48	43	48	58	48	50	65	74	79	60	62	73	50	66	67
ABCD1_-_152990199.23-P1P2	GCCGCCGAGGGGCGAGAACA	18	16	20	87	92	87	48	49	52	81	83	88	81	75	76	21	26	23	77	85	87
ABCD1_+_152990083.23-P1P2	GGCCGCGCGGACTAGAGAAG	19	15	17	57	61	63	80	89	90	75	78	81	75	77	78	24	26	27	67	72	73
ABCD1_+_152990254.23-P1P2	GTTCCCcaggggcgagtcgg	14	10	13	54	56	56	51	56	57	76	80	85	76	81	83	14	14	15	89	91	96
ABCD1_-_152990127.23-P1P2	GGTCCCACGTCTCTGTGGTG	17	14	11	118	126	127	35	37	38	47	53	54	35	38	38	54	59	60	47	49	52
ABCD2_+_40013687.23-P1P2	GGGAAGCTGCGAGGATTCCA	10	11	15	83	89	92	49	50	51	44	46	50	29	31	31	0	0	0	48	49	49
ABCD2_-_40013821.23-P1P2	GGTCGAATCAGGCCATCTGC	11	21	18	105	112	116	113	117	120	45	47	50	73	77	81	86	96	97	77	82	85
ABCD2_-_40013834.23-P1P2	GATCTGCTGGCGAACAAAAC	14	13	9	51	56	57	47	50	52	65	68	69	27	28	28	23	24	24	62	67	68
ABCD2_-_40013800.23-P1P2	GAAAATGTCTATTTTTGGAG	8	19	10	92	96	99	27	29	30	34	37	37	38	40	40	43	46	47	41	41	42
ABCD2_+_40013661.23-P1P2	GACCGCCCTCACAGCCAATG	20	12	17	87	94	98	64	70	72	42	43	43	83	93	96	122	137	140	40	42	42
ABCD3_-_94883808.23-P1P2	GCGTGCGCAGAGCGCGTCCC	7	6	9	42	48	50	49	51	52	85	88	93	39	41	44	113	124	127	18	20	21
ABCD3_+_94883763.23-P1P2	GCGGACTCCTTCAGGGTCTC	6	11	6	40	43	44	8	9	9	24	26	26	36	38	39	34	34	34	44	45	46
ABCD3_-_94883730.23-P1P2	GGCAGCACTGACGCCTCGCA	14	12	22	101	106	109	92	101	104	27	29	32	29	29	29	49	56	57	56	58	60
ABCD3_+_94883803.23-P1P2	GCGTGGGCGGAACAGTTCCC	7	11	3	14	14	14	28	30	31	50	53	54	42	46	47	32	33	34	25	27	29
ABCD3_+_94883819.23-P1P2	GCGCGCTCGGCAGCCTCCGT	14	16	19	43	47	48	68	70	76	63	64	64	45	49	51	74	76	78	57	58	58
ABCD4_-_74769830.23-P1P2	GACAGCGCCCCCATATTTTC	19	29	17	140	154	161	91	100	101	94	99	101	58	67	68	63	68	69	36	40	43
ABCD4_-_74769803.23-P1P2	GAGAGTGGACTCGGCTGACC	20	32	24	143	158	160	88	97	103	76	82	83	101	109	112	199	209	216	105	114	116
ABCD4_+_74769817.23-P1P2	GGAAGTCTCCCAGAAAATAT	7	23	15	60	61	62	75	79	81	57	64	65	79	84	87	11	11	11	126	127	129
ABCD4_-_74769806.23-P1P2	GGTGGACTCGGCTGACCCGG	13	18	12	57	58	59	28	29	31	56	60	62	53	56	58	8	9	9	49	52	55
ABCD4_-_74769710.23-P1P2	GGCCCCGGCTACCACAGAGA	20	10	16	56	60	62	12	13	13	71	74	74	56	59	59	41	42	45	86	91	92
ABCE1_+_146019378.23-P1P2	GCGGAACCCTGGAGGTAGGT	14	11	9	68	75	73	96	112	112	53	63	60	43	48	49	31	30	44	52	50	42
ABCE1_+_146019314.23-P1P2	GTGGCGAAGCCAGCTGCTGG	9	8	12	22	27	27	5	5	5	11	12	12	18	18	18	0	0	0	13	14	14
ABCE1_+_146019382.23-P1P2	GGAGGCGGAACCCTGGAGGT	10	8	7	54	64	57	69	81	70	36	37	53	33	39	41	18	18	13	53	74	69
ABCE1_-_146019352.23-P1P2	GCGCCAACGGCGTTGAACAA	11	18	12	65	67	70	42	43	44	51	55	56	71	80	83	75	93	93	39	40	41
ABCE1_+_146019333.23-P1P2	GGACCCTTGTTCAACGCCGT	15	21	16	73	78	82	16	18	19	87	97	102	57	59	62	34	36	37	73	81	83
ABCF1_+_30539075.23-P1	GGAGGCGTGGCCTGCAATGA	14	18	10	56	59	60	66	71	72	23	23	25	21	23	25	56	58	62	21	23	24
ABCF1_+_30539070.23-P1	GGTGGCCTGCAATGACGGAG	10	9	14	15	16	17	40	43	44	41	44	44	29	29	30	44	47	48	39	41	41
ABCF1_+_30539093.23-P1	GCGTGGCCCTGGTTCAGTGG	7	9	4	10	11	12	29	33	33	41	44	46	29	30	31	39	47	49	15	17	17
ABCF1_+_30539115.23-P1	GAGCTTCGCCGTCATCTCGG	15	14	8	22	25	26	46	47	49	36	38	39	38	42	43	44	44	44	40	42	43
ABCF1_-_30539087.23-P1	GGGCCCCGCTCCGTCATTGC	10	13	16	73	76	76	33	36	39	52	56	61	63	67	68	18	18	20	15	15	15
ABCF1_+_30546111.23-P2	GGGGCGGGTACTGAAATGAC	11	12	10	39	48	49	3	4	4	30	32	34	41	43	45	74	79	81	34	35	36
ABCF1_+_30546108.23-P2	GCGGGTACTGAAATGACAGG	17	21	12	46	48	49	54	59	61	56	59	62	51	54	55	57	63	66	51	54	56
ABCF1_+_30546203.23-P2	GGAAGTCAGTAGGATGGTCA	23	22	28	114	117	123	125	134	134	79	81	81	113	114	115	118	125	128	71	73	73
ABCF1_-_30546149.23-P2	GCGCCCCAAAACCCCGCGGA	6	2	8	18	18	20	7	11	11	13	14	14	42	44	46	23	24	24	16	18	18
ABCF1_+_30545753.23-P2	GCAGCTGAATGGAGCAACAT	12	15	25	120	129	132	99	104	107	113	119	123	75	77	80	39	41	43	66	69	69
ABCF2_+_150924431.23-P1P2	GCGCGGCCCCGCGAGGTCTG	4	6	8	19	19	19	11	11	11	15	16	16	24	25	25	29	31	32	81	82	82
ABCF2_+_150924458.23-P1P2	GCGAGCCTCGCGCATCCTGA	18	20	22	87	93	94	137	147	152	111	120	122	56	58	60	115	131	137	78	85	89
ABCF2_+_150924501.23-P1P2	GCCCGCTAGCAGAGAGCTCT	7	2	4	9	9	9	17	18	18	32	35	37	25	46	49	4	5	5	2	8	8
ABCF2_-_150924475.23-P1P2	GGACGCCATCAGGATGCGCG	14	20	18	114	125	127	45	60	62	39	42	44	56	62	63	73	76	77	125	134	135
ABCF2_+_150924394.23-P1P2	GTCAAGGCGGGTCTCACTCT	11	13	15	68	72	72	119	122	126	82	85	86	73	75	75	61	63	65	90	96	96
ABCF3_+_183903820.23-P1P2	GCGAGCGGGGCCTTGAGGAG	16	24	24	56	61	63	97	108	111	45	47	50	82	89	91	71	76	78	71	77	78
ABCF3_+_183903872.23-P1P2	GTGTAGCGGTGACGCAGGAA	6	12	6	47	51	53	19	20	20	21	23	25	34	36	36	18	19	19	22	23	23
ABCF3_+_183903847.23-P1P2	GGGAGTGCGCAGAGCCCGGT	17	16	23	108	113	115	55	57	61	45	54	56	86	99	100	94	103	104	113	118	118
ABCF3_+_183903666.23-P1P2	GGGGAGCTCAAGGTTTATCG	15	23	13	74	81	86	30	32	32	60	61	64	44	48	48	50	53	54	77	78	79
ABCF3_-_183903928.23-P1P2	GAGGAAGGGCGAGATTTCGG	20	20	21	53	58	61	62	66	69	110	117	118	65	76	80	44	49	49	38	40	41
ABCG1_+_43638952.23-P1P2	GGACAGACGCCGGGGTTCCC	24	11	19	67	73	76	28	31	31	28	32	32	53	55	58	25	28	28	33	33	33
ABCG1_+_43639008.23-P1P2	GCCGGGTCCCGAACTCGCGG	7	8	15	14	15	15	21	21	24	31	34	35	32	34	37	0	0	0	49	51	51
ABCG1_+_43639053.23-P1P2	GGAGGCCTCGCAGGCGGCAT	18	14	14	48	51	52	22	23	24	45	47	48	97	103	107	43	44	46	176	186	191
ABCG1_-_43639082.23-P1P2	GGCCTGCGAGGCCTCGGCTC	4	12	8	55	57	57	39	41	41	17	17	18	23	24	24	38	42	43	36	37	37
ABCG1_+_43639186.23-P1P2	GCCCGCCCCGAGCGCGCGAT	16	15	19	54	57	57	40	41	43	62	68	74	53	60	63	19	19	19	20	23	24
ABCG2_-_89080233.23-P1P2	GGTACCACCGCCCTCCCTCG	11	19	14	62	68	71	86	92	95	77	82	85	32	37	38	48	49	49	62	66	67
ABCG2_-_89080413.23-P1P2	GGCCGGAGCGCCGAAGCACC	12	5	18	34	35	36	35	72	73	56	68	70	46	49	49	54	57	61	33	35	36
ABCG2_-_89079989.23-P1P2	GGGGAGACCCGGACATCCAG	11	22	10	59	64	66	130	139	151	93	105	110	95	100	102	25	26	27	88	95	98
ABCG2_-_89080000.23-P1P2	GACATCCAGGGGACGAGCTC	5	4	8	62	65	68	20	23	24	6	6	6	20	23	23	10	10	10	12	12	12
ABCG2_+_89080067.23-P1P2	GAAACCCGGGGCGCTGGGGA	9	10	9	15	22	22	17	17	18	38	39	39	54	61	64	4	4	4	43	44	44
ABCG4_+_119019610.23-P1P2	GGGGGTGAACTCAGGACTGG	14	8	8	130	135	138	26	29	29	75	81	84	42	43	45	3	3	3	59	61	62
ABCG4_+_119019715.23-P1P2	GCGGTCCCGCCGTTCTTAAA	2	2	4	35	36	37	45	50	51	24	25	25	29	30	33	6	7	8	23	23	23
ABCG4_+_119019549.23-P1P2	GAGAGCTGGAGTCACTCCGT	8	12	16	95	103	105	37	38	38	46	47	47	84	89	92	95	101	106	59	63	66
ABCG4_+_119019678.23-P1P2	GagcccgcggggggcgAGGA	8	6	8	33	35	36	70	74	74	48	51	53	41	45	47	20	20	21	46	46	47
ABCG4_+_119019536.23-P1P2	GCTCCGTGGGGACAAGTCCC	3	4	5	28	28	28	91	95	95	22	24	25	21	21	21	34	35	36	22	24	24
ABCG5_-_44066429.23-P1P2	GGGCGGAGGGGAACAGATTC	7	6	13	53	57	59	69	70	71	32	35	38	42	44	46	50	54	55	20	21	22
ABCG5_-_44066042.23-P1P2	GAACACACACGTTTGTAGGT	5	5	6	33	30	37	9	13	17	26	23	24	29	31	29	22	31	30	23	24	31
ABCG5_+_44066240.23-P1P2	GCACTCACCGAGGTATCCTG	9	20	17	28	28	28	47	51	55	58	61	62	64	65	66	31	31	31	70	75	76
ABCG5_-_44066283.23-P1P2	GAGCAATGGGAAGTCGGCCC	13	21	18	50	59	60	95	100	105	71	77	79	49	50	51	91	95	97	63	65	66
ABCG5_+_44066166.23-P1P2	GCCCACAGGTCTGTGACCCT	8	16	6	55	58	60	30	31	31	47	49	53	63	65	67	54	56	57	32	34	34
ABCG8_+_44065932.23-P1P2	GCCCAGTCCTGCTGTCCCAA	9	9	4	57	58	58	6	6	6	25	26	28	38	38	38	65	70	73	27	28	28
ABCG8_+_44065925.23-P1P2	GCTGCTGTCCCAAGGGACTC	6	9	5	26	28	29	7	7	7	33	38	39	37	41	41	9	10	11	36	39	39
ABCG8_+_44065865.23-P1P2	GCCCAACTGAAGCCACTCTG	9	11	15	103	107	110	35	41	43	61	69	69	80	85	87	35	44	45	39	48	48
ABCG8_-_44066042.23-P1P2	GAACACACACGTTTGTAGGT	5	7	7	28	34	29	15	12	9	21	26	26	29	29	33	24	20	22	21	25	20
ABCG8_-_44065795.23-P1P2	GAGACCCATGGACCCTCCGG	12	14	11	24	25	26	18	19	20	19	20	21	26	27	27	6	6	7	22	22	22
ABHD1_-_27346531.23-P1P2	GGCTGCACAGCCAAGAACCG	11	14	17	31	34	35	45	46	46	64	66	68	61	64	64	6	7	7	54	56	57
ABHD1_-_27346456.23-P1P2	GTCGCCGGGGAAGAGTTTAA	32	27	23	96	102	104	118	124	129	90	96	101	128	145	148	16	16	17	73	77	79
ABHD1_-_27346534.23-P1P2	GGCACAGCCAAGAACCGCGG	11	13	10	33	35	35	16	17	17	66	71	72	70	78	79	42	42	44	55	57	59
ABHD1_-_27346571.23-P1P2	GAGGGCGGGAGGCCATTCGC	11	12	6	52	55	57	27	32	33	46	49	49	34	36	37	32	32	32	18	20	20
ABHD1_-_27346510.23-P1P2	GGGGGGAGGCCGCTTGTCTC	11	14	14	28	28	29	8	8	8	54	57	61	42	45	45	33	34	34	43	47	47
ABHD10_+_111697851.23-P1P2	GTGAGGGACACGCTACGCAA	7	9	8	56	58	61	23	24	25	71	74	74	30	31	31	119	127	128	63	67	69
ABHD10_+_111697651.23-P1P2	GCGGGAGGCTGCCCTATCAG	6	7	8	29	31	31	34	35	36	25	28	29	24	27	29	9	9	9	15	15	15
ABHD10_+_111697814.23-P1P2	GTGCGCTTCAGGCTGGAAGG	9	14	11	48	49	51	61	65	67	43	44	45	66	68	68	76	79	80	32	32	35
ABHD10_-_111697877.23-P1P2	GGCGTAGCGTGTCCCTCAGT	14	16	15	75	80	83	42	43	44	55	61	64	57	59	60	103	106	108	63	65	70
ABHD10_-_111697797.23-P1P2	GGCAAGCTGAAAATCTTGCG	15	13	11	79	84	86	37	38	38	46	52	60	92	95	98	27	29	29	62	65	74
ABHD11_+_73153315.23-P1P2	GACGTAATGGCGTAAggggc	15	10	8	40	42	42	65	69	70	60	64	65	41	42	44	82	86	88	36	38	39
ABHD11_+_73153260.23-P1P2	Gcgtaaggaaacgggaccaa	6	12	9	45	46	47	22	22	23	38	38	39	30	35	35	192	206	212	39	43	43
ABHD11_+_73153286.23-P1P2	Ggcggggccggactgttctc	1	2	1	17	17	17	1	1	1	15	17	19	6	6	6	6	6	6	29	32	32
ABHD11_+_73153239.23-P1P2	Ggcggagaatcccgcgatgg	8	8	12	30	31	33	34	34	34	38	41	42	42	44	44	0	0	0	64	68	69
ABHD11_+_73153319.23-P1P2	GGATTACGTAATGGCGTAAg	17	11	8	43	45	46	0	0	0	35	43	44	40	43	43	43	44	48	67	69	70
ABHD12_-_25371663.23-P1P2	GAGGGTGGGCGAAGCTGCAG	4	10	7	34	36	36	14	17	17	10	11	12	7	7	7	42	44	45	58	61	64
ABHD12_+_25371569.23-P1P2	GGAACTAGAGAGGAGGTGGC	4	15	12	25	25	25	16	17	17	48	51	53	60	63	66	43	44	44	60	62	64
ABHD12_+_25371576.23-P1P2	GCTCCTTGGAACTAGAGAGG	13	3	8	39	41	41	31	32	33	44	46	49	46	49	50	1	1	1	43	44	45
ABHD12_-_25371679.23-P1P2	GCAGCGGCGCGTCATCTGCA	7	13	9	29	34	36	52	55	57	54	57	59	40	44	45	140	145	150	30	32	33
ABHD12_+_25371579.23-P1P2	GGCGCTCCTTGGAACTAGAG	7	11	4	33	28	40	32	40	33	25	26	24	20	14	14	8	6	9	29	41	50
ABHD12B_+_51338721.23-P1P2	GGGTGCGCTCCGCCCGGGTC	19	19	10	76	83	84	49	50	50	46	46	46	23	25	25	63	68	70	41	43	44
ABHD12B_-_51338731.23-P1P2	GGCCGCGAACAGCCTGACCC	16	20	11	80	90	94	69	79	83	72	79	83	63	67	69	57	59	60	85	90	95
ABHD12B_+_51338757.23-P1P2	GAGGCAGGCTGGTACGGCGG	9	21	14	57	62	65	4	4	4	40	46	47	34	42	42	72	73	74	88	96	97
ABHD12B_+_51338760.23-P1P2	GGTCAGGCAGGCTGGTACGG	37	40	41	113	121	125	95	103	104	135	143	146	84	89	91	204	214	218	95	100	101
ABHD12B_-_51338748.23-P1P2	GCCGGGCGGAGCGCACCCTC	17	18	10	22	24	24	10	10	10	44	61	63	22	27	28	24	30	31	16	17	17
ABHD13_+_108870683.23-P1P2	GCCCGCGACGGTGGCCCGGA	10	13	13	23	26	28	85	93	96	50	62	63	64	67	69	24	24	24	44	48	49
ABHD13_+_108870666.23-P1P2	GGACGGAAAAGATACCTCGG	6	16	10	34	36	36	33	36	37	76	84	85	41	44	44	24	26	26	22	25	26
ABHD13_-_108870764.23-P1P2	GCGGGCAGGGTTCCCACTCC	10	21	14	86	91	97	71	87	82	47	48	51	85	86	99	80	91	84	55	52	65
ABHD13_+_108870692.23-P1P2	GCAGTGAGCCCCCGCGACGG	9	10	13	74	80	81	57	62	63	77	80	82	79	86	90	39	41	42	38	40	40
ABHD13_+_108870695.23-P1P2	GTGCCAGTGAGCCCCCGCGA	12	9	10	31	34	35	17	17	19	62	65	67	19	20	21	38	41	41	44	47	49
ABHD14A_-_52008948.23-P1P2	GAAGCCACATGGCTCTCCGC	24	21	23	133	178	180	112	118	121	94	100	101	72	78	79	182	188	190	91	96	98
ABHD14A_+_52008993.23-P1P2	GGCAGAGCCCCAGCGCTCTC	3	4	3	0	0	0	34	35	36	39	39	40	5	5	5	0	0	0	19	21	21
ABHD14A_-_52008686.23-P1P2	GCAGCCCAGGCTCTGACCGT	11	16	12	58	66	73	34	38	41	74	84	87	53	57	59	60	65	70	97	102	106
ABHD14A_+_52009025.23-P1P2	GACCGAGTCGTCTGCGTGGA	9	10	9	43	57	66	34	52	61	50	77	93	35	48	57	31	43	48	34	52	58
ABHD14A_-_52008702.23-P1P2	GCGTGGGTGTGCGTCGGGGA	36	17	26	74	81	84	97	109	110	77	81	83	79	82	82	154	158	163	54	56	58
ABHD14B_+_52008150.23-P1	GGCTGTGAGAACGAGTTTAG	11	13	8	66	66	56	41	53	53	76	83	81	40	29	52	91	84	100	58	59	50
ABHD14B_-_52008086.23-P1	GGCCGGGCCCCATCCAGCGG	10	10	8	17	22	20	12	34	22	22	24	25	53	54	59	5	5	2	33	31	32
ABHD14B_+_52008190.23-P1	GTGGGGCATGTGAGACCGAG	12	17	12	85	89	91	58	63	65	66	70	79	55	62	60	110	100	124	40	31	41
ABHD14B_-_52008218.23-P1	GGTCTCACATGCCCCAAACG	11	12	14	27	34	35	62	61	67	50	55	68	23	24	28	21	24	22	26	26	30
ABHD14B_-_52008297.23-P1	GTGAGGAGGAAAGTTCCTTC	12	19	22	103	107	106	112	130	115	82	70	81	50	69	65	97	116	121	39	43	52
ABHD14B_+_52017506.23-P2	GAGGTCGCCTGCGAGGTCGC	14	13	8	34	31	40	24	16	17	52	50	48	34	25	33	42	54	49	65	73	67
ABHD14B_-_52017533.23-P2	GACCTCGCAGGCGACCTCGC	14	15	21	83	87	90	133	143	148	62	67	69	49	52	52	121	134	139	61	67	68
ABHD14B_+_52017455.23-P2	GTGGCCGAGGCCGGATGTCG	2	7	12	37	39	51	64	63	52	22	29	30	34	44	49	33	33	29	41	46	37
ABHD14B_-_52017521.23-P2	GCCTGAGCCTGCGACCTCGC	13	12	25	73	75	78	24	123	128	45	50	51	70	75	76	97	102	105	26	28	30
ABHD14B_-_52017631.23-P2	GGGCCCTGGGGAGGGATAGA	12	15	15	54	56	57	72	78	81	63	70	71	104	107	108	12	12	12	58	60	63
ABHD15_-_27894236.23-P1P2	GCAGAGGGTGAGAGGAGCCG	16	10	9	56	57	61	12	13	28	63	65	66	77	80	82	55	60	60	72	78	81
ABHD15_+_27894498.23-P1P2	GGGAGAGCAGGGCCGCCCGA	7	11	8	38	40	41	77	102	103	59	63	63	17	18	19	27	28	29	43	47	47
ABHD15_-_27894474.23-P1P2	Gccggctcccgggaccccgt	7	9	8	37	37	37	47	59	60	45	57	59	32	38	40	2	2	3	28	41	44
ABHD15_-_27894315.23-P1P2	GGGGAGAGCGGTGTTGGCCA	13	7	10	32	35	36	47	50	50	64	66	68	52	55	57	42	44	45	49	52	54
ABHD15_-_27894212.23-P1P2	GTACAGCAATTGCAACAAGT	9	10	10	41	43	44	29	30	31	43	45	45	25	25	25	43	48	50	39	42	43
ABHD16A_+_31671138.23-P1P2	GCGGTACGGGCTGACGTCAA	9	9	12	23	29	29	64	69	70	37	39	39	65	69	69	128	137	139	42	46	46
ABHD16A_-_31671242.23-P1P2	GGGAGCTACGGGTACAGCAG	15	20	16	39	42	44	108	119	121	63	68	70	33	33	34	54	57	63	116	124	127
ABHD16A_+_31671198.23-P1P2	GACTGCGCGAAACTCTTCTC	11	12	14	44	47	48	57	58	60	56	63	64	33	35	36	33	33	33	52	57	59
ABHD16A_+_31671120.23-P1P2	GAGGGCACACAACACCTCAG	11	18	11	130	143	145	55	60	62	72	76	78	94	97	98	95	97	98	59	61	66
ABHD16A_-_31670881.23-P1P2	GGGGAGCAAAAGGCCGTAAA	7	7	14	72	76	79	48	54	54	51	58	59	93	101	102	37	38	38	82	91	91
ABHD16B_+_62492825.23-P1P2	GAGGCACAGGGCAGTCTTAG	14	14	22	51	51	53	103	110	113	29	32	33	73	73	75	172	183	187	84	87	91
ABHD16B_+_62492726.23-P1P2	GTAGGTGATGGGTGCACAAA	11	21	21	72	76	79	23	24	24	111	115	118	61	68	70	161	168	170	160	172	176
ABHD16B_-_62492639.23-P1P2	GTAGCTGCTCAAATCATGGG	13	10	10	112	124	127	79	89	93	63	63	63	61	64	65	109	113	118	48	54	57
ABHD16B_-_62492635.23-P1P2	GACAGTAGCTGCTCAAATCA	7	12	6	14	14	14	2	2	3	39	42	42	20	21	22	44	45	46	27	28	30
ABHD16B_-_62492685.23-P1P2	GGCTGGTGGGGTCTTGGCGA	20	25	11	52	54	55	11	11	11	46	47	48	47	48	50	29	33	38	50	51	52
ABHD17A_+_1885661.23-P1P2	Gtactggcctcaacctattc	17	16	15	72	77	79	72	74	74	99	106	107	101	110	112	92	101	103	62	63	63
ABHD17A_-_1885603.23-P1P2	GGGGCGGGGCTGATATGTCG	13	12	11	42	45	46	44	47	47	42	46	47	29	30	31	62	63	63	43	45	48
ABHD17A_-_1885642.23-P1P2	GTGTGGGCGGGGCCAAACTT	7	12	5	75	77	78	102	117	123	95	101	103	34	39	39	90	94	97	83	88	89
ABHD17A_-_1885670.23-P1P2	GTCACTTGGggacccggaat	13	21	8	73	81	85	18	20	21	29	32	33	31	38	39	46	48	49	72	76	77
ABHD17A_-_1885582.23-P1P2	GACCGCGCGACTAGCGTCCT	25	25	25	120	124	124	92	94	94	56	58	59	169	178	187	312	324	332	100	105	107
ABHD17B_-_74526219.23-P1P2	GAGAGGCCGCCCGGCAGGGT	7	13	10	42	44	44	18	18	18	59	60	61	81	87	89	7	8	8	56	58	60
ABHD17B_+_74526192.23-P1P2	GCTGCCGGGCGGCCTCTGAT	12	6	10	34	34	36	16	16	18	37	38	40	38	39	39	0	0	0	77	77	78
ABHD17B_+_74526310.23-P1P2	GGTAGTCCATCAAATCAAAG	13	14	14	37	38	39	50	54	56	52	55	57	62	66	70	52	58	61	43	44	47
ABHD17B_+_74526189.23-P1P2	GCCGGGCGGCCTCTGATTGG	7	4	7	18	19	19	64	67	68	26	27	29	12	12	12	0	0	0	30	30	30
ABHD17B_+_74526412.23-P1P2	GGGCGCAGCCTCGACCCCTC	11	8	13	82	81	74	91	91	103	45	37	55	60	63	54	84	93	97	69	75	75
ABHD17C_+_80987552.23-P1P2	Gagcccgggcgggtcagcgg	7	15	8	123	127	131	106	113	116	95	98	100	93	97	100	8	9	9	82	86	85
ABHD17C_+_80987555.23-P1P2	Gcggagcccgggcgggtcag	10	24	21	60	63	64	80	86	90	69	72	74	85	90	91	6	6	6	88	94	97
ABHD17C_-_80987551.23-P1P2	GgcgccTCGCCTGGGTTCCG	10	14	10	83	86	87	85	89	93	68	72	75	97	104	108	3	3	3	30	31	32
ABHD17C_+_80987533.23-P1P2	GCGGCCCCGGAACCCAGGCG	10	12	9	35	38	39	49	53	55	55	62	64	38	43	46	0	0	0	114	123	125
ABHD17C_-_80987413.23-P1P2	GGGTAACCCGGAAGTggcgg	8	17	13	111	113	114	89	92	94	72	77	78	55	61	63	19	20	22	69	71	73
ABHD2_-_89631578.23-P1P2	GCGCGGGGCAAGTGGAGAAG	9	20	23	59	61	62	99	105	109	117	121	124	55	59	61	94	102	109	78	85	85
ABHD2_-_89631532.23-P1P2	GGAACAGCTTCGCTGATCAA	19	4	15	66	75	76	88	91	95	89	96	97	39	39	39	26	39	39	30	36	39
ABHD2_-_89631642.23-P1P2	GTGGCAGAAGCGGTCGTCAG	11	16	11	58	74	76	63	67	70	43	44	46	62	69	70	68	81	84	82	90	94
ABHD2_+_89631401.23-P1P2	GGATAAGGCCAGCCCGGAGT	13	20	21	96	99	103	15	17	31	69	73	78	141	150	154	165	175	184	81	87	88
ABHD2_-_89631602.23-P1P2	GGAACTGCCCAATGAACAAG	11	9	12	28	29	29	49	69	71	39	48	48	50	52	53	87	92	92	61	74	75
ABHD3_-_19284909.23-P1P2	GCCAAGACCGGCCACCGGGA	17	13	16	50	52	52	58	64	65	65	68	71	108	115	119	21	22	22	98	108	112
ABHD3_-_19284969.23-P1P2	GGATGGGGATCCCCAAGGGT	4	4	1	1	8	8	14	15	15	19	19	21	41	44	44	0	0	0	15	17	17
ABHD3_-_19284965.23-P1P2	GGGGCGATGGGGATCCCCAA	2	3	3	36	39	40	26	27	28	17	19	19	11	11	11	0	0	0	45	47	48
ABHD3_-_19284953.23-P1P2	GCTAGGTCGCAGTGGGCGAT	19	23	21	70	81	84	63	65	67	48	53	54	50	52	53	107	112	114	23	23	23
ABHD3_+_19284800.23-P1P2	GCGGGCGGCGTTGGAGTCTC	7	14	16	80	84	87	76	80	83	61	62	63	53	58	61	45	49	50	36	38	38
ABHD4_+_23066970.23-P1P2	GTCTCTGACGGTCTCAGAAT	5	10	6	37	37	38	28	30	30	43	46	46	50	54	54	37	39	39	60	64	65
ABHD4_+_23067000.23-P1P2	GCAATCACTGGCATGTGTCC	13	23	16	92	95	96	24	25	27	53	55	56	64	68	70	56	58	60	56	59	59
ABHD4_+_23067128.23-P1P2	GGGGAGGCCGCGGGGAGCAA	6	9	10	35	38	40	22	25	25	52	53	54	45	48	49	0	0	0	61	64	64
ABHD4_+_23067075.23-P1P2	GCGGGCCGGCGGTCGGCGGT	7	12	9	16	17	17	42	49	51	37	38	42	44	54	54	27	27	28	50	51	53
ABHD4_-_23067003.23-P1P2	GCCGTCAGAGACATCTCTGC	3	12	6	41	43	43	49	50	51	30	32	33	55	58	59	206	221	227	88	93	97
ABHD5_-_43732225.23-P1P2	GGAGTCTCGCCAGTCCCTCT	13	11	9	58	59	62	73	77	78	56	58	60	61	63	64	53	54	56	93	96	99
ABHD5_-_43732256.23-P1P2	GCCGCCCCGCGCTTACACCC	12	21	19	76	78	78	104	107	112	94	100	104	127	133	136	24	26	26	57	66	68
ABHD5_-_43732268.23-P1P2	GTACACCCGGGAGCGTCGGG	10	17	17	30	31	32	59	59	60	75	78	79	58	60	60	1	1	1	84	93	97
ABHD5_-_43732293.23-P1P2	GAACTAGTGCATGCTGGCTG	16	20	20	113	121	125	51	54	55	72	73	75	44	45	46	125	131	133	41	41	44
ABHD5_-_43732287.23-P1P2	GCGGGAGAACTAGTGCATGC	8	22	15	92	99	101	24	27	28	49	53	53	31	33	34	47	51	52	35	39	41
ABHD6_-_58223389.23-P1P2	GGCAGCGCGCGGAGGAACTG	5	12	6	68	74	75	36	37	37	61	65	66	83	87	89	5	5	5	22	22	22
ABHD6_+_58223423.23-P1P2	GgccgcgcgcTGTCCCCCAG	15	24	12	93	103	110	109	116	117	105	119	123	61	68	68	43	43	47	102	111	115
ABHD6_-_58223402.23-P1P2	GGAACTGGGGATAAGCGCCC	8	10	11	7	7	7	40	42	42	35	36	38	29	30	31	19	19	21	16	17	18
ABHD6_+_58223253.23-P1P2	GGGATCGCCTACAGAGGTAC	15	16	8	70	72	74	53	57	59	64	64	65	20	20	20	109	113	115	32	35	36
ABHD6_+_58223170.23-P1P2	GcccGGAACGCACACGGTGG	8	11	8	49	56	57	64	69	71	37	41	41	93	97	98	38	41	43	39	43	43
ABHD8_+_17414376.23-P1P2	GGTGAACCCCCAAAAGGGGC	0	4	9	21	23	25	29	31	31	26	29	30	24	26	26	2	4	4	27	27	29
ABHD8_-_17414358.23-P1P2	GGGCAATTCCGTAGTGGAGG	13	13	4	80	85	87	47	50	52	34	35	35	46	50	51	13	13	14	50	52	53
ABHD8_-_17414352.23-P1P2	GAGAGGCGGCAATTCCGTAG	10	13	9	30	44	45	20	20	20	31	35	35	26	29	30	86	89	92	22	22	23
ABHD8_+_17414344.23-P1P2	GCCAGAGCCCGCCTCCACTA	12	13	11	91	97	98	132	136	140	57	61	65	296	317	324	36	40	41	70	74	76
ABHD8_+_17414325.23-P1P2	GCGGAATTGCCGCCTCTCAT	5	13	13	73	75	75	71	76	77	64	65	66	29	30	31	34	36	38	32	32	34
ABI1_-_27150085.23-P1P2	GGGGAATTGTAGTCTCTCCT	17	13	14	37	38	39	31	33	34	70	74	77	90	94	96	105	107	110	112	115	117
ABI1_+_27149964.23-P1P2	GTCAGGCGGCTGCACGAAGG	13	11	14	23	28	29	24	25	25	23	31	31	31	33	35	7	26	27	48	57	57
ABI1_+_27149978.23-P1P2	GCGAGAGAACGAGGTTCAGG	19	29	23	121	126	129	38	43	43	52	56	57	45	50	51	120	128	130	54	57	57
ABI1_+_27149957.23-P1P2	GGCTGCACGAAGGGGGTGGA	19	21	17	82	85	85	24	25	26	62	66	68	96	101	103	60	63	65	95	102	105
ABI1_-_27150166.23-P1P2	GCGCAGAAAGCGGAGACCGA	12	19	18	70	73	76	37	39	40	49	51	54	54	58	61	95	98	100	35	38	38
ABI2_-_204192963.23-P1P2	GCGGCGGCGCGGGCGAGGGT	11	21	12	73	76	78	75	77	80	77	80	82	82	84	86	72	73	75	131	137	138
ABI2_+_204192729.23-P1P2	GCTCCCTCCGGGACTCATCT	7	12	7	31	35	37	52	56	56	40	41	41	35	37	39	12	14	16	23	26	26
ABI2_+_204192895.23-P1P2	GCTAGCGACGGCGGGGGTAG	9	16	15	30	31	32	47	52	53	20	21	21	22	22	22	10	11	12	76	81	82
ABI2_+_204193039.23-P1P2	GAGCCGACGGACTCCGAGGA	11	4	14	32	33	33	92	95	96	67	74	75	42	45	46	43	47	50	30	32	33
ABI2_+_204192901.23-P1P2	GCGTCTCCTAGCGACGGCGG	11	16	16	25	27	28	21	22	23	73	78	81	59	60	60	46	50	52	53	58	58
ABI3_-_47287417.23-P1P2	GcaTCTGCACAGAGCGTGTA	9	5	4	65	66	67	40	42	43	16	17	17	57	59	62	23	24	24	60	60	61
ABI3_-_47288028.23-P1P2	GAGGCAGAGCAACCAATCAA	8	9	7	12	16	16	14	15	12	44	49	42	48	52	44	32	39	36	34	32	31
ABI3_+_47287750.23-P1P2	GAGAGGAAACTGGTCGGCTG	11	18	10	78	81	81	25	25	25	103	105	108	43	51	52	8	8	8	42	44	46
ABI3_+_47287732.23-P1P2	GGGGGGATGGGGTCGGAGAC	11	14	12	34	39	41	23	24	24	39	40	41	54	59	60	10	11	12	29	31	32
ABI3_-_47287527.23-P1P2	GACCCCTCTTGCTGCCGCAT	17	16	18	34	35	35	62	66	67	66	75	76	59	60	61	49	52	55	56	59	60
ABI3BP_-_100712361.23-P1P2	GGTGCCGTGGGCTTACTCAC	14	19	19	80	84	87	46	46	48	50	50	52	80	85	86	163	176	181	65	69	72
ABI3BP_+_100712343.23-P1P2	GCCCCCTGTGAGTAAGCCCA	15	25	15	51	53	55	83	92	95	130	141	148	67	71	73	67	73	73	90	97	97
ABI3BP_+_100712307.23-P1P2	GGCCGCCCGCCTCTGTCACT	12	23	19	75	76	78	49	52	54	66	73	83	97	106	111	56	59	61	95	99	103
ABI3BP_-_100712323.23-P1P2	GTGTCTCCCAGTGACAGAGG	22	16	18	95	99	101	93	98	98	85	91	94	29	29	30	45	47	49	72	72	72
ABI3BP_-_100712349.23-P1P2	GCTGCACTTAGCTGTGCCGT	15	17	17	126	132	135	78	81	81	68	72	73	31	32	32	116	124	130	46	47	47
ABL1_-_133589216.23-ENST00000372348.2	GCAAAGCAGAGAAGCGAGAG	9	10	11	34	37	37	45	48	49	58	61	63	59	62	63	91	94	96	25	28	28
ABL1_+_133588936.23-ENST00000372348.2	GACCCCTTGACAGCAAGGGA	10	8	11	24	26	27	36	39	39	46	49	51	99	104	111	44	44	44	48	53	53
ABL1_+_133588940.23-ENST00000372348.2	GGGAGACCCCTTGACAGCAA	5	6	10	26	38	39	46	48	51	24	27	29	66	72	76	37	40	41	32	32	35
ABL1_+_133589018.23-ENST00000372348.2	GCTGAGACTAAGGGGGCCGT	15	16	13	52	56	56	40	55	55	56	64	64	43	55	55	37	37	42	37	40	43
ABL1_+_133589009.23-ENST00000372348.2	GAGGGGGCCGTAGGTGACAT	14	16	16	84	96	98	122	126	128	63	66	67	96	103	108	95	100	101	76	81	81
ABL2_-_179112359.23-P1	GTGGGTGGAGAGTGACCTAA	7	7	11	3	3	4	8	8	8	30	32	32	29	29	30	129	139	142	47	50	51
ABL2_-_179112315.23-P1	GCCAGAGGGAACCAATAAAA	19	18	15	60	63	65	44	45	45	120	127	132	73	74	79	15	15	15	126	136	140
ABL2_-_179112398.23-P1	GGCAAAAGACTGAGTCAGAA	15	23	27	138	143	146	95	101	104	137	140	143	77	82	83	64	68	70	75	80	81
ABL2_-_179112762.23-P1	GTGGCTCTATAGCTTAATAA	4	7	9	22	25	25	0	0	0	35	38	39	36	36	37	28	28	29	17	18	18
ABL2_+_179112332.23-P1	GGGTCACTCTCCACCCACTT	8	10	14	137	146	148	26	27	28	46	50	50	49	50	50	53	58	60	82	90	91
ABL2_-_179199180.23-P2	GTGTCAAATGAGTGAGTCGA	14	16	12	62	62	63	109	111	112	94	102	103	41	47	48	88	94	97	49	51	54
ABL2_-_179198903.23-P2	GCCTCCGCCGCGGGGAAGGA	12	11	10	37	38	38	33	34	34	36	40	41	42	43	44	63	68	71	37	39	39
ABL2_+_179199028.23-P2	GGAGGTGCGGCGACAGGACG	21	10	22	63	67	68	69	74	76	33	37	39	81	89	91	113	121	132	84	93	96
ABL2_+_179199071.23-P2	GCGCGGGAGGGGGTCGGCTG	14	5	8	35	35	35	32	32	33	27	28	28	9	9	10	17	20	21	31	34	35
ABL2_+_179198988.23-P2	GCAGCGGTGGCCGGCAAATG	16	23	19	84	88	88	159	172	177	81	85	88	49	54	57	66	69	69	45	50	52
ABLIM1_-_116418175.23-ENST00000277895.5	GTATAAAAACAGCCACTACC	21	22	20	76	78	81	133	140	141	95	100	100	65	69	69	19	19	20	92	97	97
ABLIM1_+_116418171.23-ENST00000277895.5	GACTGAAAGTCTCGAGTTCC	6	5	7	28	28	28	22	22	23	17	18	19	14	15	15	23	24	24	8	8	8
ABLIM1_-_116418330.23-ENST00000277895.5	GTGGTAAGAGTACTGAGAAT	11	25	19	106	107	108	48	50	51	68	70	70	59	73	73	115	124	128	72	78	78
ABLIM1_+_116418018.23-ENST00000277895.5	GGGGAACAGAGAGAATTGTG	6	6	5	27	28	28	29	40	42	51	54	56	24	27	29	18	25	27	15	16	16
ABLIM1_+_116418129.23-ENST00000277895.5	GAGTCATCTGACTGAGAATA	17	20	23	49	54	59	123	139	143	65	66	71	41	46	46	26	28	29	95	101	103
ABLIM2_-_8160657.23-P1P2	GtgccgcccGGGAGCACCCT	12	20	13	43	53	56	111	123	127	53	60	62	79	88	90	24	27	27	45	53	54
ABLIM2_-_8160767.23-P1P2	GCGCAGGCGCAGACGGGCGA	9	11	12	30	31	31	31	33	34	43	46	46	31	37	37	29	30	31	36	39	41
ABLIM2_-_8160770.23-P1P2	GAGGCGCAGACGGGCGACGG	16	22	19	125	139	145	77	84	86	80	87	88	130	138	142	156	162	168	26	30	33
ABLIM2_-_8160715.23-P1P2	GTCCCCAGCTGCGGGGCGAT	10	12	7	32	34	34	17	19	19	85	86	89	34	39	39	27	28	29	30	34	34
ABLIM2_+_8160651.23-P1P2	GGAGGTGCCTACACTTCCCA	14	6	11	38	38	38	45	46	46	39	40	40	45	48	49	119	124	126	46	47	49
ABLIM3_-_148520884.23-P1P2	GGAACCCCAGGATCGAGGGA	8	8	5	18	19	20	18	21	22	50	50	51	58	59	60	0	1	1	9	10	11
ABLIM3_+_148520962.23-P1P2	GCCTGGGCCCTAGGGTGTGA	20	15	5	61	65	65	33	36	36	68	69	69	47	51	53	103	108	111	81	85	85
ABLIM3_+_148520930.23-P1P2	GAGGCCTTGTGAGATGGACG	10	15	19	32	36	37	32	36	37	42	45	48	49	51	53	220	235	243	69	71	71
ABLIM3_-_148520914.23-P1P2	GCGCTCAAGCACTCCCTCGT	14	16	21	23	23	23	35	36	37	27	29	29	58	59	64	225	240	245	25	26	28
ABLIM3_-_148520948.23-P1P2	GAGGCCTCGTCCATCTCACA	12	14	17	60	63	65	34	38	40	66	67	69	52	57	59	128	136	140	76	79	82
ABO_-_136150814.23-P1	GTCCTCGCGCGCATCCCCAA	11	14	15	63	66	70	17	17	17	36	40	41	45	48	48	60	63	66	32	32	32
ABO_-_136150767.23-P1	GAGGCGGCCGCGGGTCCCCA	6	12	4	38	39	41	29	33	35	36	36	36	17	18	18	5	5	5	25	26	26
ABO_+_136150834.23-P1	GACAGGGCCCCAAGGTACCA	11	9	13	40	41	41	34	38	41	40	42	44	59	61	64	71	74	74	86	89	92
ABO_-_136150729.23-P1	GCCCGAGGCCGAACACGGGA	17	20	17	53	56	59	65	66	67	109	114	117	142	156	160	36	38	38	71	77	79
ABO_-_136150725.23-P1	GACTTCCCGAGGCCGAACAC	16	23	24	101	105	109	39	40	42	58	61	61	48	48	50	39	45	47	65	70	73
ABO_+_136131048.23-P2	GGCGGTCCGGAACCCGTGAG	7	11	7	18	18	18	62	70	71	59	63	64	26	28	29	33	44	44	5	6	6
ABO_+_136131066.23-P2	GGTGCCCAAGAACCACCAGG	15	17	15	41	45	46	39	41	42	55	60	64	54	60	64	22	23	23	23	25	27
ABO_-_136131158.23-P2	GTGGTCCCACAAGTACTCGG	11	7	7	26	28	30	38	40	41	23	23	24	33	34	36	54	57	57	11	11	11
ABO_-_136131057.23-P2	GAGCCCCTGGCAGCCGCTCA	4	5	6	15	16	18	33	35	35	39	39	39	17	19	19	0	0	0	29	30	32
ABO_+_136131069.23-P2	GGCGGTGCCCAAGAACCACC	9	9	8	25	27	29	29	30	32	26	27	28	51	53	53	27	29	29	23	24	24
ABR_-_1083425.23-P1P2	GGCCCCCGGCCGGGCTAAGG	6	12	11	30	30	32	177	184	186	58	66	66	88	92	94	8	8	8	50	59	60
ABR_+_1083406.23-P1P2	GTGCCCCCTTAGCCCGGCCG	16	13	11	109	114	116	12	12	13	45	51	52	30	32	32	22	22	22	27	29	31
ABR_-_1083422.23-P1P2	GGACGCCCCCGGCCGGGCTA	10	14	12	50	52	53	115	122	122	61	66	67	40	44	48	2	3	4	42	42	43
ABR_+_1083266.23-P1P2	GcccCCGCGAAGTTGCTCAT	2	12	9	28	29	30	37	38	38	23	25	26	26	27	28	9	10	10	38	38	38
ABR_-_1083439.23-P1P2	GTAAGGGGGCAGCGGGGCTC	9	15	11	50	58	59	29	32	33	80	82	86	87	94	95	50	54	55	100	106	107
ABRA_-_107782633.23-P1P2	GGACAGCTCCAGTTTCATCA	11	2	7	29	30	31	112	119	121	93	100	101	36	36	36	8	8	8	10	11	11
ABRA_-_107782658.23-P1P2	GAGGGACATCTCTGCTGGTA	5	9	7	38	40	40	0	0	0	9	9	10	34	37	37	57	65	66	15	19	20
ABRA_-_107782516.23-P1P2	GTAAATAGAAGCAGGGTGCG	7	15	13	46	47	51	4	4	4	19	22	22	28	30	31	62	65	65	56	64	66
ABRA_-_107782520.23-P1P2	GTAGAAGCAGGGTGCGGGGT	5	4	8	29	30	31	17	17	17	23	23	24	32	34	34	46	50	54	34	35	35
ABRA_-_107782542.23-P1P2	GAAGGAGAGCTTAGTGACGA	16	13	14	40	42	43	44	44	45	54	57	59	66	71	75	84	86	90	71	76	78
ABRACL_+_139349742.23-P1P2	GAAAGGGGCTGACTGCAGAC	4	5	9	23	26	27	37	40	41	34	34	35	55	60	63	9	9	10	53	55	57
ABRACL_+_139349757.23-P1P2	GGAGGAGACGTCCAAGAAAG	14	19	15	106	108	110	41	44	44	102	116	117	69	76	78	123	134	138	64	64	65
ABRACL_+_139349778.23-P1P2	GCTATGAGGAGGAAACTCAG	10	6	18	33	35	37	10	10	10	30	32	34	55	58	58	55	60	62	33	37	38
ABRACL_-_139349725.23-P1P2	GGCTCTGGGCCCGTTTTCCT	10	8	8	40	43	43	25	26	26	47	50	51	60	62	62	23	26	26	30	31	33
ABRACL_+_139349879.23-P1P2	GGCAAAGAGAAAGACGGCTG	17	12	11	93	99	101	88	97	99	36	38	38	51	56	58	16	17	17	39	43	44
ABT1_+_26597028.23-P1P2	GAGGGAGGAAGTGGTGTGTC	10	23	15	68	73	74	28	28	29	41	42	42	61	61	61	46	51	53	27	30	31
ABT1_+_26596978.23-P1P2	GGGGATGGGAAACTTGGGTT	15	19	14	36	39	41	98	105	106	101	109	110	76	83	86	18	18	18	67	70	73
ABT1_+_26597128.23-P1P2	GTGCGACGGCCTGAGACGAG	15	11	19	71	73	73	54	60	62	44	50	51	66	72	77	108	112	116	48	50	52
ABT1_+_26597066.23-P1P2	GGGGCAATACAGTCGGGTCC	14	10	13	35	41	43	40	52	55	44	56	56	63	77	83	37	49	53	26	31	32
ABT1_+_26597060.23-P1P2	GTACAGTCGGGTCCAGGGGA	6	4	7	7	9	10	44	47	48	29	37	37	13	16	19	15	21	23	13	15	15
ABTB1_+_127391620.23-P1P2	GTGGGCCCGGCGTGGTCTCC	8	16	15	91	96	97	53	60	64	50	57	58	52	53	53	74	77	80	54	59	59
ABTB1_+_127391638.23-P1P2	GTCAAGAAGGCAGACGCGCT	16	11	13	41	42	42	49	52	53	53	57	58	14	14	14	114	118	122	19	21	23
ABTB1_+_127391554.23-P1P2	GccgcggggccggggTTCAG	14	17	9	46	49	49	19	20	21	123	126	131	62	64	65	19	22	22	72	81	81
ABTB1_+_127391600.23-P1P2	GGGCGGGTTTAATTGAGTCC	13	15	17	34	35	37	58	60	61	53	53	55	51	53	54	13	14	14	45	47	48
ABTB1_+_127391759.23-P1P2	GCCCGCTCTGCAGCGGCGTC	9	7	10	38	40	40	87	90	92	70	78	79	61	68	71	12	12	12	74	78	79
ABTB2_-_34379880.23-P1P2	GGCGGTCGAAACGATAGCTC	8	7	6	33	34	35	19	19	19	33	36	36	40	46	48	111	119	127	45	48	49
ABTB2_+_34379742.23-P1P2	GcAGCCGCGTGCCCGACCCT	20	18	21	65	72	75	89	98	98	79	103	106	37	43	45	94	102	103	84	96	100
ABTB2_-_34379760.23-P1P2	GAGGCCGAGGGTCGGGCACG	14	19	18	71	79	81	135	148	151	100	108	111	36	40	40	18	18	20	73	78	81
ABTB2_+_34379701.23-P1P2	GCGCCGCGGGGTTTAACCCG	5	14	4	10	11	12	3	3	3	23	28	28	8	9	9	0	0	0	33	34	34
ABTB2_-_34379672.23-P1P2	GGCTGCACCAATGATCTCCG	7	14	8	46	50	50	59	61	63	30	32	33	36	42	42	64	69	73	52	54	55
ACAA1_+_38178792.23-P1P2	GGGGCATTGAGTGGAAAGCT	10	10	14	59	63	65	27	27	27	61	65	65	60	61	63	101	102	104	43	52	52
ACAA1_-_38178773.23-P1P2	GTACCAAGCCCTCTATAGGA	7	11	5	20	21	21	40	43	44	22	23	24	37	38	39	3	4	4	7	7	7
ACAA1_+_38178706.23-P1P2	GCCCAGGCCGACTCTCCTTG	6	5	4	50	50	53	52	58	60	39	44	48	36	38	38	45	47	53	66	74	76
ACAA1_+_38178759.23-P1P2	GCTGTGGGCCCTCCTATAGA	18	13	5	47	53	55	75	83	84	64	70	74	26	26	27	11	11	11	25	26	26
ACAA1_+_38178741.23-P1P2	GAGGGCTTGGTAGGCGGTGG	12	21	13	95	104	105	96	102	106	69	72	74	55	57	57	72	72	73	80	84	86
ACAA2_+_47340045.23-P1P2	GGCTCCCTCGGGCTGGGGTG	12	27	18	27	27	28	38	59	61	57	59	60	49	51	54	12	13	13	73	115	119
ACAA2_+_47340202.23-P1P2	GGGGAAGAGTCATCGCCTGT	25	24	32	113	122	126	51	53	53	116	120	124	94	98	99	135	139	142	76	83	85
ACAA2_+_47340186.23-P1P2	GTGTCGGGGCTAGGATATGA	23	17	12	101	109	112	46	46	46	78	83	88	78	79	81	344	367	380	100	105	108
ACAA2_-_47340018.23-P1P2	GGCGGGGTCCCAGCGTAAGA	8	10	9	56	65	66	88	91	94	73	76	76	39	43	43	7	8	8	58	61	64
ACAA2_+_47340025.23-P1P2	GGGCGGGCAGCGCTACGCGT	27	21	14	77	91	96	86	88	91	82	84	86	39	42	42	56	59	61	67	69	74
ACACA_+_35716176.23-P1P2	GGAGCGGGGTCGGAGGTGAA	16	25	16	57	64	66	39	39	41	35	36	37	62	65	66	46	49	50	34	35	35
ACACA_+_35716420.23-P1P2	GTACCCGGCTGTGGCAGAAG	17	20	16	111	119	122	152	162	166	67	70	72	88	97	97	50	52	53	129	129	132
ACACA_-_35716078.23-P1P2	GCGGCCCGGCACACGGAGAA	7	15	14	19	22	22	30	30	31	54	57	58	63	65	68	55	55	56	26	27	29
ACACA_+_35716160.23-P1P2	GGAACGGCCTGGAGTAACCC	19	22	14	74	77	78	107	113	116	80	87	89	141	150	157	75	80	83	30	33	35
ACACA_-_35716150.23-P1P2	GTCAGCCGGCGAGCTCCATG	6	7	11	16	16	16	26	28	28	40	42	43	56	58	60	7	8	8	20	20	20
ACACB_-_109568981.23-P1	GTAAGCTTGAGGTCAGGAGA	10	22	11	44	46	48	42	49	50	38	38	38	25	28	29	46	50	52	28	28	30
ACACB_+_109568920.23-P1	GTGTGCTCCCAGGGGCTTCG	14	22	13	65	72	76	10	11	12	37	38	41	50	52	53	0	0	0	51	58	59
ACACB_+_109568928.23-P1	GAGGCTATCTGTGCTCCCAG	13	18	22	50	55	57	34	36	36	67	68	68	77	78	79	71	76	76	59	60	61
ACACB_+_109569097.23-P1	GGGCGTGCATCAGGCCATGG	12	26	14	39	54	57	61	66	68	73	81	82	32	34	34	147	159	162	19	20	20
ACACB_-_109569004.23-P1	GTGAGTGAGGACCTTTGAAA	18	20	12	36	38	40	61	63	65	67	72	73	61	65	67	31	31	32	25	26	26
ACACB_-_109592276.23-P2	GTGTAGGGGTGTCCCATATT	32	46	33	95	99	100	105	115	115	136	146	150	169	176	183	281	296	306	261	274	283
ACACB_-_109592361.23-P2	GTCAGCGGCGGGTCGGAGGT	15	15	21	36	37	39	59	60	63	58	62	66	78	80	82	29	30	30	23	26	27
ACACB_+_109592194.23-P2	GGGGAAGCGGTGGAAAATAT	11	15	12	90	96	97	25	26	26	78	81	86	31	31	34	38	41	41	28	28	28
ACACB_-_109592373.23-P2	GCGGAGGTAGGCCGGCCCGG	11	14	15	53	54	55	65	68	70	32	34	35	70	70	73	24	25	26	32	36	36
ACACB_+_109592381.23-P2	GGAGGGCCCCGCCTTCCGGA	12	5	9	36	40	41	96	100	106	76	83	87	33	35	35	0	0	0	30	30	30
ACAD10_+_112123782.23-P1P2	GGTAAACCGCAGGTCAGCGA	13	15	12	36	32	37	43	37	47	61	56	65	43	41	44	36	37	45	52	48	60
ACAD10_+_112123750.23-P1P2	GGCGGAAGTGGAGGTTGTTG	18	19	14	53	57	57	138	144	150	87	99	100	100	104	106	63	64	66	82	84	85
ACAD10_-_112123838.23-P1P2	GACCGCGCACAGCGATTGGG	16	21	20	68	75	78	59	61	62	113	120	127	75	67	77	159	188	170	90	94	101
ACAD10_+_112123731.23-P1P2	GTGGCTCCGAGGGCTGTTCG	6	22	6	64	66	67	15	15	16	59	61	64	59	63	63	68	71	73	136	140	143
ACAD10_-_112123798.23-P1P2	GGGCCGCCGTCGCTGACCTG	24	31	26	94	105	107	76	84	90	140	152	158	106	117	119	49	54	56	80	89	91
ACAD11_-_132379124.23-P1P2	GTTAGCCGGCCCAGCGAGGA	9	12	11	54	55	58	29	38	34	40	37	65	40	53	44	13	15	17	44	44	46
ACAD11_-_132379184.23-P1P2	GGTCTGCGACGCACCGGAAG	10	11	16	71	70	75	26	35	25	74	91	78	55	52	44	41	57	49	38	44	47
ACAD11_+_132378672.23-P1P2	GCCTCGGCCCATGCTCTAGA	1	1	1	11	6	8	12	11	9	8	8	10	4	1	2	0	0	0	15	10	7
ACAD11_-_132378980.23-P1P2	GAGGGTCCCGTTCAGAAAAA	8	10	13	48	54	54	81	84	84	73	77	79	81	88	90	10	11	12	35	39	40
ACAD11_+_132378720.23-P1P2	GACGGCGCGTAGGCTGTGTG	18	19	27	87	85	100	111	137	129	105	98	111	111	113	118	165	164	157	59	60	61
ACAD8_+_134123328.23-P1P2	GTGCCAGGCGGGCTCCCAAG	6	7	9	32	32	35	17	31	28	42	45	49	36	36	41	16	23	15	69	72	72
ACAD8_-_134123391.23-P1P2	GGGGAGGACTACAACCCCCA	16	15	11	60	78	88	41	48	50	62	66	67	61	68	81	36	37	59	56	63	55
ACAD8_-_134123455.23-P1P2	GCGAGCGCAACGGAGGTCGA	10	13	20	78	70	96	37	33	37	34	54	42	67	81	80	92	90	80	62	62	63
ACAD8_-_134123272.23-P1P2	GGACCCCCGCGGCGCTTGGT	3	5	12	7	7	8	3	5	5	26	31	33	29	35	41	7	7	7	23	30	30
ACAD8_-_134123275.23-P1P2	GCCCCGCGGCGCTTGGTGGG	7	10	14	19	21	21	81	87	89	77	81	85	54	55	56	7	7	7	39	41	42
ACAD9_+_128598208.23-P1P2	GGGGCCGCGGGCATCTCGGC	8	12	7	93	99	100	14	15	15	70	74	76	39	41	42	24	26	28	18	21	21
ACAD9_-_128598349.23-P1P2	GAGCCAGGTGCACGTGACTA	18	14	14	33	36	37	119	127	130	67	71	72	95	103	107	91	94	96	58	62	63
ACAD9_-_128598356.23-P1P2	GTGCACGTGACTAAGGCCTT	15	12	19	132	148	152	67	69	70	111	116	116	41	45	47	182	219	224	72	73	73
ACAD9_+_128598251.23-P1P2	GCTTGCGCGGCCAAAGGAGC	19	12	7	20	20	20	55	56	57	41	41	42	35	37	38	43	46	46	122	130	132
ACAD9_+_128598196.23-P1P2	GTCTCGGCGGGTATAATCTC	3	4	10	16	18	19	14	17	17	17	18	18	44	49	49	38	41	41	12	13	14
ACADL_+_211090261.23-P1P2	Ggcgcttcaggacgctaaaa	12	12	16	54	55	55	17	20	20	25	29	29	33	33	33	57	60	60	50	58	60
ACADL_+_211090665.23-P1P2	GGGCGAGAGTAATTGTTCAA	21	15	13	74	77	77	93	98	99	75	77	80	78	81	85	62	69	69	59	60	60
ACADL_-_211090307.23-P1P2	Ggagtaacggatgaaagcta	11	6	9	54	59	63	9	9	9	39	39	41	20	21	22	30	30	31	36	36	36
ACADL_-_211090294.23-P1P2	Gcctgaagcgctttgagtaa	8	7	12	65	69	72	43	45	46	68	69	72	70	73	73	2	2	2	20	21	22
ACADL_-_211090152.23-P1P2	GGGAGCCCCAACCACGCCAC	17	11	6	10	11	11	30	31	32	85	92	94	53	57	57	99	106	110	62	68	68
ACADM_-_76190263.23-P1P2	GACGGCGCACGCAAGGGTCA	15	18	24	68	72	74	56	61	63	88	94	96	63	70	74	205	217	223	62	68	68
ACADM_+_76190222.23-P1P2	GGTCGCTGCGACCTGGGGAG	14	17	22	120	125	127	10	10	10	74	78	80	38	45	46	53	54	54	47	58	59
ACADM_+_76190205.23-P1P2	GAGGGGTCGCATCCCCTCTC	10	12	9	75	79	83	110	116	118	56	59	61	62	63	64	131	135	137	63	68	68
ACADM_+_76190358.23-P1P2	GGGAGCCCGTgggcgggatg	10	14	13	40	42	44	211	220	224	41	42	45	104	109	112	21	23	24	63	69	73
ACADM_+_76189998.23-P1P2	GGGGTTAGAGGGCGTGGCTG	11	17	15	36	38	40	74	84	85	28	31	31	62	64	68	14	15	15	64	72	73
ACADS_-_121163513.23-P1P2	GCGCGCGCGCAGTCGAGCGT	19	23	17	90	95	96	28	31	31	90	99	101	75	79	81	110	118	124	67	72	76
ACADS_+_121163487.23-P1P2	GGCTCGACTGCGCGCGCGGT	17	22	5	94	104	104	54	58	60	55	62	63	74	77	79	59	66	68	37	42	43
ACADS_-_121163531.23-P1P2	GTCGGTTCCTCGCCTTGGGA	7	14	6	32	34	36	52	57	58	41	43	46	33	35	37	15	15	15	33	35	37
ACADS_+_121163587.23-P1P2	GGACAGAGGCCACGCCCGTA	19	20	26	85	89	91	59	68	68	86	90	91	89	94	95	147	161	169	85	91	92
ACADS_-_121163542.23-P1P2	GCCTTGGGAGGGACCACTGG	12	21	11	64	67	67	45	45	46	48	50	54	45	47	47	38	38	39	27	27	28
ACADSB_-_124768371.23-P1P2	GCTCGCGTGAGCAGGATGGA	11	19	14	56	68	59	59	55	56	51	45	47	53	68	56	112	120	121	36	34	45
ACADSB_+_124768332.23-P1P2	GCGAGACTTGAGCAAGGCAG	8	8	11	32	36	38	35	37	38	18	20	21	39	44	45	102	103	105	32	34	35
ACADSB_+_124768268.23-P1P2	Gactgtgacggtgacgaaga	27	28	39	191	201	206	101	105	107	148	157	158	99	104	105	172	182	184	82	88	91
ACADSB_-_124768367.23-P1P2	GAAGTCTCGCGTGAGCAGGA	10	9	10	128	134	135	45	48	48	55	57	58	33	34	35	46	54	56	36	39	39
ACADSB_+_124768388.23-P1P2	GAACCCCAAGAGAGACAAAC	21	30	16	75	77	81	63	66	69	81	87	88	111	117	119	41	43	44	67	72	75
ACADVL_-_7123220.23-P1P2	GGCACTGTGGACGATGAGTC	12	9	12	84	85	90	68	71	74	28	29	31	47	49	50	70	72	73	49	53	53
ACADVL_-_7123126.23-P1P2	GGGAGATCCCTCTAAGTCAG	5	9	11	32	37	37	45	46	47	52	56	60	69	71	73	44	46	49	53	58	59
ACADVL_-_7123046.23-P1P2	GTATCCCATCACCCCGTCGG	16	13	20	62	68	72	38	40	42	47	53	55	57	61	65	90	95	99	86	93	96
ACADVL_-_7123139.23-P1P2	GAGTCAGCGGAACGCAGGGC	5	10	7	15	15	16	0	0	0	36	38	40	54	60	62	56	60	62	34	37	37
ACADVL_-_7123089.23-P1P2	GGCGGGATTAAGGAGTTTGG	13	15	15	104	112	114	56	58	58	90	97	97	27	30	32	10	11	14	47	49	50
ACAN_+_89346533.23-P1P2	GGACCGAGGGGCGGCCGACA	14	11	11	71	73	76	41	47	52	60	61	61	40	48	48	52	56	58	45	48	48
ACAN_+_89346595.23-P1P2	Gggagggcccgtgaggggtg	5	6	16	18	19	21	43	46	46	23	23	24	18	18	18	0	0	0	57	59	60
ACAN_-_89346562.23-P1P2	GGCCGCCCCTCGGTCCCTGG	9	13	17	30	32	34	52	55	56	70	73	73	90	94	97	35	36	36	65	73	74
ACAN_+_89346492.23-P1P2	GTCTGGAGCGCGCTGGACCC	12	17	12	57	60	60	8	23	24	55	56	59	15	15	17	68	70	72	75	79	83
ACAN_+_89346481.23-P1P2	GCTGGACCCTGGCTCCGGAC	11	17	13	40	45	46	50	55	55	96	102	104	71	77	80	37	38	38	87	90	91
ACAP1_+_7239809.23-P1P2	GGGGCCTGGGCGGAGGATGG	5	10	6	28	30	33	2	2	4	31	35	35	38	40	43	36	42	44	56	59	61
ACAP1_-_7239780.23-P1P2	GAGCTGGCAGATCGTCTCTG	10	16	14	31	31	31	30	32	35	40	49	53	27	28	28	39	39	40	29	45	47
ACAP1_-_7239785.23-P1P2	GGCAGATCGTCTCTGAGGGT	8	24	23	11	11	11	8	9	9	43	45	47	78	79	81	109	112	116	45	51	52
ACAP1_-_7239650.23-P1P2	Ggaatcagagagctcgtcca	5	5	10	21	23	23	23	24	24	34	37	38	20	22	22	29	29	30	17	18	18
ACAP1_+_7239561.23-P1P2	Ggggctgtacgaagtgaaga	10	14	18	99	101	104	71	80	82	75	81	83	99	101	103	30	30	31	29	32	32
ACAP2_+_195163975.23-P1P2	GGACGCCCGCGCATCCCGGT	12	24	15	66	68	68	69	73	75	111	122	123	80	85	88	8	8	9	66	70	71
ACAP2_-_195163913.23-P1P2	GGGGCAACGGGTCTGAGCGA	7	9	15	9	9	9	87	96	96	52	56	57	82	89	90	21	21	22	37	38	38
ACAP2_+_195163965.23-P1P2	GCATCCCGGTTGGCCCTCGG	8	11	10	104	107	108	64	67	69	78	79	81	76	81	86	34	38	39	91	95	96
ACAP2_+_195163836.23-P1P2	GCCCTTGGCCGCCAGGTTCG	4	9	7	53	55	56	28	29	29	70	75	76	29	29	29	18	19	21	31	36	36
ACAP2_-_195163900.23-P1P2	GCCTGCGGGCGCCCGGGCAA	9	15	9	34	37	40	24	26	27	63	66	68	59	61	61	0	0	0	82	87	91
ACAP3_-_1243504.23-P1P2	GTCCAGGGACCACCCCGGTC	6	5	4	9	10	10	12	13	13	14	16	18	18	18	19	1	3	3	8	12	13
ACAP3_+_1243301.23-P1P2	Ggcgcggcggcctcattccg	13	11	7	49	53	55	75	76	76	76	82	86	96	102	103	17	17	17	77	79	80
ACAP3_-_1243527.23-P1P2	GAGTGAGGCGGGGCCTGCCA	15	28	36	108	111	112	90	93	93	93	97	98	112	118	121	82	86	90	94	97	98
ACAP3_+_1243491.23-P1P2	GCCTCACTTCCGGACCGGGG	3	7	5	84	95	97	27	29	29	37	41	41	27	31	31	10	11	13	43	44	45
ACAP3_+_1243333.23-P1P2	GCTCCCCGGCGGTGACAggc	18	23	16	123	135	139	191	206	212	99	112	117	114	121	124	16	18	18	70	76	77
ACAT1_+_107992111.23-P1P2	GGACGAGTGAAGGACGTGGA	10	9	12	53	54	55	40	44	44	37	39	41	46	48	48	55	59	60	28	29	29
ACAT1_-_107992267.23-P1P2	GTGCCCGCGCCGGGCCGCTA	9	10	8	77	80	81	42	44	44	68	70	74	27	28	29	0	0	0	78	86	88
ACAT1_+_107992182.23-P1P2	GGCGATTGGCCGGCAGCCAA	6	3	6	18	19	19	46	46	46	30	32	32	23	23	23	6	6	7	29	30	30
ACAT1_-_107992055.23-P1P2	GGGCCCCGGCAGGTTAGACT	12	12	11	59	66	70	108	112	116	89	93	99	64	69	72	0	0	0	60	63	63
ACAT1_-_107992230.23-P1P2	GACTGAGAGGCGACTATTGG	19	17	16	63	72	72	52	55	55	121	130	132	95	104	108	41	47	54	82	91	92
ACAT2_+_160183137.23-P1P2	GCCGCCGAGACGATGACCAC	16	12	24	63	69	73	28	30	30	21	25	26	54	59	61	38	42	45	65	72	76
ACAT2_-_160183054.23-P1P2	GCCGCCCGCGGCAGGCCTGT	14	10	15	34	36	37	95	100	101	41	42	42	36	39	40	0	0	0	48	50	53
ACAT2_-_160182997.23-P1P2	GGCGCGGGGAGGTGGTGCGC	9	12	13	50	52	54	21	22	22	48	51	52	63	67	70	54	58	58	61	65	65
ACAT2_-_160183208.23-P1P2	GGGGAGCCGCGCAGAGTCCG	19	19	12	55	63	65	95	100	105	77	82	84	102	116	120	22	22	22	89	111	114
ACAT2_+_160183335.23-P1P2	GGGGCTGTAGCACCAGGTCA	8	4	8	38	41	41	63	64	65	16	19	19	42	46	48	33	35	36	18	19	20
ACBD3_+_226374526.23-P1P2	GGGCAACTGACGATTCCGGA	13	12	18	25	27	27	25	25	26	36	37	38	34	34	36	25	28	29	61	65	65
ACBD3_+_226374563.23-P1P2	GGGGAGTTGGGGAGCCTGAA	14	8	6	69	74	76	11	11	12	54	60	64	42	42	44	0	0	1	28	32	32
ACBD3_+_226374366.23-P1P2	GCAGCAGCCGGAGATGGCGG	8	13	15	33	35	36	14	15	16	49	53	53	55	60	62	12	14	14	62	64	65
ACBD3_+_226374437.23-P1P2	GGTCGGTAAGCGGAGGTCAG	12	15	13	95	98	99	48	49	50	45	48	52	63	67	68	16	16	16	45	47	48
ACBD3_+_226374628.23-P1P2	GCCGCCCACCTGGAGCAACT	8	13	5	24	25	27	6	6	6	63	66	69	53	57	60	5	5	5	57	60	61
ACBD4_+_43212875.23-P1	GCAGGCGGGGCTTAATCGAA	8	15	5	45	47	49	17	18	18	25	28	28	35	37	37	11	11	11	63	66	68
ACBD4_+_43212843.23-P1	GCAGCCCGGGATGGCCAAGG	12	9	13	23	24	25	108	114	120	41	44	45	32	34	35	35	35	38	53	57	60
ACBD4_+_43212871.23-P1	GCGGGGCTTAATCGAAGGGT	10	12	12	51	54	57	56	60	61	18	28	29	42	43	45	39	41	41	65	68	68
ACBD4_+_43212810.23-P1	GCCCTGGTGCACATAGTGAA	6	4	5	57	60	60	26	28	30	24	25	25	23	26	26	35	37	38	42	44	45
ACBD4_-_43212959.23-P1	GGAGCTGTGCTGAATGGTTG	15	21	20	8	14	15	76	81	84	61	68	68	40	43	44	69	72	78	47	53	55
ACBD4_-_43209908.23-P2	GTAGCGGCGCGGGAGGGAGT	10	5	10	48	52	55	25	28	29	21	22	22	38	50	54	68	69	70	69	75	76
ACBD4_-_43209820.23-P2	GgggcccggggTCTGCACGC	15	14	10	44	44	44	44	50	51	40	47	47	56	59	62	8	8	8	17	19	19
ACBD4_-_43209892.23-P2	GGGCGAGCGAAGAAACTTAG	12	11	14	55	60	64	48	49	51	43	43	47	49	55	55	66	68	70	67	70	70
ACBD4_-_43209846.23-P2	GGGGCAGCGGGGCGCCGCTC	6	4	7	37	38	40	15	17	19	56	57	59	55	60	63	0	0	1	65	70	71
ACBD4_+_43209852.23-P2	GGCCGCCTCGCTCAGAGCCG	18	27	24	98	106	108	82	85	85	45	53	56	99	107	110	53	59	60	65	71	72
ACBD5_-_27529882.23-P1P2	GTGTCCCCAGAGGAGGGTCC	14	15	13	76	79	82	45	48	49	25	25	26	36	39	39	13	14	15	12	12	12
ACBD5_+_27529754.23-P1P2	GGGGTCCTCCGGTGACTCTG	17	15	16	49	52	57	53	57	58	77	83	88	69	75	75	6	6	6	53	58	59
ACBD5_-_27529876.23-P1P2	GTCCGTCTGTCCCCAGAGGA	10	19	25	82	85	87	75	83	85	86	91	93	44	45	47	80	82	84	51	52	53
ACBD5_-_27529872.23-P1P2	GGCGGTCCGTCTGTCCCCAG	12	12	15	88	93	97	73	79	81	70	74	76	43	46	47	132	140	142	38	39	39
ACBD5_+_27529765.23-P1P2	GGCGGCGCCAGTGGGTCCTC	11	13	9	28	29	30	41	43	45	62	64	67	27	32	32	6	6	6	43	47	48
ACBD6_-_180471832.23-P1P2	GTGCGCCGGCGGGGAAGCGC	12	13	12	56	64	67	57	58	60	35	39	41	55	64	69	54	59	60	107	114	115
ACBD6_+_180472052.23-P1P2	GGCTTGGGGCGCACAATCTG	7	10	9	58	61	62	71	79	81	61	67	68	53	55	55	111	116	118	49	54	58
ACBD6_-_180471955.23-P1P2	GCGGAGCCCGCCACCGGGAT	6	9	12	23	25	25	61	68	70	45	46	48	16	16	16	0	0	0	35	36	38
ACBD6_+_180471815.23-P1P2	GGTCGCCCGCGCTTCCCCGC	20	24	10	19	22	22	28	29	30	37	37	38	79	81	86	9	9	10	43	45	46
ACBD6_-_180472029.23-P1P2	GCGGAGTCGCGGGAAACGCG	9	12	7	37	39	40	47	53	53	88	91	92	44	49	53	14	16	17	63	64	69
ACBD7_-_15130938.23-P1P2	GCCCCAGGCTGCAAATGGAA	8	17	17	63	66	66	52	57	57	83	88	88	76	83	87	41	41	42	66	71	71
ACBD7_-_15130872.23-P1P2	GGCCGCCTCCCATTGGTCGC	15	20	18	132	138	139	82	86	88	74	77	79	43	46	50	69	72	75	55	62	64
ACBD7_+_15130822.23-P1P2	GGGAGCGCGGCCAATGGCAG	25	16	24	78	89	94	195	205	212	74	76	78	119	125	127	51	52	52	79	86	90
ACBD7_+_15130807.23-P1P2	GGCAGCGGCCGGAGGAGACG	28	31	21	85	88	91	94	99	100	59	66	69	101	112	116	63	69	73	120	137	141
ACBD7_+_15130776.23-P1P2	GAAGCGGTGGGTGCGAGAGG	17	26	21	60	63	64	29	34	37	63	66	66	47	50	51	69	70	73	71	73	75
ACCS_+_44087774.23-P1P2	GCCTGCGGCGACTTACGCGT	22	19	13	32	32	33	13	15	15	67	70	73	28	29	29	99	102	102	49	51	51
ACCS_+_44087724.23-P1P2	GCGCCCGGACTAGGAGACTG	12	12	16	24	28	28	51	53	59	65	68	71	24	25	27	14	15	15	28	31	32
ACCS_-_44087743.23-P1P2	GGCCCTCAGTCTCCTAGTCC	17	21	18	65	71	72	52	56	57	52	56	58	80	82	82	80	84	85	28	31	31
ACCS_-_44087876.23-P1P2	GTCCTCCAGCTCCGCCAAGT	10	7	12	63	66	67	30	30	30	33	36	37	41	46	47	27	30	30	23	24	25
ACCS_+_44087641.23-P1P2	GCAGGCGGGGGCGGTCTCGG	7	7	3	9	9	9	14	16	16	9	11	11	10	11	11	39	39	39	1	2	3
ACCSL_+_44069477.23-ENST00000378832.1	GGGACCCTCAGGTCCAGGAA	11	11	16	66	75	77	25	25	25	41	44	45	27	30	30	23	25	25	41	43	43
ACCSL_+_44069382.23-ENST00000378832.1	GAAGAGTTACCTACTCTTTA	3	1	2	12	13	13	6	6	6	12	13	13	16	17	18	8	8	8	27	27	27
ACCSL_-_44069432.23-ENST00000378832.1	GCAATCTGGTCATATAACCA	10	24	11	40	42	44	92	97	97	70	72	73	73	76	76	38	40	42	48	49	53
ACCSL_-_44069273.23-ENST00000378832.1	GCTCAGGTTGAAGAACGGGG	7	15	7	6	6	6	12	15	17	36	39	42	34	34	38	13	20	21	29	32	32
ACCSL_-_44069270.23-ENST00000378832.1	GGTGCTCAGGTTGAAGAACG	17	13	17	27	28	28	59	62	65	36	39	40	48	54	57	84	90	92	38	45	45
ACD_+_67694314.23-P1P2	GCCAGCATCCCGTGCACCAG	15	21	15	69	79	81	108	116	120	24	32	35	78	82	83	109	115	117	45	51	54
ACD_+_67694237.23-P1P2	GGGCGCGGGGTGTACGTGGG	24	28	28	95	102	107	38	42	42	65	72	72	47	50	52	56	60	62	99	105	108
ACD_-_67694284.23-P1P2	GCACGAGGGCGTCCTGCTCG	11	17	14	52	61	66	19	20	20	66	66	68	34	36	37	100	106	108	55	64	64
ACD_-_67694307.23-P1P2	GCCTGTGTGCAGACTCCCGC	8	19	18	79	82	86	64	69	70	76	82	84	61	61	62	12	14	14	121	124	126
ACD_-_67694270.23-P1P2	GACCCCGCGCCTGCGCACGA	12	18	19	79	84	86	77	83	86	57	64	65	79	88	91	31	37	38	63	66	67
ACE_-_61554274.23-P1	GCCACCCCCGGGCTGCACCT	9	17	8	38	39	41	54	66	68	29	34	35	33	34	35	3	3	3	37	39	41
ACE_-_61554354.23-P1	GGGGGACTCTGGAGCGGAGG	12	14	16	31	32	33	50	51	51	35	38	40	84	88	89	6	6	6	79	79	81
ACE_-_61554169.23-P1	GTGGGCAGGCTCGGGTGTTC	7	16	15	20	22	23	113	120	124	57	59	59	48	48	49	80	80	81	59	61	63
ACE_+_61553993.23-P1	GCGCTCGTGCGGCGGGGATG	5	10	11	62	63	63	97	100	103	35	36	36	102	106	109	54	58	60	63	67	71
ACE_-_61554351.23-P1	GGCTGGGGACTCTGGAGCGG	13	18	13	39	44	46	26	28	29	40	48	50	32	33	35	26	26	27	55	56	58
ACE_-_61562117.23-P2	GAGGGTGTGCTCAGACCTGA	16	30	20	87	95	96	59	64	65	113	122	124	126	134	136	271	297	303	103	109	113
ACE_+_61562033.23-P2	GAGGCCCTGCTGATGAGCTT	9	19	14	27	31	31	10	11	11	55	57	57	118	126	130	54	93	95	18	25	26
ACE_-_61562051.23-P2	GCCCCCCAAGCTCATCAGCA	18	13	13	82	84	85	100	109	111	47	50	51	42	49	53	58	62	62	68	74	75
ACE_-_61561930.23-P2	GCCTGAGTGAGGATGGTGTG	9	16	8	104	107	109	11	11	11	25	26	26	59	62	62	148	154	155	53	59	60
ACE_+_61561999.23-P2	GCCTCCAGGACAGGGTACCA	10	15	17	52	55	56	2	2	2	55	58	59	67	70	72	131	134	135	83	88	91
ACE2_+_15619116.23-P1P2	GGCGCCCAACCCAAGTTCAA	7	11	6	21	24	28	0	0	0	11	14	17	28	34	35	5	7	8	10	14	15
ACE2_+_15619290.23-P1P2	GAGGAGAGGTAAGGTTCTCT	15	13	8	38	39	40	6	6	7	34	37	39	42	46	47	56	65	67	42	45	46
ACE2_+_15619304.23-P1P2	GGGCCATAAAGTGACAGGAG	14	15	23	98	100	103	80	86	89	94	100	103	87	92	94	49	54	56	74	77	81
ACE2_-_15619428.23-P1P2	GCCAAAGAGGTCTAGAACTA	17	25	14	53	55	56	53	55	57	70	74	79	97	101	101	29	30	30	73	76	77
ACE2_-_15619216.23-P1P2	GGCCAATATAAAGTTCATCC	10	15	21	79	85	88	37	38	41	94	100	102	78	82	83	28	32	32	67	73	74
ACER1_-_6333764.23-P1P2	GCAGCCCTGAGCATAAGCCG	15	25	20	72	82	83	21	24	25	59	65	66	99	103	106	181	191	195	107	112	119
ACER1_-_6333720.23-P1P2	GCCGCTCCCCAGTTGCACCA	11	16	12	54	60	63	40	40	40	70	92	93	68	77	79	46	52	55	27	41	41
ACER1_+_6333747.23-P1P2	GAGTCCCACGGCTTATGCTC	3	3	4	5	5	5	15	15	15	4	4	4	10	10	10	0	0	0	14	15	15
ACER1_-_6333680.23-P1P2	GTGCCCCGCGGCAGGCAGAC	15	21	19	76	80	80	52	58	61	49	51	51	45	49	49	28	29	30	69	71	73
ACER1_-_6333854.23-P1P2	GCAGGAATAGGAATCGGGGT	17	15	13	40	41	41	49	53	55	60	65	65	67	69	73	46	53	54	59	59	61
ACER2_-_19408914.23-P1P2	GGAGTAACCTCCCGCAGGCG	3	9	9	21	24	24	72	77	81	61	64	66	13	13	13	0	0	0	33	36	37
ACER2_+_19408797.23-P1P2	GTCCAGGGTGGGGCGCCTGG	8	10	9	15	16	17	51	51	52	15	16	16	28	36	37	4	4	4	46	47	47
ACER2_+_19408842.23-P1P2	GTGGAAGCCACGCCCACCGT	16	20	15	40	41	41	9	9	9	40	44	46	42	43	45	102	109	111	43	48	49
ACER2_-_19408852.23-P1P2	GGCGGGTCCCGCCCCACGGT	9	12	8	50	55	57	44	51	52	16	17	18	33	45	45	36	38	41	24	26	29
ACER2_+_19408824.23-P1P2	GTGGGGCGGGACCCGCGTGG	18	12	12	49	50	50	30	30	31	59	60	61	41	44	44	43	46	46	43	49	50
ACER3_-_76571769.23-P1P2	GCCCCGCCCAAGGGTGAAGA	3	8	8	44	47	47	0	0	0	65	66	66	47	49	54	4	12	12	34	34	35
ACER3_-_76571797.23-P1P2	GCCAGCCGGCGCCCTCCGAG	15	13	8	40	41	46	99	106	109	40	43	44	91	98	101	92	95	98	38	42	43
ACER3_+_76571786.23-P1P2	GGGTGTAAGGCCCACTCGGA	3	10	12	16	17	17	55	60	61	63	68	70	27	31	31	15	15	15	70	72	72
ACER3_-_76571689.23-P1P2	GACCCCCAACCTACGGCCAT	12	17	19	86	92	97	108	117	121	88	98	101	110	118	125	97	112	117	56	63	68
ACER3_-_76571867.23-P1P2	GggtgggcggggccTCCGTC	7	11	7	14	15	15	52	54	56	30	31	32	50	55	57	0	0	0	6	7	7
ACHE_+_100493634.23-P1	GCGGGTCTCGGCTCCAAGGG	8	19	14	70	76	79	65	67	68	71	76	78	91	94	94	42	43	43	102	108	111
ACHE_+_100493652.23-P1	GTCTGGGCCCCGGGGTCTCC	8	6	3	12	12	12	13	14	15	27	29	30	4	6	7	5	5	5	32	34	34
ACHE_+_100493697.23-P1	GTGTCACTGCGCTCTGTCGT	15	11	15	56	60	61	41	44	44	35	40	44	19	19	19	239	264	270	40	41	42
ACHE_+_100493638.23-P1	GTCTCCGGGTCTCGGCTCCA	5	11	16	48	48	48	0	0	0	54	54	59	35	36	36	5	5	5	30	32	34
ACHE_-_100493665.23-P1	GAGCCGAGACCCGGAGACCC	10	22	23	83	93	99	76	85	87	77	84	87	77	91	97	11	11	11	78	82	85
ACHE_-_100494778.23-P2	GGCCTCGCAGGGGTTGAATC	11	12	7	39	41	42	55	55	56	77	81	82	38	42	44	31	31	31	26	27	28
ACHE_+_100494723.23-P2	GTGCCCGCGGTCCCTggcgg	12	15	16	85	88	90	54	55	56	107	117	118	76	80	82	47	49	49	63	76	76
ACHE_+_100494786.23-P2	GAACCGCGCGGCCCAGGGAC	6	12	15	51	53	53	22	26	27	37	40	41	57	66	67	12	13	13	23	28	29
ACHE_-_100494875.23-P2	GGAACCGGGTCCCGCAGGCA	4	2	6	33	38	38	11	25	26	58	72	76	29	32	32	9	9	9	48	52	54
ACHE_+_100494847.23-P2	GTGCGGGACCCGGTTCCCGT	10	8	9	75	82	84	16	17	17	70	72	72	65	67	70	33	35	36	62	65	68
ACIN1_-_23564466.23-P1	GAGAACTCCCCGGGTTCCTC	5	16	11	20	24	24	119	126	132	21	22	24	28	31	31	0	0	0	33	35	35
ACIN1_+_23564521.23-P1	GCGAGAAAAGGGGCGCTGCA	11	7	7	19	20	20	28	30	30	28	28	28	19	20	20	14	15	16	38	38	39
ACIN1_+_23564543.23-P1	GAAAACCGAGCCTGAAAGCA	14	11	17	60	56	55	62	78	70	67	73	62	105	103	124	30	43	44	39	45	46
ACIN1_+_23564439.23-P1	GGAACCCGGGGAGTTCTGAG	18	13	12	27	29	30	35	36	37	48	49	51	62	70	70	2	2	2	70	76	79
ACIN1_+_23564397.23-P1	GGCAGTGGGCGGGGTCATCT	5	8	7	28	29	34	8	10	9	19	21	21	41	45	51	27	34	31	22	24	26
ACIN1_-_23540961.23-P2	GTACAGAGGCTTAACCCCCC	8	9	4	32	36	38	39	40	41	29	33	37	43	44	44	10	10	10	63	70	73
ACIN1_-_23540887.23-P2	GTATCCTTTGGCAGGCCACA	13	9	16	29	30	30	14	18	20	53	57	58	49	53	53	50	53	54	38	42	43
ACIN1_+_23540956.23-P2	GGAGGGAGCACTCCAGCCCT	17	27	15	60	76	78	56	61	63	48	51	55	79	90	99	49	51	51	47	56	59
ACIN1_-_23541092.23-P2	GGAAGGCAGGCAAACAGTAG	28	28	26	173	178	180	93	100	101	147	154	159	83	86	89	160	171	175	78	85	86
ACIN1_-_23540994.23-P2	GCCCTCCTGGTCTTCCCAGG	10	7	10	12	12	12	9	9	11	55	60	61	35	36	36	42	45	46	37	39	40
ACKR2_+_42850737.23-P1P2	Gtaaaactttgatcaatagg	21	19	10	42	45	47	91	98	101	131	138	140	47	48	49	29	30	31	38	41	43
ACKR2_+_42850788.23-P1P2	Gacagagtcacctgtatctt	4	11	9	61	63	65	7	8	9	64	68	73	52	52	52	37	39	40	37	37	37
ACKR2_+_42850731.23-P1P2	Gtttgatcaataggaggctg	7	9	9	21	25	25	46	48	50	56	57	58	43	49	50	9	10	10	7	8	8
ACKR2_+_42850740.23-P1P2	Gatgtaaaactttgatcaat	11	17	19	91	98	101	73	90	94	58	62	64	20	21	21	33	34	34	43	47	47
ACKR2_-_42850889.23-P1P2	Gaacaaaggatatgagctaa	16	23	26	58	61	61	139	147	147	44	45	47	56	58	59	119	122	124	60	62	63
ACKR3_+_237478274.23-P1	GCCTGCACAAGTGTACTCTT	2	4	5	23	23	24	7	8	8	6	6	6	1	1	2	6	7	7	16	16	16
ACKR3_-_237478326.23-P1	GACTAGTGAGGTTTACAAGA	14	22	20	60	70	74	97	99	102	67	77	78	105	107	108	38	39	41	51	53	55
ACKR3_-_237478314.23-P1	GAGGAAACAACAGACTAGTG	11	7	8	51	53	54	23	23	23	59	60	63	54	57	59	43	46	48	53	58	58
ACKR3_-_237478329.23-P1	GAGTGAGGTTTACAAGAGGG	14	14	7	80	92	93	112	115	120	53	65	65	50	53	55	54	59	60	56	59	61
ACKR3_+_237478402.23-P1	GGGAGCCTCTAGCCTCTAGA	24	19	15	171	191	194	121	128	133	105	115	117	129	132	135	63	64	66	107	115	115
ACKR3_+_237476323.23-P2	GCAAGCGCCAGCGGGGAATG	14	19	9	34	39	40	89	91	91	31	35	36	71	75	75	28	30	31	12	13	13
ACKR3_-_237476409.23-P2	GCGGAACTAGGGGACGGGTG	10	16	15	50	57	59	108	112	114	56	57	57	107	108	111	87	89	91	61	65	65
ACKR3_+_237476250.23-P2	GGGTGCTTGGGGCCTGAACT	11	9	16	36	39	39	64	69	70	35	38	38	51	58	60	34	36	36	79	88	91
ACKR3_+_237476319.23-P2	GCGCCAGCGGGGAATGGGGC	12	5	11	60	63	65	28	28	30	50	53	54	23	29	32	36	36	36	40	43	43
ACKR3_+_237476203.23-P2	GTCCCAGAAAACAGGCCTGG	13	19	17	122	129	136	162	173	176	86	92	97	87	95	97	64	65	66	102	104	104
ACKR4_-_132315917.23-P1P2	GACTAAGTGGAAACTATGAA	10	12	16	74	77	77	28	30	31	80	86	88	45	48	49	43	47	47	75	76	77
ACKR4_-_132315833.23-P1P2	GGTGCTGCCTAGATGCCCTC	10	12	16	83	86	88	20	20	20	46	48	54	69	69	69	97	103	107	77	81	84
ACKR4_+_132315966.23-P1P2	GTTAAATTCAACTTCTTAAG	9	19	9	40	40	42	11	11	11	18	19	19	53	57	57	19	20	20	42	44	45
ACKR4_+_132315826.23-P1P2	GAGAAGGAGAATCCACCTGA	11	15	11	19	22	22	56	59	59	57	61	62	47	50	52	63	68	69	44	48	50
ACKR4_+_132315890.23-P1P2	GATAGTTTCCACTTAGTCAA	7	8	9	21	23	23	10	10	11	27	31	32	25	26	27	24	25	25	10	12	12
ACLY_+_40075360.23-P1P2	GCCCGGGGCCCGCCCTCGTG	12	11	20	47	54	54	93	100	103	128	142	145	83	86	87	22	24	24	103	107	109
ACLY_-_40075349.23-P1P2	GGCTCCTCCCAATTCGCTGC	5	6	12	19	20	20	6	7	7	20	20	20	23	25	25	14	16	16	20	22	22
ACLY_-_40075370.23-P1P2	GGCTTGGCTCCGCCCCACGA	10	20	14	61	68	68	70	74	75	55	57	58	14	18	18	45	47	47	79	83	85
ACLY_+_40075309.23-P1P2	GAGCCCTGGCGCTCAGGCTA	8	2	8	65	69	71	19	19	19	38	40	40	55	56	56	16	16	16	32	33	34
ACLY_+_40075334.23-P1P2	GGCCAAGCCAGCAGCGAATT	5	8	5	49	51	52	47	49	50	50	56	57	53	55	56	24	24	24	65	70	70
ACMSD_-_135596123.23-P1P2	GAATGGACCTAGACTGGGTT	5	14	21	23	30	31	52	55	59	92	100	103	60	64	71	68	105	106	63	67	71
ACMSD_-_135596149.23-P1P2	GCCTACTGACTGCTGCCTGA	12	14	12	104	116	117	53	58	59	96	104	107	83	85	87	72	78	79	42	43	45
ACMSD_+_135595919.23-P1P2	GAACTGTACTCAACTGTATG	17	12	21	142	147	149	126	131	135	69	72	73	75	81	82	65	71	74	28	28	28
ACMSD_+_135596015.23-P1P2	GTATTTGTTAATCAAGCTTT	7	10	3	18	19	19	22	24	24	53	55	56	24	24	25	9	9	10	27	27	27
ACMSD_+_135595993.23-P1P2	GTCAACACAGTTTGGTAGTC	9	9	10	22	23	23	43	43	44	36	37	38	31	34	34	53	53	54	33	34	34
ACN9_-_96746823.23-P1P2	GCGCAGGCGCGACTCCACGA	11	17	12	58	61	62	53	59	62	22	24	24	17	20	22	30	33	34	33	39	39
ACN9_+_96746913.23-P1P2	GAGGGCGCGCGACCTCTATC	9	9	7	52	52	54	64	70	71	50	59	63	24	27	28	25	27	28	28	30	31
ACN9_-_96746878.23-P1P2	GTCCGCCCGCAGCGGAGCTT	13	12	22	63	67	68	68	70	73	98	103	104	59	64	65	12	12	12	33	33	34
ACN9_-_96746889.23-P1P2	GCGGAGCTTGGGTTTCCGGG	9	10	12	41	44	44	81	84	89	54	61	67	33	35	36	33	35	37	38	40	40
ACN9_+_96746862.23-P1P2	GGGAAACCCAAGCTCCGCTG	3	12	8	16	16	16	7	7	7	36	38	40	7	9	9	0	0	0	18	20	20
ACO1_+_32384489.23-P1P2	GGGCCTGGAGGACTTCGCCC	9	13	18	67	69	72	85	88	91	56	56	58	48	49	49	7	8	8	46	48	48
ACO1_+_32384509.23-P1P2	GAGCCTGCGGGCGCCCCCGC	4	13	8	66	68	69	96	111	114	49	54	55	63	70	71	4	7	7	39	46	46
ACO1_+_32384475.23-P1P2	GCGCCCCGGGCTGGAGGCTA	9	25	11	114	120	121	83	88	89	76	84	88	84	89	91	39	41	43	51	56	58
ACO1_+_32384442.23-P1P2	GTCCTCCGCTGGAAGTGGGA	19	24	14	87	91	94	99	101	105	112	116	116	43	46	47	94	100	101	107	109	112
ACO1_-_32384518.23-P1P2	GAAGTCCTCCAGGCCCGCGG	11	13	14	46	50	52	87	90	92	43	47	51	75	85	87	12	13	13	44	47	48
ACO2_+_41865000.23-P1P2	GAGAACCCTGTGAACGCAAT	13	18	27	57	60	62	96	98	98	92	99	100	20	21	22	47	49	53	57	63	66
ACO2_+_41864997.23-P1P2	GACCCTGTGAACGCAATGGG	15	23	13	58	66	68	59	60	60	68	70	70	84	87	88	96	101	103	63	63	64
ACO2_+_41865057.23-P1P2	GGGGCGTGCCCGGAAGAGTG	13	29	23	102	110	110	52	54	56	91	95	98	104	110	113	118	126	128	108	112	113
ACO2_+_41865026.23-P1P2	GGAAGGCGAGGCCTCCCTAG	11	19	18	49	49	52	43	44	44	35	35	35	56	59	59	60	64	65	52	53	53
ACO2_-_41865034.23-P1P2	GCAGGGTTCTGGCGCCTCTA	2	7	7	35	36	36	51	55	55	32	35	35	26	28	28	11	15	15	17	18	18
ACOT1_+_74003620.23-P1P2	GGCGAAGAGGAATGCAGGAC	10	12	10	58	60	63	46	49	50	35	38	39	63	66	67	35	35	35	31	31	31
ACOT1_+_74003625.23-P1P2	GTGATGGCGAAGAGGAATGC	20	12	14	65	69	69	35	37	37	73	81	84	50	53	54	127	148	157	25	26	28
ACOT1_+_74003838.23-P1P2	GCTGGCTCGCGGAATGGGCT	5	13	9	54	59	62	94	102	105	49	53	53	47	50	50	47	53	55	80	84	87
ACOT1_+_74003843.23-P1P2	GGCTTGCTGGCTCGCGGAAT	11	20	13	58	59	60	100	107	110	57	65	67	62	67	68	29	29	31	58	62	63
ACOT1_+_74003818.23-P1P2	GGGCCAGGACTGGTTCgtcc	12	18	10	64	73	74	70	83	83	36	47	47	38	38	38	142	147	150	42	46	49
ACOT11_+_55013701.23-P1	GTAGGCCACAGCCACGTCAA	5	6	9	23	25	26	7	8	10	23	26	26	42	45	47	83	87	87	29	32	33
ACOT11_+_55013737.23-P1	GGCCCGCCTAGCGGAGAGGA	16	25	31	84	87	89	48	52	54	100	109	110	99	105	107	47	53	53	48	51	52
ACOT11_-_55013844.23-P1	GGACGCGGGGTGATAACAGC	16	12	20	53	53	53	25	26	26	38	45	46	48	49	50	81	82	82	57	59	61
ACOT11_-_55013804.23-P1	GCTAGGAGAAGGGGGGTAGA	14	12	16	68	74	74	39	40	42	71	75	77	28	29	30	22	25	26	38	38	39
ACOT11_-_55013822.23-P1	GAGGGCAGTCTGAAGAGAGG	9	14	8	9	9	9	39	40	40	25	26	28	47	48	52	59	64	65	39	40	41
ACOT11_+_55007792.23-P2	GCCCGCAAGGCGTCAATCCC	8	19	15	52	54	57	22	26	26	69	73	74	58	61	61	80	82	82	64	65	65
ACOT11_+_55007843.23-P2	GCCCAGGCTGCACATCACAC	7	18	17	62	65	67	69	74	74	53	54	56	92	95	96	94	95	98	33	34	34
ACOT11_+_55007739.23-P2	GGCACCAGGCAAAGTCCGGG	8	20	13	51	54	54	32	34	34	93	96	97	121	126	127	15	17	18	82	86	90
ACOT11_+_55007912.23-P2	GGCGCTGTAGAGTTCCTGGA	12	15	9	69	76	77	104	106	108	92	97	97	37	38	38	32	34	35	42	42	43
ACOT11_-_55007812.23-P2	GCCCGGGGATTGACGCCTTG	16	15	22	64	67	71	77	81	85	48	50	50	69	72	72	76	82	85	65	68	69
ACOT12_+_80690102.23-P1P2	GCCCCACTCGCGATAGTCCT	7	13	14	36	40	41	24	24	24	36	39	39	41	45	46	46	52	52	25	29	30
ACOT12_-_80690194.23-P1P2	GAGGGGGCTCCCGGGTAGAC	3	18	4	41	43	43	20	20	21	40	41	43	15	18	18	0	0	0	18	18	18
ACOT12_-_80690107.23-P1P2	GGGGCCCGCACTGTCATCCC	21	8	10	69	76	79	18	19	20	69	71	72	72	77	79	13	13	13	57	59	60
ACOT12_-_80690160.23-P1P2	GCGGGTCTCAGGAGAAGTCT	9	7	10	87	91	92	33	35	36	63	68	70	44	46	48	20	21	21	37	38	39
ACOT12_-_80690199.23-P1P2	GGCTCCCGGGTAGACAGGTC	14	15	12	45	48	48	45	48	50	55	59	64	51	54	55	43	44	49	47	48	48
ACOT13_-_24667190.23-P1P2	GCGCTCCCGCATCAACCGCC	10	3	11	64	58	58	39	41	53	50	52	58	50	54	53	14	13	21	39	37	37
ACOT13_+_24667097.23-P1P2	GTAAAGGGGCGGTGCAGAGG	18	27	29	80	85	86	121	126	127	91	94	98	89	100	104	44	45	46	96	100	107
ACOT13_-_24667290.23-P1P2	GCATGCGCGCTTCGTCACAA	15	14	11	37	45	47	29	25	31	36	48	43	38	42	36	53	62	67	41	46	43
ACOT13_-_24667212.23-P1P2	GCGGGGAAATGCGCTGCTCT	8	8	6	3	3	3	49	50	50	13	14	14	74	75	76	42	44	45	56	58	59
ACOT13_-_24667168.23-P1P2	GTGCGCAGGCGCCTGTGTCA	5	3	7	12	15	15	10	11	11	12	12	13	34	36	36	0	0	0	17	18	18
ACOT2_+_74035734.23-P1P2	GGCTTGCTGGCCTGCGGAAT	16	15	13	102	109	110	52	56	57	55	57	61	61	69	72	41	42	43	46	48	48
ACOT2_+_74035935.23-P1P2	GGCTTGTTAGACATCCTCTC	13	7	14	55	57	57	96	101	102	49	54	57	58	60	63	98	104	105	137	144	150
ACOT2_+_74035703.23-P1P2	GGGCTGGTTCTTAAAGAACC	8	13	8	26	26	26	25	25	26	38	41	42	46	50	50	11	11	11	31	32	32
ACOT2_+_74035740.23-P1P2	GTCAGAAGCTTGCTGGCCTG	11	16	21	68	75	76	115	118	120	99	104	108	61	65	66	116	120	123	115	118	123
ACOT2_+_74035431.23-P1P2	GAATAGCCAAATGGGGTAAT	12	15	10	35	35	36	83	90	91	63	70	75	79	84	84	31	32	34	24	27	29
ACOT4_+_74058714.23-P1P2	GCGCGCACGGCAATGCGCAC	19	25	21	141	148	153	109	115	117	114	137	139	95	111	114	249	283	301	61	70	71
ACOT4_+_74058635.23-P1P2	GGCCGGAGCGGGGAATTCAA	8	14	11	46	48	49	33	35	35	55	58	58	26	28	28	25	25	25	40	42	43
ACOT4_+_74058416.23-P1P2	GCCCCGGGGCGCGCAAGGTG	12	4	11	69	77	81	28	29	30	41	43	45	42	48	51	24	24	24	20	23	23
ACOT4_-_74058526.23-P1P2	GAACCGGTCTGAAGTCCCAG	14	16	15	65	71	72	86	90	91	84	87	87	83	86	87	38	39	39	64	68	68
ACOT4_+_74058629.23-P1P2	GGCGGGGAATTCAAAGGTCG	6	18	9	76	84	90	66	67	67	20	22	22	33	33	34	9	9	9	40	46	46
ACOT6_+_74077533.23-P1P2	Gaggggctggaatagagcca	18	24	12	89	93	98	109	114	114	87	94	95	65	66	68	0	0	0	49	49	51
ACOT6_-_74077567.23-P1P2	Gccagcccctccctacaaac	16	18	20	54	59	67	59	63	65	69	71	74	37	39	40	44	46	48	60	65	66
ACOT6_-_74077492.23-P1P2	Gctcaagcatagaacgtgct	3	3	0	14	14	14	17	17	19	2	2	2	9	10	10	59	62	63	41	42	44
ACOT6_-_74077412.23-P1P2	GtgggttggggATGGACtgc	15	11	22	35	44	46	23	45	46	53	70	72	87	89	90	25	42	44	42	64	66
ACOT6_+_74077555.23-P1P2	Ggaaagacatcctgtttgta	15	24	14	63	67	70	136	141	143	97	105	107	39	45	48	136	142	145	32	34	34
ACOT7_-_6453463.23-P1P2	GAGCCCGGGCCGCGCCATAA	12	17	17	94	98	103	78	80	83	62	71	74	78	83	86	29	32	32	41	45	46
ACOT7_-_6453488.23-P1P2	GAGGGCAGAGGTGGAGCGAT	21	33	25	105	109	110	104	112	112	101	108	110	86	90	92	77	98	99	96	100	103
ACOT7_-_6453633.23-P1P2	GCGCGGGCGTACGATTCTGG	9	12	22	89	93	98	30	33	36	43	46	47	47	50	52	50	55	57	30	32	32
ACOT7_-_6453630.23-P1P2	GTCGCGCGGGCGTACGATTC	16	17	12	74	78	78	24	27	27	39	40	41	57	61	63	121	128	129	57	58	59
ACOT7_-_6453531.23-P1P2	GCGCCGGGGGCAATCGAAcg	20	16	14	42	49	51	0	9	10	33	41	44	38	50	51	13	13	15	33	39	40
ACOT8_-_44486122.23-P1P2	GACTCCTGTCAGTCCGCTGG	13	20	16	65	77	60	48	51	48	55	59	62	91	100	110	49	59	51	84	114	123
ACOT8_-_44486206.23-P1P2	GACTGGATATGTCGCTGAGG	17	14	19	91	94	109	71	65	80	71	76	73	57	54	47	98	101	110	74	76	80
ACOT8_+_44486286.23-P1P2	GAGGAACCCTAGGCCTGACC	18	29	27	122	106	129	83	84	103	118	132	124	96	117	97	99	95	113	82	89	93
ACOT8_-_44486095.23-P1P2	GGAGGAATCTAGGTTATGAT	17	33	23	62	59	57	48	46	57	72	89	86	61	70	74	71	79	75	53	42	45
ACOT8_-_44486218.23-P1P2	GGCTGAGGAGGCGGAACCTC	16	15	18	33	34	37	13	14	14	47	51	55	57	62	63	60	64	66	32	40	40
ACOT9_+_23761452.23-P1P2	GCTCCCGCCAATGAACGGGT	5	7	5	32	35	35	16	17	17	20	21	21	38	38	38	23	23	24	26	26	27
ACOT9_-_23761605.23-P1P2	GAGGGCGTGACGTCGAGAAG	14	12	12	15	15	15	0	0	0	21	21	21	30	33	35	67	71	74	44	48	51
ACOT9_-_23761470.23-P1P2	GGACCCTACCCGTTCATTGG	17	25	29	62	65	66	47	51	54	64	69	70	88	94	96	30	31	33	22	23	23
ACOT9_+_23761456.23-P1P2	GCAGCCTCCCGCCAATGAAC	1	8	8	32	33	33	33	36	37	59	61	66	36	38	39	0	0	0	8	14	14
ACOT9_-_23761424.23-P1P2	GGGCGGGACCGCGGCGTCCA	10	14	7	29	31	31	25	26	26	26	26	29	27	30	30	9	10	11	43	49	52
ACOX1_+_73975656.23-P1P2	GAGGCCGCGGGGTAAGAGGG	10	19	15	9	11	13	95	99	109	100	110	114	75	80	82	20	21	22	64	68	70
ACOX1_+_73975689.23-P1P2	GAGGCCTAGGGGCACGGACC	10	17	13	46	50	51	67	75	77	37	39	39	49	50	52	66	68	68	66	73	77
ACOX1_-_73975358.23-P1P2	GACAGCGGCCCAGACAGAGG	13	10	17	75	76	79	51	56	51	80	63	80	59	64	60	20	29	36	63	76	88
ACOX1_-_73975592.23-P1P2	GGACCGGCGACGCCTAGAAC	20	20	16	68	75	77	74	79	83	75	88	92	106	114	115	90	112	115	80	89	93
ACOX1_-_73975461.23-P1P2	GCTCGGGAAAGGGGCTCCGA	12	14	12	44	39	40	59	60	62	43	45	47	39	42	49	28	24	22	54	56	55
ACOX2_+_58523057.23-P1	GGCTCCATAAGCCCAGACAA	3	4	7	15	16	16	96	100	102	11	11	12	12	12	12	0	0	0	18	18	18
ACOX2_-_58523068.23-P1	GTGCTCTCAAGCCCTTGTCT	5	8	5	21	22	23	46	49	50	30	34	35	10	11	11	50	52	54	7	14	14
ACOX2_-_58522962.23-P1	GTCTCCTCCCACATAGGGGC	8	16	9	20	23	23	49	54	55	49	52	56	24	24	24	0	0	0	45	46	46
ACOX2_+_58523093.23-P1	GCACACCCATGCAGGAAGAG	5	6	8	26	30	31	8	8	8	18	19	19	50	52	55	39	39	39	44	46	46
ACOX2_+_58523101.23-P1	GACAAAGGTCACACCCATGC	13	12	13	49	53	56	29	30	32	49	51	51	33	33	34	82	92	95	72	78	81
ACOX2_-_58512608.23-P2	GTGTAGGGGCATAAGAGTGA	5	15	11	27	28	28	31	33	35	10	10	10	67	67	68	19	20	20	38	39	41
ACOX2_-_58512649.23-P2	GGTCTCCAGGATTGGGAAGA	10	15	19	12	12	12	51	55	57	73	75	82	23	26	27	32	34	36	35	38	39
ACOX2_-_58512733.23-P2	GAAAGCTAGCTTATGAGGAT	3	5	13	60	62	62	8	13	13	29	30	30	45	49	50	8	8	8	14	14	15
ACOX2_+_58512674.23-P2	GCAAAATCCGTAACTCCTGG	6	17	10	30	30	33	72	77	79	35	36	37	43	47	51	48	50	51	31	32	32
ACOX2_+_58512747.23-P2	GCTCCTACAACCCAGTAAGT	3	3	2	19	20	21	5	5	5	13	14	14	33	33	34	23	23	23	5	6	6
ACOX3_-_8430302.23-P1	GGACGCCGCTGCCACCCGGG	4	8	9	22	24	24	46	51	54	72	76	77	36	41	42	7	9	9	58	62	65
ACOX3_+_8430197.23-P1	GCCGCCCATGGGACGGACGG	12	7	13	33	35	37	69	75	76	20	22	22	31	33	35	7	8	8	39	40	41
ACOX3_+_8430311.23-P1	GAGCGCCTGGCGAAGCTTCG	9	8	9	15	16	16	0	0	0	31	31	32	8	8	8	8	8	9	36	39	41
ACOX3_+_8430398.23-P1	GGAACTACGGCGCTCCGAGA	13	11	13	54	58	61	27	28	28	72	78	81	45	46	46	19	21	21	58	59	61
ACOX3_+_8430295.23-P1	GTCGTGGCTTCCAGCCCGCC	11	20	16	77	83	87	93	100	100	78	85	87	60	63	64	178	187	194	94	98	99
ACOX3_-_8442586.23-P2	GGTACCGGGATCAGCTACCC	24	21	16	88	93	94	118	124	126	52	54	54	51	54	56	11	12	12	86	93	93
ACOX3_-_8442629.23-P2	GCTGGGCTGCGGTCGAAGTG	12	11	15	69	71	72	37	39	39	48	55	57	56	59	61	27	27	28	28	32	32
ACOX3_+_8442547.23-P2	GGTACGGCCCACCTCAGCCA	13	14	16	31	31	32	35	37	37	54	63	63	25	33	34	38	41	42	55	59	61
ACOX3_-_8442552.23-P2	GGTACACCTGCTGGCTGCCA	8	19	12	132	137	140	195	230	234	96	106	111	69	70	71	125	132	133	55	58	61
ACOX3_+_8442464.23-P2	GCGCGTTGACGTCATGGAGG	10	23	9	43	47	46	41	36	30	41	37	40	53	56	67	131	131	126	47	45	50
ACOXL_-_111490053.23-P1P2	GCCTCCCGCCCgggaagcca	5	13	8	33	35	35	26	27	28	44	45	48	63	66	67	9	9	10	39	43	44
ACOXL_+_111490003.23-P1P2	GCGAGCGGGCGCTTCTACGG	11	12	18	39	40	44	39	48	50	73	80	85	64	75	77	33	36	38	39	45	47
ACOXL_+_111490035.23-P1P2	GctgccctggcttcccGGGC	11	12	11	123	139	141	17	25	25	87	90	92	91	109	113	32	36	37	92	109	111
ACOXL_-_111490115.23-P1P2	Ggggaggagacgggccggga	9	14	8	31	36	39	10	13	14	36	36	39	22	23	23	43	46	46	29	33	34
ACOXL_-_111489963.23-P1P2	GTTGAGGGACAGTTGATAAC	20	17	10	85	88	89	59	61	61	107	111	112	34	35	37	201	209	213	75	83	86
ACP1_+_264780.23-P1P2	GTGCGGAGGCGGTCCTATGA	20	20	15	68	71	73	27	28	28	71	75	76	62	67	67	88	90	92	50	52	53
ACP1_+_264763.23-P1P2	GGACGGTAGTAGGACGGGCG	10	14	14	34	34	36	45	48	50	23	24	24	62	69	70	82	86	86	51	55	58
ACP1_-_264826.23-P1P2	GGCACTGGAGCCGATTGCGC	5	8	8	46	47	48	0	0	0	12	12	12	24	25	26	59	64	65	35	36	37
ACP1_+_264759.23-P1P2	GGTAGTAGGACGGGCGGGGA	15	9	18	61	62	64	59	60	61	77	81	83	65	71	74	81	87	90	90	98	102
ACP1_-_264789.23-P1P2	GCCCGTCCTACTACCGTCAT	14	20	19	102	106	108	54	56	56	105	108	113	69	78	80	82	85	86	52	55	55
ACP2_-_47270499.23-P1P2	GGAAAAGGCGCAGTCTCGGT	16	28	15	77	82	86	79	81	82	83	83	85	94	96	97	22	23	25	72	78	79
ACP2_-_47270745.23-P1P2	GGGGTGCAGAATTGAGGCGA	18	21	19	33	35	35	24	25	25	95	101	103	125	129	133	29	30	30	54	57	58
ACP2_-_47270495.23-P1P2	GCGGGGAAAAGGCGCAGTCT	23	17	20	125	128	130	46	48	49	52	57	60	55	56	57	24	26	28	67	69	69
ACP2_-_47270511.23-P1P2	GTCTCGGTGGGATTGCGTGC	12	15	16	68	70	76	7	8	8	33	44	47	37	41	43	25	29	29	11	12	12
ACP2_-_47270521.23-P1P2	GATTGCGTGCAGGAGGGTCG	14	19	19	92	99	102	19	21	21	69	73	73	28	29	30	67	70	71	28	28	29
ACP5_-_11688616.23-P1	GCAGGACACGGGATTGGGGT	12	13	13	68	70	71	63	64	66	49	53	54	29	32	34	42	45	45	27	27	28
ACP5_+_11688655.23-P1	GGTCCACCCGGAGGCTGTGT	5	12	18	81	89	91	63	66	67	86	90	93	84	88	89	69	76	78	52	53	54
ACP5_+_11688649.23-P1	GCCGGAGGCTGTGTGGGCCG	5	6	5	16	17	17	37	39	39	29	33	34	28	29	30	0	0	0	8	9	9
ACP5_-_11688654.23-P1	GCACACGTGTGCAGCAGCCT	2	5	5	26	27	28	7	7	7	23	25	25	26	27	27	4	4	4	45	46	47
ACP5_+_11688559.23-P1	GAGGGCTCACATGACCCAAG	15	14	15	76	80	83	74	78	80	62	62	62	66	67	67	58	62	64	46	51	53
ACP5_+_11689998.23-P2	GGCAGATGGAGGCTCCTGGT	13	21	15	83	90	92	149	155	162	102	109	113	154	164	167	84	86	88	126	130	134
ACP5_-_11689955.23-P2	GCAGCTGCAGCTGGGCTAGA	13	18	14	74	78	79	33	34	34	59	63	63	63	64	67	68	85	86	95	102	103
ACP5_+_11689904.23-P2	GGGGTCTGAGCCGACCCTTG	16	20	15	64	70	72	27	27	27	79	86	87	99	109	110	36	39	40	81	89	94
ACP5_-_11690024.23-P2	GCAGGAGCCTCCATCTGCCT	8	9	9	46	56	56	89	105	109	74	78	83	52	68	68	12	29	29	55	66	67
ACP5_-_11689912.23-P2	GATGGGCCGATGAACCCCAA	4	10	8	51	54	55	35	39	41	48	53	55	57	61	62	75	89	91	13	14	14
ACP6_-_147142667.23-P1P2	GGACCCGCGCACAGGAGCAC	11	17	12	43	47	49	74	78	80	116	120	124	82	86	94	48	53	53	53	59	60
ACP6_+_147142638.23-P1P2	GCCTGTGCGCGGGTCCACTT	14	14	19	80	86	88	113	115	120	83	88	95	59	63	63	58	59	59	41	43	45
ACP6_+_147142613.23-P1P2	GGGTCCCTGAGTAGGTGAGG	10	13	17	64	66	68	27	27	28	81	87	89	74	80	83	41	43	47	89	91	94
ACP6_+_147142634.23-P1P2	GTGCGCGGGTCCACTTGGGA	10	15	11	39	39	40	47	47	48	24	25	26	41	46	51	29	30	30	55	59	60
ACP6_+_147142621.23-P1P2	GTTGGGACGGGTCCCTGAGT	9	10	12	26	27	27	19	20	20	22	23	24	44	52	57	34	37	38	21	22	23
ACPL2_-_140950562.23-P1P2	GCCTCCGGGGCGGAGCTCCA	16	7	17	54	57	58	67	72	74	47	49	49	63	68	69	34	34	36	115	123	125
ACPL2_+_140950525.23-P1P2	GCGGAGGCGGTGTTGCGGTG	11	17	21	53	54	56	110	122	127	64	70	72	81	88	90	140	150	153	78	81	82
ACPL2_-_140950596.23-P1P2	GGGCCGGCCGAACTGAGAcg	16	21	19	110	120	126	70	73	74	65	73	77	147	157	161	108	117	119	72	79	82
ACPL2_+_140950502.23-P1P2	GTGGGCGGGGGCGACCGCGC	3	9	7	47	49	50	81	87	89	64	66	68	63	67	69	20	23	23	49	52	53
ACPL2_-_140950615.23-P1P2	Ggggcgcggcggggtcggca	9	12	13	44	47	49	8	9	11	29	29	31	49	49	50	20	20	20	25	31	32
ACPP_+_132036148.23-P1P2	GAGGAAGCGTAGGGCAGGTT	13	22	19	117	128	132	36	41	41	78	81	84	71	72	73	180	190	196	50	55	55
ACPP_+_132036046.23-P1P2	Gcggggaaagctgttgatca	11	14	12	56	58	58	23	24	24	67	70	72	45	48	48	30	32	33	32	35	36
ACPP_-_132036098.23-P1P2	Gttggtgtcctaacttaaat	14	23	14	41	44	46	81	83	85	61	65	66	51	54	56	89	90	94	89	93	95
ACPP_+_132036153.23-P1P2	GTTTCCAGGAAGCGTAGGGC	8	11	12	44	47	50	49	56	57	53	59	60	42	48	49	30	34	34	16	18	18
ACPP_+_132036084.23-P1P2	Gcagtttccccatttaagtt	10	19	11	139	147	153	48	50	54	13	13	14	47	51	53	26	26	26	80	84	87
ACPT_-_51293548.23-ENST00000270593.1	GGGCAGAGGCGCTGGGGAAT	6	5	7	43	43	45	49	49	52	20	20	21	40	44	45	20	20	21	56	62	65
ACPT_-_51293592.23-ENST00000270593.1	GTGCCAGGGCCTGCTATAAT	15	15	24	94	97	98	18	18	19	127	137	139	60	61	61	72	77	78	98	105	106
ACPT_-_51293528.23-ENST00000270593.1	GAAACGGGTTAATCCAAGGC	14	14	10	66	68	70	92	96	99	62	65	65	49	52	53	51	54	55	54	58	59
ACPT_-_51293281.23-ENST00000270593.1	GTCAGCCTCTGCAACTCAGG	9	9	12	9	9	9	26	26	26	48	51	52	51	51	53	43	45	46	11	12	12
ACPT_+_51293557.23-ENST00000270593.1	GCCCTGGCACGCTCCCCCAG	11	24	15	50	55	56	32	33	34	65	71	72	74	78	81	28	32	33	23	23	23
ACR_+_51176472.23-P1P2	GCCCCCACCACCAGGATGAT	10	9	11	74	79	82	41	47	51	59	64	66	61	67	69	47	53	54	28	32	34
ACR_-_51176559.23-P1P2	GAAGGCGAGGGGCTCTTACC	13	17	8	75	79	81	55	58	60	94	100	102	78	84	85	32	32	33	59	63	64
ACR_+_51176532.23-P1P2	GAAGAGCCCCTCGCCTTAAC	6	2	4	53	56	59	21	21	21	45	47	47	17	18	18	28	29	29	16	17	17
ACR_+_51176496.23-P1P2	GACTTCTTGACTTCCTGCAT	11	15	10	25	28	28	85	89	91	64	65	65	61	64	65	29	30	30	45	49	51
ACR_-_51176484.23-P1P2	GCAGGAGTCCCCCATCATCC	10	18	24	53	55	59	18	19	20	79	86	89	45	45	46	98	104	110	31	31	32
ACRBP_-_6756664.23-P1P2	GCACAAAGAGCGGGCCGGGG	14	15	19	26	26	28	88	92	93	47	50	51	52	54	57	0	0	0	48	53	53
ACRBP_-_6756655.23-P1P2	GCCCACGCGTCACAAAGAGC	14	15	8	75	80	80	14	14	15	32	36	37	44	51	51	82	86	90	51	54	60
ACRBP_-_6756689.23-P1P2	GCTCGACAGCCGGGCTCTCA	2	2	1	0	0	0	0	0	0	0	0	0	5	5	5	0	0	0	0	0	0
ACRBP_-_6756661.23-P1P2	GCGTCACAAAGAGCGGGCCG	13	21	17	46	47	48	82	85	92	43	46	47	137	146	152	103	107	110	68	75	76
ACRBP_-_6756700.23-P1P2	GGGCTCTCAGGGCCCTAAAG	0	0	0	0	0	0	0	0	0	0	0	0	0	0	0	0	0	0	0	0	0
ACRC_+_70797805.23-P1P2	Gcgggagcaggggcgtggac	10	19	11	86	106	108	83	98	102	83	103	107	37	49	51	84	109	115	94	121	124
ACRC_+_70797793.23-P1P2	Gcgtggacgggaacaccgag	9	19	17	21	24	26	70	72	72	40	40	41	80	86	88	290	303	310	71	74	75
ACRC_+_70797823.23-P1P2	Gagaactggagcgaaggcgc	7	23	15	37	39	41	47	47	49	90	91	92	79	82	82	23	24	26	37	38	40
ACRC_+_70797837.23-P1P2	Gggggcgggggcacgagaac	5	7	7	14	17	19	28	28	28	29	29	30	32	34	37	34	36	36	13	14	15
ACRC_-_70797728.23-P1P2	GCTGCCTTGCTCTTATCTAG	14	17	15	41	45	46	7	7	7	63	66	66	83	86	86	21	23	23	47	50	54
ACRV1_+_125550902.23-P1P2	GGCACACAGAAAATAATCAT	19	22	20	118	122	127	55	59	62	45	47	48	75	82	84	143	148	153	61	63	64
ACRV1_+_125551094.23-P1P2	Gtacagatcagagccaagaa	7	15	12	45	45	47	59	63	65	43	46	48	34	36	37	64	66	71	35	37	38
ACRV1_-_125550836.23-P1P2	GCACAATGGGTTGGGCTCTG	3	6	5	12	12	12	36	36	36	33	35	35	5	5	5	16	16	18	9	12	12
ACRV1_+_125551116.23-P1P2	Gaacagaggtcaaccttcca	11	15	11	80	84	86	56	58	60	81	83	84	106	114	116	110	112	115	47	50	52
ACRV1_-_125550865.23-P1P2	GGTAGCCTGTTCAGGCAAGT	29	32	25	121	125	129	137	142	145	113	123	126	53	59	62	104	113	114	75	79	81
ACSBG1_+_78526895.23-P1P2	GCACCCCCACTGCTCACTCA	15	15	12	44	44	44	27	27	27	60	68	69	31	33	35	32	35	37	27	28	29
ACSBG1_-_78527146.23-P1P2	GAGGTCTGGCCAATGGGCTC	11	10	15	77	80	82	45	48	49	22	24	25	48	51	51	31	33	34	19	20	21
ACSBG1_-_78527124.23-P1P2	GAATCCGCTCCGCTTCTCCC	14	15	19	63	68	72	54	58	58	89	95	97	44	45	48	34	36	36	71	75	78
ACSBG1_-_78526959.23-P1P2	GCAACTAGAGTGACCCAAAG	21	32	25	63	64	68	86	93	94	97	102	104	119	126	127	66	70	70	93	96	96
ACSBG1_+_78527292.23-P1P2	GAGTGGGTGAGATCCCTCCC	14	27	15	52	52	54	74	77	78	99	103	108	100	106	107	72	78	79	116	120	128
ACSBG2_+_6135301.23-P1P2	Gccgcccaggcagggagtct	6	9	4	44	44	46	0	0	0	17	17	17	57	57	59	7	7	7	23	23	24
ACSBG2_-_6135600.23-P1P2	GCTGGAAGCAGCTTCCCCTA	8	10	11	43	46	47	15	15	16	28	28	28	44	51	51	28	31	32	35	36	36
ACSBG2_+_6135630.23-P1P2	GCCACCTCTTGTGACATCAC	0	13	5	27	28	29	6	6	6	32	33	35	38	39	40	157	171	178	36	38	38
ACSBG2_-_6135604.23-P1P2	GAAGCAGCTTCCCCTAGGGG	8	1	10	86	88	89	68	70	71	64	71	74	19	20	21	19	21	21	109	115	118
ACSBG2_-_6135356.23-P1P2	Gaagccctcaacatgccttg	9	17	10	68	86	87	46	51	52	43	54	56	47	50	50	111	119	119	53	71	77
ACSF2_+_48503247.23-P1P2	GACATCCGTGAGGGGCCAGA	13	12	10	48	52	54	19	22	23	61	61	64	58	63	65	44	46	47	70	72	73
ACSF2_-_48503219.23-P1P2	GGGCCAGCACGTGACCCGAG	9	15	10	65	66	66	8	9	11	80	82	84	67	74	78	86	93	95	106	110	113
ACSF2_-_48503440.23-P1P2	GGGAGGGCCGCGGGGTCGGA	12	11	13	41	47	47	58	59	65	34	45	45	42	43	44	35	38	38	46	51	51
ACSF2_+_48503324.23-P1P2	GTCCTCGCGACCATCCTCAG	12	11	16	67	71	72	43	44	44	76	82	82	62	68	69	174	191	198	60	65	67
ACSF2_-_48503522.23-P1P2	GCGAATCCGCCGCACCCCAT	16	28	16	98	105	105	78	87	90	80	87	90	40	43	43	57	110	118	33	34	36
ACSF3_-_89160046.23-P1P2	GAGGCCCAGCAATCCGCGTT	12	20	15	47	53	53	7	7	7	75	77	81	115	124	128	77	81	84	89	95	96
ACSF3_-_89160158.23-P1P2	GGGCCCCGACCCCGCCACGA	9	9	6	36	39	41	50	52	55	52	59	63	49	55	59	9	16	17	30	34	37
ACSF3_-_89160163.23-P1P2	GCGACCCCGCCACGACGGGA	7	23	14	53	55	57	69	75	75	57	60	63	51	53	55	34	34	37	76	81	82
ACSF3_+_89160200.23-P1P2	GTccccccggcgcggcgccg	11	23	15	56	60	62	11	11	11	89	91	93	32	35	37	8	9	10	68	71	71
ACSF3_+_89160147.23-P1P2	GCCCGCCCGTCCCGTCGTGG	14	19	10	75	78	79	64	66	66	67	71	72	65	74	76	45	49	53	144	149	152
ACSL1_-_185747367.23-P1P2	GCGGGTGGCCGGCGGTCGAG	6	11	7	39	40	40	0	0	0	3	3	4	43	45	46	1	1	1	70	72	72
ACSL1_+_185747320.23-P1P2	GCCACGCGCGCCCAGACAGG	4	8	8	17	21	21	3	3	4	24	27	28	31	36	37	25	28	28	30	34	34
ACSL1_+_185747316.23-P1P2	GGCGCGCCCAGACAGGAGGG	10	16	16	68	78	81	36	39	40	51	53	55	67	72	76	4	5	5	74	77	79
ACSL1_+_185747384.23-P1P2	GGCAGTCTGGGCGACTCCAG	8	20	15	42	45	45	97	102	107	104	109	112	45	51	53	28	30	32	36	38	38
ACSL1_-_185747503.23-P1P2	GGGGCCCCGCGATGCCCGAG	11	11	3	23	25	25	62	67	70	35	38	38	35	39	39	20	21	21	19	22	22
ACSL3_+_223725634.23-P1P2	GGGGCTGGGCCTATCGAATT	13	30	21	102	103	107	79	95	96	92	95	95	114	120	124	80	85	86	95	99	101
ACSL3_+_223725585.23-P1P2	GgggcggggcgAGGTTACTA	19	17	19	58	61	61	80	82	84	52	55	57	86	90	95	37	38	38	97	100	102
ACSL3_+_223725504.23-P1P2	Gggaacggggtcgaccagga	15	12	11	25	26	26	35	39	40	41	44	46	59	63	65	28	30	31	46	47	48
ACSL3_+_223725667.23-P1P2	GCCACCCATTGGCCCGCGAG	14	17	14	80	90	94	140	152	158	50	53	56	56	62	65	34	36	37	97	107	109
ACSL3_+_223725551.23-P1P2	GAGCCGCCGCGGACCGGACC	11	11	8	35	39	40	44	47	49	29	34	37	68	73	78	9	11	13	30	30	40
ACSL4_-_108976689.23-P1P2	GGGGACGTCAGTCGAAAAGG	14	10	13	52	53	53	8	8	9	56	60	63	10	10	10	46	50	51	55	60	62
ACSL4_-_108976623.23-P1P2	GGCAGAGCCAGCCGAATCGC	7	17	13	86	97	100	58	59	59	44	51	53	96	113	116	25	25	27	45	51	51
ACSL4_+_108976612.23-P1P2	GCCGTCTGCAGCCAGCGATT	21	22	25	96	102	103	68	73	74	83	87	90	57	59	59	93	98	101	67	69	71
ACSL4_-_108976571.23-P1P2	GCGGAAAAGAcgcgcccgga	1	2	6	21	22	24	23	23	23	32	35	36	41	44	46	16	16	16	43	48	50
ACSL4_+_108976692.23-P1P2	GGCGCCCCGGGAAGCCCGTT	5	13	3	32	32	35	16	16	16	67	70	72	42	43	44	0	0	0	58	60	60
ACSL5_-_114135828.23-P1	GGGCAGGGTCAACTGTGTTG	22	30	18	121	127	128	73	74	75	85	91	93	114	119	120	117	137	140	71	76	77
ACSL5_+_114135885.23-P1	GGAAGCTGCCAAAGCTACCC	12	11	23	48	51	54	46	48	51	55	62	65	71	79	82	15	16	16	60	63	64
ACSL5_-_114135620.23-P1	GAGCTCTGGCGACTGGAGAG	11	11	9	78	79	81	46	49	51	61	65	69	83	87	87	15	17	18	65	74	74
ACSL5_-_114135858.23-P1	GCTTTTGTGTCGGCCCTTAG	8	9	5	31	34	36	39	41	41	45	47	47	36	39	41	37	39	41	51	53	54
ACSL5_-_114135836.23-P1	GCAACTGTGTTGAGGCAAGC	4	5	5	18	19	20	16	17	18	3	3	5	37	40	40	34	34	36	36	37	37
ACSL5_-_114133661.23-P2	GTGAGGTAGAGCTTTATCGA	15	19	19	81	83	83	69	73	73	70	70	70	83	92	98	56	57	58	75	77	79
ACSL5_+_114133632.23-P2	GAAAGCTCTACCTCAGGGGA	3	8	2	16	18	19	37	38	40	7	9	9	18	21	21	6	6	8	6	7	7
ACSL5_+_114133820.23-P2	GTGTCACAACAGAAGTTCAA	7	9	15	98	102	105	40	43	43	63	66	68	47	49	49	86	87	87	39	39	40
ACSL5_+_114133716.23-P2	GGTTATGCAATGGGCTTAAG	14	16	14	90	98	100	96	101	101	72	76	77	67	72	73	65	67	70	17	17	17
ACSL5_+_114133616.23-P2	GGGAAGGAGAAGGGGTAGAC	36	43	27	128	137	138	128	131	133	98	109	110	93	98	101	178	190	195	98	101	103
ACSL6_-_131347544.23-P1	GGAACCGCCAAGCTCCCGGG	6	9	9	53	57	57	72	76	78	48	49	51	64	69	70	19	20	20	32	34	34
ACSL6_-_131347517.23-P1	GGCTTGCCCCGCACTGACCG	12	19	16	72	74	78	154	164	169	103	110	111	24	27	27	64	68	69	41	46	48
ACSL6_-_131347425.23-P1	GCCGCTGCGGAGACGGCTCA	13	9	16	138	145	152	120	128	130	74	77	78	123	135	140	81	84	86	78	86	88
ACSL6_-_131347431.23-P1	GCGGAGACGGCTCAAGGGGG	8	12	12	52	54	55	27	31	31	56	62	64	91	104	109	40	43	44	53	56	56
ACSL6_-_131347541.23-P1	GTCGGAACCGCCAAGCTCCC	1	0	1	13	13	13	46	48	49	13	13	13	2	2	2	7	9	9	4	4	4
ACSL6_-_131310907.23-P2	GgaCAGGGCAGCATAGGAAG	24	35	27	98	103	104	59	63	65	98	102	107	92	95	95	235	249	255	116	124	126
ACSL6_-_131311001.23-P2	GCAGCAGAGTGGGCTCCGCA	10	15	10	48	50	52	48	49	50	68	71	72	92	100	101	40	42	43	28	33	33
ACSL6_-_131310931.23-P2	GTGTTAGGTCGCAGCGTCAG	9	16	16	24	25	25	95	98	101	65	70	72	74	82	86	87	98	99	117	124	127
ACSL6_+_131311024.23-P2	GCCGACTGACTGCAAGTGAG	24	21	26	140	144	147	86	90	94	115	123	124	63	66	69	103	110	113	79	85	87
ACSL6_-_131310916.23-P2	GGCATAGGAAGCGGAGTGTT	26	30	25	112	116	116	55	56	60	101	111	111	84	94	95	228	242	250	56	67	70
ACSM1_-_20688026.23-P1P2	Gtgcaaggaggcatggtcgt	16	28	23	90	97	101	69	76	76	45	45	47	39	41	43	180	180	184	65	65	67
ACSM1_-_20687575.23-P1P2	Gggacaagaggacacccact	4	20	20	96	98	100	28	29	29	75	77	81	68	72	72	83	89	91	89	91	94
ACSM1_-_20687961.23-P1P2	Gctgatcagaggcttaacaa	11	17	14	48	51	53	5	5	5	74	76	77	104	110	112	78	80	83	71	75	77
ACSM1_-_20687648.23-P1P2	Gttctgcaaaggctaaaggc	7	11	7	67	71	73	40	45	45	65	69	72	10	11	11	37	39	40	86	89	93
ACSM1_-_20687773.23-P1P2	Gtacactctgtttaacccta	6	14	6	21	21	21	19	21	22	41	43	43	49	55	58	103	110	115	32	34	36
ACSM2A_+_20462646.23-P1P2	GAGAGAAATGGAGCTCACAT	13	16	15	44	49	50	51	71	50	61	60	54	64	76	76	44	52	54	50	49	56
ACSM2A_+_20462712.23-P1P2	GAATCCAAGGGGCATGAAGC	8	11	13	46	52	49	8	9	8	43	45	37	64	49	70	40	46	39	36	28	33
ACSM2A_-_20462675.23-P1P2	GAGCTCCATTTCTCTCTCTT	6	6	4	20	16	18	26	32	35	34	23	27	27	28	25	4	4	4	34	37	28
ACSM2A_-_20462730.23-P1P2	GAAACCTGCTTCATGCCCCT	15	17	14	70	70	66	37	47	54	35	45	46	64	67	64	26	28	25	50	47	48
ACSM2A_-_20462468.23-P1P2	Gaggttggatacacacgtgt	10	16	14	32	33	33	12	12	12	21	24	24	59	62	63	149	156	160	62	65	65
ACSM2B_-_20587884.23-P1P2	GAGAGAAATGGAGCTCACAT	16	9	4	41	41	45	56	41	63	51	58	64	70	67	69	47	43	54	48	53	49
ACSM2B_-_20587818.23-P1P2	GAATCCAAGGGGCATGAAGC	6	15	7	40	43	47	9	8	10	37	41	49	48	72	55	35	34	42	26	38	34
ACSM2B_+_20587855.23-P1P2	GAGCTCCATTTCTCTCTCTT	2	5	4	19	25	24	24	21	20	19	38	35	24	24	27	4	4	4	37	39	49
ACSM2B_+_20587800.23-P1P2	GAAACCTGCTTCATGCCCCT	18	11	16	55	66	78	55	51	46	51	42	44	58	64	71	19	19	22	46	53	55
ACSM2B_+_20587979.23-P1P2	Gaacgtggataaagatgagg	17	19	17	67	70	72	107	117	117	75	82	82	88	91	95	112	119	124	87	92	92
ACSM3_+_20775240.23-P1P2	GTGGAGGAGGAGCCAAGCTC	4	6	6	21	21	21	13	14	14	39	40	40	34	36	36	38	40	41	17	18	18
ACSM3_+_20775201.23-P1P2	GTCCCAGCGGTTCCTCTTAC	8	11	16	41	45	48	30	32	33	63	67	68	47	51	53	9	9	9	16	18	19
ACSM3_+_20775310.23-P1P2	GGAGGAGCAGTCTGACAATC	11	10	14	56	60	63	3	3	3	21	21	22	34	38	38	46	49	51	35	38	38
ACSM3_-_20775221.23-P1P2	GACCTGTAAGAGGAACCGCT	19	11	10	46	47	50	23	26	26	37	39	42	43	45	48	46	51	53	26	28	28
ACSM3_+_20775164.23-P1P2	GACAGCAAGCTTTTGAGGGG	6	10	8	49	50	51	49	51	53	68	74	75	37	38	39	33	36	40	31	42	44
ACSM4_-_7456717.23-ENST00000399422.4	Gatgaagaggaagggtccag	16	26	30	41	43	45	14	14	14	63	66	68	80	84	84	51	51	51	62	65	66
ACSM4_+_7456783.23-ENST00000399422.4	GTGTGTGTCCCTGGCAAGTT	13	33	9	36	37	38	93	102	105	54	58	59	93	99	101	68	73	76	37	40	41
ACSM4_-_7456561.23-ENST00000399422.4	GGTATAAAGCAGGCGAAAGG	13	13	11	50	53	53	81	88	90	48	51	53	76	83	87	39	41	42	24	26	28
ACSM4_+_7456726.23-ENST00000399422.4	Gtgctgccttagccactgac	13	13	19	83	87	89	37	42	43	37	38	40	83	88	89	99	102	108	30	32	33
ACSM4_+_7456711.23-ENST00000399422.4	Gtgactggtctccctgccac	11	20	24	66	70	74	64	69	70	83	90	93	84	92	96	131	142	146	46	47	47
ACSM5_+_20420690.23-P1P2	GCTGGTGGGTGTGCCCAAAC	6	8	6	8	9	9	11	11	11	19	19	19	50	51	52	14	16	16	9	9	9
ACSM5_+_20420687.23-P1P2	GGTGGGTGTGCCCAAACTGG	11	14	7	29	32	34	39	43	45	68	72	73	45	48	51	91	92	94	41	43	44
ACSM5_+_20420811.23-P1P2	GAACCCAGCAGCTGACACAG	22	21	20	81	93	96	88	93	98	67	76	78	70	77	81	25	26	26	72	80	85
ACSM5_-_20420726.23-P1P2	GCCACCAGGCACGACAGTTG	18	10	10	94	98	101	68	70	70	67	70	72	37	39	41	176	192	196	33	38	40
ACSM5_-_20420785.23-P1P2	GGGCAGGGGGCCACTCTCAC	10	15	15	88	91	92	16	16	19	23	28	28	60	67	69	63	65	67	39	44	45
ACSS1_+_25038989.23-P1P2	GGAGCGCAGCGCCTGGGCCA	8	20	7	57	62	65	68	72	74	78	84	85	60	61	64	24	28	28	41	42	42
ACSS1_+_25038797.23-P1P2	GGGGCCCGCGGAGACTCCAC	11	13	8	24	32	32	47	55	58	74	83	84	69	77	79	22	24	25	44	47	51
ACSS1_-_25038970.23-P1P2	GAAGGGGTGCAGGGGAGCGC	5	13	13	32	35	36	4	5	6	34	35	35	10	11	11	38	39	39	26	27	27
ACSS1_-_25038928.23-P1P2	GGGGAGAGGGGGGGCCGCTT	5	11	7	23	28	30	29	33	34	44	46	50	55	62	66	0	0	0	16	19	19
ACSS1_+_25038788.23-P1P2	GGAGACTCCACGGGGCGCCC	13	9	12	21	21	22	16	18	20	34	36	38	57	63	63	0	0	0	77	79	82
ACSS2_+_33464215.23-P1P2	GAGGAAAAGTCGAGGGATAG	9	12	26	20	20	20	25	28	28	45	54	54	91	101	106	32	33	36	46	50	51
ACSS2_+_33464256.23-P1P2	GGTTGGGGAGGGATCGAGGT	5	10	8	22	22	22	15	15	17	28	29	29	29	29	29	0	0	0	12	12	14
ACSS2_+_33464212.23-P1P2	GAAAAGTCGAGGGATAGGGG	10	15	15	43	45	45	39	51	51	61	62	63	43	44	44	20	21	21	29	31	31
ACSS2_+_33464272.23-P1P2	GGGCGGGGCCGTGTCTGGTT	3	6	8	17	25	26	14	16	19	40	57	58	39	50	62	13	17	21	20	26	28
ACSS2_+_33464292.23-P1P2	GGGGTGGGCGGTGCCAGAGG	15	17	20	74	76	77	106	113	115	59	61	64	81	89	90	45	46	46	82	90	91
ACSS3_-_81471638.23-P1P2	GGGGTTGGAAGTGCATGTTG	12	6	13	44	47	47	76	79	82	57	60	61	40	41	42	108	115	118	53	56	57
ACSS3_+_81471706.23-P1P2	GAGAAGCAACAGGCTAAAGT	13	11	13	65	67	70	67	71	72	68	71	75	77	82	85	93	98	101	80	86	86
ACSS3_+_81471691.23-P1P2	GAAGTGGGGGCCCCGGGACA	8	5	4	9	10	10	0	0	0	41	43	43	49	52	53	0	0	0	33	34	38
ACSS3_+_81471737.23-P1P2	GTCGCCGGGAAAAACCGACC	4	13	16	46	51	53	6	9	10	60	66	71	37	40	43	9	10	10	24	24	25
ACSS3_+_81471716.23-P1P2	GGAGCGACCAGAGAAGCAAC	16	17	20	73	80	82	67	73	73	31	33	35	81	85	86	39	41	42	102	107	111
ACTA1_+_229570073.23-P1	GCAGGAGGGGCAAACCCGCT	19	26	16	64	73	77	112	125	131	65	72	74	85	88	93	63	70	70	66	73	75
ACTA1_-_229570127.23-P1	GTTGCCCGCCGGAGGGGATG	18	14	14	76	81	81	93	97	98	65	70	70	79	84	87	33	36	37	57	58	58
ACTA1_+_229570087.23-P1	GCAACTGGGTCGGGTCAGGA	12	16	12	82	85	88	23	23	23	52	57	60	66	73	76	79	80	81	68	71	74
ACTA1_+_229570009.23-P1	GGGCCAACCCGCTCCTTCTT	11	12	5	39	40	42	65	69	70	45	54	56	38	39	39	40	42	42	34	34	35
ACTA1_+_229569990.23-P1	GTGGTCAACGCAGGGGACCC	10	22	7	49	57	59	45	47	48	36	39	40	29	31	32	73	77	79	28	36	38
ACTA1_-_229568940.23-P2	GGAAGTCTCAGCGGCAGGGG	15	13	13	43	49	49	24	26	27	22	23	25	22	22	24	6	6	6	28	29	31
ACTA1_-_229568950.23-P2	GCGGCAGGGGGGGGTAAGCC	11	17	18	32	38	39	39	41	43	39	45	46	58	60	61	11	11	13	30	32	34
ACTA1_-_229568937.23-P2	GGCAGAAGTCTCAGCGGCAG	15	14	13	122	129	131	69	73	73	120	129	132	119	126	127	90	93	94	82	86	87
ACTA1_-_229568985.23-P2	GCCTCCCTCCCCAGGAACCT	12	15	10	34	36	39	22	22	24	111	119	124	129	141	146	47	53	56	62	71	73
ACTA1_+_229568972.23-P2	GGAGATGTCCCTAGGTTCCT	11	15	11	40	42	44	28	28	28	59	62	65	60	61	65	62	68	70	64	69	69
ACTA2_-_90712823.23-P1	GGACACTGAGCTAGGGTAAT	17	12	15	152	158	164	79	83	87	70	75	78	45	47	48	36	40	40	93	93	95
ACTA2_+_90712849.23-P1	GAGCAAGCTGGCATCCTCTG	15	13	6	74	79	82	35	40	41	25	26	27	44	46	46	36	37	39	39	39	39
ACTA2_+_90712701.23-P1	GGCAGACCAGTGGAATGCAG	30	35	34	111	113	116	47	51	51	131	145	151	106	117	122	128	137	139	91	95	97
ACTA2_-_90712737.23-P1	GGGTCTGCTCATGAAACGGG	11	13	14	50	62	67	35	36	37	60	69	70	59	61	62	44	55	56	65	71	76
ACTA2_-_90712681.23-P1	GCAAAACTCTCTAATCTGGG	7	7	10	15	16	16	38	38	38	42	44	44	36	37	37	2	2	2	54	60	61
ACTA2_-_90751240.23-P2	GAAGCAGTGGTTAAGCCGGA	11	9	25	80	83	85	78	78	80	74	79	81	93	101	103	53	54	55	56	60	61
ACTA2_-_90751135.23-P2	GTGAGTgcgcgccgccccgc	17	31	16	52	78	82	26	82	87	64	93	98	40	48	48	136	175	179	92	97	101
ACTA2_+_90751100.23-P2	GcgcACTCACCCACCCGCGC	15	18	14	79	90	91	81	85	88	61	74	76	44	52	54	32	35	36	67	86	89
ACTA2_-_90751286.23-P2	GTCTCGAAAAAGTTATATGG	5	13	6	11	11	11	0	0	0	22	24	24	38	38	38	0	0	0	48	56	57
ACTA2_+_90751087.23-P2	GCCGCGCCGGAGCGGACCTT	14	18	13	79	83	87	104	112	116	67	76	78	83	84	85	76	83	86	75	77	80
ACTB_-_5569404.23-P1P2	GccggcgcgcgcccAGATTG	14	20	18	67	69	69	116	123	128	108	117	120	88	98	102	44	46	47	112	117	122
ACTB_+_5569498.23-P1P2	GCTGGCGCCCGGTTGGGAGG	7	3	2	24	25	25	7	7	7	49	52	54	14	15	15	11	15	15	12	13	13
ACTB_-_5570605.23-P1P2	GACCCACCGCGGGACATCCT	10	15	6	80	87	88	38	60	63	66	70	71	64	66	70	17	17	18	38	39	39
ACTB_-_5569627.23-P1P2	GGAAGTGCGCGCAAGCGCCC	11	22	14	76	78	79	61	64	65	79	84	86	77	81	84	17	17	17	73	75	76
ACTB_+_5569531.23-P1P2	GACCCGGCGCTGTTTGAACC	10	17	16	20	22	24	76	81	85	62	67	69	21	23	25	0	0	0	24	25	29
ACTBL2_+_56778841.23-P1P2	GCAGGCTGACGGTCATGTGT	9	18	15	103	105	111	14	14	15	51	58	60	38	48	50	75	77	80	61	62	64
ACTBL2_-_56778900.23-P1P2	GGATAACTATGATGATGCAG	13	16	19	57	58	60	65	69	69	59	60	61	77	81	85	98	104	109	73	79	79
ACTBL2_-_56778722.23-P1P2	GCACCAGTTCCCAGCATTTC	10	11	13	70	75	77	29	30	31	55	56	58	65	66	68	57	57	62	51	55	56
ACTBL2_+_56778826.23-P1P2	GGTGTGGGTTGCCTAATTAC	15	13	15	50	53	55	73	79	79	71	76	81	66	68	69	163	171	173	51	55	58
ACTBL2_-_56778823.23-P1P2	GTGCCAAGTGGTCAAATCTC	11	7	10	49	53	54	1	1	1	14	15	15	32	33	34	24	27	27	9	12	12
ACTC1_-_35088013.23-P1P2	GGGGAGGGGCAGGCGCTGAA	11	7	6	14	14	15	43	45	45	34	36	37	68	72	75	30	33	33	22	23	24
ACTC1_-_35087685.23-P1P2	GACCAGGCGAGGAGTGAACG	7	16	17	60	65	68	38	39	40	48	50	51	48	51	53	40	58	59	60	63	65
ACTC1_-_35088018.23-P1P2	GGGGCAGGCGCTGAAGGGTA	5	17	11	34	36	39	28	31	32	74	76	79	67	69	71	24	27	27	77	87	87
ACTC1_-_35087729.23-P1P2	GTCGGCGGGGCGGGTCGGCT	9	7	9	34	39	41	66	67	69	39	44	47	71	77	80	17	18	18	41	45	45
ACTC1_+_35087933.23-P1P2	GCCCTTCCTTACATGGTCTG	3	8	11	31	33	34	47	49	53	44	47	47	27	31	32	33	35	35	41	43	44
ACTG1_-_79480159.23-P1P2	GGACTGCCGCGCCGTGGGGA	11	24	12	36	37	39	72	75	76	49	56	59	71	78	79	2	2	2	26	27	28
ACTG1_-_79479971.23-P1P2	GCCGCCGGGCAGGGACACGT	17	20	24	97	102	105	52	54	55	97	106	107	56	61	62	154	165	171	65	66	70
ACTG1_-_79480014.23-P1P2	Gagcccgcaccgcctcccaa	15	23	16	145	162	170	118	124	125	65	70	71	88	102	105	87	99	102	122	129	132
ACTG1_+_79480007.23-P1P2	Gtggcgcgggcggggccgtt	9	15	10	66	68	71	42	46	47	87	89	94	60	63	64	6	6	6	47	49	51
ACTG1_-_79480113.23-P1P2	GGGTCGCCGGGAGGGCCGAA	9	17	7	104	109	110	104	109	113	73	74	74	115	122	123	21	22	22	103	106	107
ACTG2_+_74119986.23-P1	GTCGCCTTGGGGGTAGGGAA	15	12	17	11	11	11	49	52	53	16	17	17	50	54	54	34	38	38	7	7	7
ACTG2_-_74119864.23-P1	GTCACTCTGGGCAGCTTATA	6	1	11	36	41	42	43	43	43	46	48	49	14	17	17	40	41	42	25	26	26
ACTG2_-_74119810.23-P1	GCCCGCTGCCATTCTTGGTA	7	17	10	81	84	87	62	66	67	69	72	76	73	78	80	21	23	24	64	66	70
ACTG2_-_74119924.23-P1	GGGAACAAATCTACCAGCAC	3	2	4	11	14	14	25	25	25	5	9	10	36	41	43	38	40	40	165	175	179
ACTG2_+_74119996.23-P1	GTTTCAATAAATCGCCTTGG	2	5	8	24	24	25	0	0	0	26	27	28	4	4	4	13	14	14	11	13	13
ACTG2_-_74128095.23-P2	Gtgtactggagtagtcatac	12	26	18	115	119	122	78	85	86	34	38	39	30	35	35	45	46	47	26	26	27
ACTG2_-_74128271.23-P2	GTCAACTGCCAGTGAGTGGG	11	3	14	28	30	32	37	40	43	49	52	52	41	44	44	40	45	46	74	79	80
ACTG2_+_74128283.23-P2	GGCACACTTCCAGGAGGGAC	11	8	12	24	25	27	36	38	38	50	54	56	30	34	35	95	98	101	72	72	73
ACTG2_-_74128268.23-P2	GGGCTCAACTGCCAGTGAGT	7	12	10	33	35	37	33	35	35	13	13	13	50	51	53	98	105	105	67	68	70
ACTG2_+_74128169.23-P2	Gctaacccccagtacacaga	15	16	23	52	52	52	22	23	23	61	62	63	90	98	102	40	44	44	64	69	70
ACTL10_+_32254588.23-P1P2	GCAGGCTTCAGTCTCCGCTC	4	6	7	6	7	8	10	10	10	30	32	34	47	50	51	8	8	8	20	21	21
ACTL10_+_32254401.23-P1P2	GGGGAGGAGCAGAACTTTGA	16	24	13	35	35	38	51	54	55	69	71	73	63	66	67	57	65	69	75	77	79
ACTL10_-_32254512.23-P1P2	GGGGCGGAACAGCAAAGCAG	20	13	14	106	109	110	49	54	56	52	57	57	83	86	88	90	95	98	77	78	80
ACTL10_-_32254623.23-P1P2	GGAAGCCTGAACTAGGGGCC	5	9	2	28	28	29	117	122	126	23	27	30	66	81	85	45	47	48	66	69	70
ACTL10_-_32254496.23-P1P2	GTCAGCAAGGGCTGACGGGG	19	32	24	95	95	95	26	28	29	123	128	128	105	138	139	11	11	12	69	70	71
ACTL6A_-_179280694.23-P1P2	GAGGCCTGGACCCTAGTGAT	9	12	10	79	82	84	40	41	41	78	81	82	26	29	30	81	85	87	40	42	42
ACTL6A_+_179280551.23-P1P2	GCAGCAGGACAGAAGGAGTT	20	24	16	70	73	75	18	19	19	71	75	77	66	73	77	110	121	122	117	120	123
ACTL6A_+_179280503.23-P1P2	GCCCGGGTGGGCGAGGGAAT	6	10	7	57	60	64	36	42	43	41	44	45	25	26	27	27	29	29	27	27	28
ACTL6A_+_179280433.23-P1P2	GGGGACTAGGAGGTGCGTCT	28	33	27	53	57	58	78	82	86	85	93	97	118	126	130	44	46	46	102	110	115
ACTL6A_+_179280403.23-P1P2	GAGCGGCGGGAACCCGGGTA	6	11	12	40	43	43	17	19	19	70	72	75	55	57	59	7	8	8	47	55	56
ACTL6B_-_100254170.23-P1P2	GGGGGGCAGCTGCTTTAAAG	8	7	8	31	43	43	32	32	33	14	20	22	34	37	39	3	3	3	28	29	29
ACTL6B_+_100254113.23-P1P2	GTCGCCTGGCAGCCAATCGG	12	13	16	84	87	87	101	106	112	75	84	84	51	52	53	65	68	74	69	71	71
ACTL6B_-_100254256.23-P1P2	GACCGTCGCTAAGGAACTGG	21	22	10	64	66	68	74	79	84	38	41	42	71	74	76	163	168	170	52	56	56
ACTL6B_-_100254153.23-P1P2	GCGAGACAATGACCGACCGG	19	21	14	102	117	121	37	39	42	102	114	117	49	53	54	68	72	76	68	70	70
ACTL6B_-_100254150.23-P1P2	GAGGCGAGACAATGACCGAC	15	17	9	77	78	81	36	43	45	121	122	124	73	80	80	112	122	125	71	78	79
ACTL7A_-_111624446.23-P1P2	GGTACCCTAACACAGGATAA	17	11	11	76	82	83	46	48	48	83	89	89	45	47	48	111	122	127	166	175	180
ACTL7A_-_111624041.23-P1P2	Gaacaagccggggaccggat	10	7	8	12	12	12	7	7	8	11	11	12	16	17	17	12	14	15	2	2	2
ACTL7A_+_111624303.23-P1P2	Gaaggcagctgggaattcgc	10	16	14	26	27	31	4	5	5	11	11	11	43	43	45	72	73	75	34	36	38
ACTL7A_+_111624113.23-P1P2	Gagagccatgtgtatgtcag	13	13	19	57	59	60	33	33	34	80	87	90	80	84	85	120	125	128	85	92	95
ACTL7A_+_111624195.23-P1P2	Gcagggtggcagtgctagtg	7	15	10	20	26	27	42	44	44	38	41	43	50	50	51	71	79	79	63	82	86
ACTL7B_+_111618481.23-P1P2	GGTTAGGCATGGAAATGCAA	11	11	10	42	45	46	47	51	51	27	29	31	86	86	88	124	129	129	34	36	37
ACTL7B_+_111618497.23-P1P2	GGTCCAGTAGTGAACAGGTT	25	28	28	79	81	82	71	73	75	124	128	134	79	83	86	115	124	128	75	79	82
ACTL7B_-_111618306.23-P1P2	GAGTGCCATGACAACCACCC	11	12	16	71	74	77	67	69	70	58	66	68	63	73	76	99	110	115	77	84	86
ACTL7B_+_111618383.23-P1P2	GAACTTGAGTTAGAGAGGTG	3	7	3	32	32	33	73	77	77	36	38	38	21	23	25	49	50	54	29	31	31
ACTL7B_-_111618467.23-P1P2	GAAGCACACTAGGGTCTCAG	16	14	18	18	18	18	47	50	50	71	77	79	55	59	63	61	66	66	69	75	77
ACTL8_+_18081686.23-P1P2	Gtttaccaagcaggcaagaa	5	9	6	18	20	20	77	85	85	22	22	23	12	12	12	0	0	0	2	2	2
ACTL8_-_18081800.23-P1P2	Ggggagccccagcagcgggg	7	3	3	47	49	51	19	21	21	36	37	37	38	42	44	3	3	3	28	31	33
ACTL8_-_18081836.23-P1P2	Gtgccacgtgctcacagagt	7	21	9	61	64	65	40	43	43	73	80	82	26	28	29	118	125	126	51	53	53
ACTL8_-_18081795.23-P1P2	Gcgctggggagccccagcag	11	17	13	36	36	37	86	90	94	47	48	49	96	105	107	24	29	30	70	73	75
ACTL8_+_18081763.23-P1P2	Ggctccccagcgccctctac	8	15	15	48	50	52	22	24	25	52	53	54	77	79	80	7	7	7	63	67	71
ACTL9_-_8809364.23-P1P2	Ggcgctagaagctaatacga	14	15	16	42	42	43	17	19	19	41	46	46	12	13	13	53	57	57	31	50	51
ACTL9_-_8809229.23-P1P2	GACAATGCAGCCAAGAGGAT	19	20	23	87	96	102	88	94	97	109	118	121	119	124	128	49	53	55	89	93	94
ACTL9_+_8809318.23-P1P2	GcgacagaaaTGTGTTAAGA	12	5	5	33	34	34	63	66	66	17	17	17	32	35	36	40	41	42	70	74	74
ACTL9_+_8809217.23-P1P2	GGGGCAGGGACCCATCCTCT	10	18	13	56	59	64	28	31	31	78	80	85	42	46	46	27	30	30	10	11	11
ACTL9_+_8809250.23-P1P2	GAGAAGAGATGACAGCCTTT	16	29	16	62	67	69	60	63	65	125	127	129	82	85	85	48	49	49	79	83	84
ACTN1_-_69446192.23-P1P2	GGGGCTGCGGCGCATATAGG	8	10	7	59	60	60	46	48	48	22	24	27	45	46	47	16	23	23	24	27	30
ACTN1_+_69446084.23-P1P2	GCCAATGGAGAGCCTCGGGA	13	17	18	59	62	64	55	60	60	75	79	81	39	39	40	15	15	15	50	54	55
ACTN1_+_69446128.23-P1P2	GCCCAATGAGAGGCGATGGG	4	12	14	49	51	53	42	46	48	56	61	63	57	61	62	74	77	80	75	80	81
ACTN1_+_69446354.23-P1P2	GGGAACGGGTCCAATCCCGG	12	20	14	67	71	72	62	64	65	51	55	61	61	66	69	19	22	26	40	43	44
ACTN1_-_69446197.23-P1P2	GGCGGCGCATATAGGTGGAC	17	20	16	42	42	43	100	112	116	39	41	42	18	19	19	143	154	157	66	70	71
ACTN2_+_236849657.23-P1P2	GAGCACGTGCGGGCGGACAA	5	16	12	35	38	39	5	5	6	34	35	35	38	40	40	71	73	77	34	35	35
ACTN2_+_236849571.23-P1P2	GGAGGCCTCCGGGAACGTGA	12	12	8	86	90	90	83	87	88	67	69	70	55	57	61	95	100	104	69	73	74
ACTN2_-_236849626.23-P1P2	GGCAGGCGGCCTCTGGGCGG	16	14	15	39	40	40	104	109	112	64	65	67	40	41	41	0	0	0	30	31	31
ACTN2_-_236849686.23-P1P2	GCGCCCGCACGTGCTcgggg	10	12	11	34	36	36	23	25	26	61	66	66	48	49	52	24	24	25	31	34	34
ACTN2_+_236849668.23-P1P2	GgccccgccccgAGCACGTG	3	10	9	29	31	32	27	28	30	6	6	7	56	62	65	0	0	0	24	25	26
ACTN3_+_66313498.23-P1P2	GCGGAAGCGGCCTAGTCCTC	3	6	5	18	20	20	5	5	5	22	23	25	45	51	51	159	163	163	22	23	24
ACTN3_+_66314192.23-P1P2	GGGCGCCGGGGtggatctcg	10	15	10	69	71	72	80	88	91	57	63	63	31	32	34	5	5	6	48	51	51
ACTN3_+_66313733.23-P1P2	GGGCGGGGCTCCGACGGGAT	10	6	8	37	32	32	77	80	75	71	76	89	84	93	95	7	11	8	40	37	37
ACTN3_-_66313745.23-P1P2	GGAGGCTCCTCCCATCCCGT	7	6	4	43	58	48	30	28	24	50	58	66	37	35	32	58	60	65	29	33	37
ACTN3_+_66313837.23-P1P2	GGGGGCGGCTGTGGGGAGTA	14	9	7	29	31	31	29	29	30	33	36	36	53	61	66	11	12	12	40	43	44
ACTN4_-_39138134.23-P1P2	GGCCCCCGGGCTGAGTCGGG	8	17	10	70	74	75	9	10	10	51	54	56	53	55	56	0	0	0	26	28	29
ACTN4_-_39138303.23-P1P2	Gcgggctgaagcagctgaag	9	12	9	86	91	94	103	110	111	74	76	76	30	31	31	88	105	108	77	80	82
ACTN4_+_39138001.23-P1P2	GATCGGACCTGAACCAGCTC	8	1	6	41	45	46	56	60	60	27	28	29	50	58	59	54	56	58	47	49	51
ACTN4_-_39138096.23-P1P2	GACGACGCGCGCGTTCACGC	15	18	10	41	43	44	13	14	16	10	10	10	45	46	46	59	61	63	15	16	17
ACTN4_-_39138104.23-P1P2	GCGCGTTCACGCCGGAGAGG	9	8	13	40	48	49	74	77	79	32	36	36	53	56	57	99	104	106	60	61	62
ACTR10_+_58666685.23-P1P2	GGGCGCGAATCCGAGTGCGG	8	13	16	26	30	30	16	16	17	38	40	43	66	70	71	16	19	19	21	23	23
ACTR10_+_58666571.23-P1P2	GCCCACGCGCGGCTGTGAAG	19	13	14	76	80	84	79	82	84	53	59	60	81	86	88	104	112	117	55	57	60
ACTR10_+_58666641.23-P1P2	GCGCGCCGGTCGCCCTGAGG	10	15	19	78	81	82	51	53	55	56	60	62	24	27	28	27	31	33	29	29	30
ACTR10_+_58666723.23-P1P2	GCTGCCGTCGCCAGGACTAG	10	10	11	105	109	112	47	52	56	43	46	48	38	40	40	63	65	66	34	34	35
ACTR10_+_58666709.23-P1P2	GACTAGGGGAAAAGAGGCGC	12	12	12	107	112	116	0	0	0	68	75	77	51	56	58	41	42	44	58	62	64
ACTR1A_+_104262651.23-P1P2	GTCTCTGGCTGTTTAATCTA	8	12	5	51	52	54	61	62	66	38	39	39	44	46	47	7	7	8	64	68	68
ACTR1A_-_104262499.23-P1P2	GCAGTCTAGCCGCCGGTTCA	8	16	14	29	30	30	5	5	5	45	48	48	38	41	43	14	14	15	36	39	40
ACTR1A_+_104262524.23-P1P2	GGGGGATTGTAGTTCTTCAG	10	9	13	73	76	79	62	66	69	76	79	83	56	61	61	6	6	8	36	36	38
ACTR1A_-_104262639.23-P1P2	GTTCCAATGCGCAGTACCCT	16	17	19	109	115	119	39	40	42	24	24	24	64	66	68	51	56	56	70	70	76
ACTR1A_+_104262486.23-P1P2	GCCTCGCCGCCCTGAACCGG	15	18	16	76	84	85	11	12	12	60	66	68	51	54	55	80	84	86	47	52	52
ACTR1B_+_98280525.23-P1P2	GGCCAGGTGGGAGCGATGAT	6	17	13	67	73	74	33	34	36	56	58	60	57	58	59	33	35	36	80	85	85
ACTR1B_-_98280511.23-P1P2	GGCCCCGCGGGGCTTTCTGG	7	8	6	42	42	43	92	98	100	134	148	148	36	38	39	0	0	0	38	39	39
ACTR1B_-_98280731.23-P1P2	GGGCGGCAGAAAGTGGAGCT	11	17	17	107	113	116	64	66	67	70	73	74	48	65	67	18	18	19	64	66	69
ACTR1B_-_98280588.23-P1P2	GGGGGCTGGCTGCGCGAAGG	9	10	10	77	83	86	8	9	10	23	24	24	57	62	63	20	37	39	83	88	91
ACTR1B_-_98280561.23-P1P2	GACCTGGCCCGATTGACAGC	19	15	22	94	100	105	52	54	54	113	122	127	34	37	39	24	24	26	29	32	34
ACTR2_+_65454802.23-P1P2	GAAAAGATGGAGGAGCGTCG	4	4	17	45	48	48	48	50	52	53	55	56	33	38	38	0	0	0	33	34	36
ACTR2_+_65454835.23-P1P2	GCAGGCAGCGCGACTGGCAG	8	14	7	31	31	32	42	46	47	42	42	43	46	47	49	117	131	133	33	34	34
ACTR2_+_65454815.23-P1P2	GGGTGAGCTCCAATAAAAGA	12	9	13	34	36	36	54	54	55	53	57	58	54	56	56	24	27	28	21	22	23
ACTR2_-_65454757.23-P1P2	GAGCAGCGAAGAACCCGGGT	8	18	10	26	29	30	58	63	67	55	64	69	73	76	78	34	34	36	24	27	27
ACTR2_+_65454508.23-P1P2	GCGGACCCCACCATTCGACA	15	18	12	53	64	69	154	165	170	97	104	113	62	63	64	57	67	70	72	80	82
ACTR3_-_114647560.23-P1P2	GTTGGCTTCCCggggaaagg	2	4	8	17	17	17	52	54	55	16	18	18	41	50	52	0	0	0	13	22	24
ACTR3_-_114647582.23-P1P2	Gcgtgaggggaagaagttgt	15	23	14	49	49	49	43	43	44	66	73	77	51	53	54	192	199	203	36	37	37
ACTR3_-_114647588.23-P1P2	Ggggaagaagttgtagggtg	11	27	12	34	35	35	122	129	131	98	100	102	24	25	26	43	43	44	62	65	67
ACTR3_-_114647473.23-P1P2	GCTCGCTAGCCCCTCCCGCT	6	10	11	41	45	45	27	28	28	42	43	44	72	77	79	12	14	14	29	31	31
ACTR3_+_114647402.23-P1P2	GTGGGCTCCGATCCTGAAGT	11	14	9	50	54	55	62	66	67	62	66	70	59	67	68	16	17	17	87	88	90
ACTR3B_-_152456707.23-P1P2	GCAGCAAGGTTGGACGTATG	20	24	20	66	68	69	33	35	38	67	68	68	47	51	51	146	151	153	88	91	91
ACTR3B_-_152456798.23-P1P2	GGGCGTGCGCGCGTTCTGAT	14	15	12	122	128	132	24	25	26	56	59	60	57	59	72	16	18	19	37	39	41
ACTR3B_+_152456671.23-P1P2	GCTTGCTGCTGGAGAGATTG	16	20	14	73	75	75	16	19	28	66	71	72	71	84	85	36	36	36	58	59	59
ACTR3B_+_152456827.23-P1P2	GCGGGAGCCCGGATGCTCGG	11	5	11	15	15	15	22	23	24	37	38	40	58	60	60	0	0	0	39	40	43
ACTR3B_-_152456747.23-P1P2	GAGCACTAAAGATGGCGCGC	16	14	14	59	61	62	31	31	34	5	5	6	64	67	67	61	67	69	114	120	122
ACTR3C_-_150020762.23-P1P2	GCCCTCGCGCCGAAACACAC	5	9	8	40	40	42	24	24	24	25	28	29	52	54	58	117	121	125	19	21	22
ACTR3C_-_150020731.23-P1P2	GCCCCGGGGGGCCACCTGCT	2	1	0	0	0	0	5	6	6	6	6	6	17	21	23	0	0	0	3	3	3
ACTR3C_+_150020788.23-P1P2	Ggggagagatgggtaagggc	17	16	19	56	64	66	78	85	86	68	74	78	51	54	57	30	31	31	78	86	88
ACTR3C_+_150020798.23-P1P2	Gtcggcacagagggagagat	13	9	11	25	25	25	56	58	58	114	117	120	32	33	36	145	152	157	117	122	123
ACTR3C_-_150020686.23-P1P2	GCCGCCGAGGTTCAGGGAAG	18	22	21	57	62	64	89	94	95	29	31	31	72	78	80	8	8	8	38	41	41
ACTR5_-_37376878.23-P1P2	GAAGGGGCGTGGGCACTCAT	15	17	19	101	105	108	161	177	183	61	65	65	50	52	53	155	161	166	85	89	93
ACTR5_-_37376861.23-P1P2	GGCGTCCCGGCTAGAGTGAA	8	18	12	65	73	74	33	34	36	61	71	72	60	63	67	23	24	24	28	28	29
ACTR5_-_37377011.23-P1P2	GCGGGCTTCGAGAAGGGAGG	17	26	11	56	58	59	69	72	76	79	86	88	30	33	34	42	42	42	94	100	101
ACTR5_+_37376952.23-P1P2	GGACTCGCCTCTGGCTGTCA	13	23	13	111	115	116	58	59	63	86	91	94	119	125	129	58	60	61	75	79	80
ACTR5_+_37376917.23-P1P2	GCGCTGAGACGTACCCATTC	11	10	8	36	39	40	1	1	1	17	18	19	48	51	55	132	137	140	33	35	35
ACTR6_-_100594587.23-P1P2	GAAAGCTCGAGCAGAGGGGT	11	13	6	27	28	28	51	54	55	41	43	46	48	50	51	0	0	0	47	50	51
ACTR6_-_100594606.23-P1P2	GCGGAAAGGGAAAACAACTA	8	9	14	56	61	61	148	151	153	85	90	91	104	109	111	100	105	106	60	61	64
ACTR6_-_100594513.23-P1P2	GCCGGCGTCCTCCGTTGCTA	10	8	9	57	59	59	26	26	27	55	59	59	17	19	19	49	54	54	61	65	67
ACTR6_+_100594485.23-P1P2	GAACGGAGGACGCCGGAAGT	12	11	18	68	69	71	86	93	98	83	87	88	80	82	82	29	32	33	88	93	96
ACTR6_-_100594624.23-P1P2	GACGGCTGCGGTGTGGTTGG	23	31	29	104	111	113	81	86	91	68	73	74	88	91	95	153	168	171	96	104	105
ACTR8_-_53916259.23-P1P2	GGCCGCGGAGTCGCCCCAGA	17	19	7	30	31	31	90	100	106	61	64	65	33	50	52	24	25	27	112	121	126
ACTR8_-_53916235.23-P1P2	GCGGCTGCCCACAGTCAAGA	13	19	11	61	61	62	52	54	56	47	48	50	22	28	28	63	65	65	69	77	80
ACTR8_-_53916270.23-P1P2	GGCCCCAGAGGGCTCCGAAA	6	17	9	34	35	36	72	77	78	49	55	58	70	76	78	11	11	11	41	46	49
ACTR8_-_53916330.23-P1P2	GGTGTGCATGCGGATTGATT	21	22	15	65	69	74	45	47	49	68	73	77	101	107	110	141	155	159	75	77	78
ACTR8_-_53916333.23-P1P2	GTGCATGCGGATTGATTGGG	33	56	26	120	124	126	73	77	77	94	105	110	88	93	94	133	141	144	195	208	210
ACTRT1_+_127186497.23-P1P2	GACCAAGTAGGGAGTACTAT	11	19	16	40	40	42	67	72	72	50	53	56	73	78	80	33	34	34	37	37	40
ACTRT1_+_127186748.23-P1P2	Gtagaagcatgtggagaagt	13	14	20	85	89	90	110	116	120	54	57	57	45	55	55	48	78	82	72	78	79
ACTRT1_+_127186422.23-P1P2	GGGCTGGATTGTGACATAGA	13	19	14	61	66	69	58	62	64	68	79	80	58	60	62	43	46	47	77	87	92
ACTRT1_+_127186489.23-P1P2	GGGGAGTACTATTGGCTCAG	9	10	11	56	58	60	95	98	99	48	48	49	49	55	58	91	125	130	73	79	79
ACTRT1_-_127186478.23-P1P2	GTCCTCAGTGAGCATCAGAG	8	20	12	135	141	143	105	107	109	45	48	49	33	36	37	99	102	103	39	40	41
ACTRT2_+_2937777.23-P1P2	GCCCTGAGCTGCAACTTCTG	8	9	6	58	60	60	35	37	39	54	58	59	46	48	55	31	36	36	76	78	82
ACTRT2_-_2937822.23-P1P2	GCAGAGAAGCTGGTTTTCTA	3	8	5	39	39	40	3	3	3	48	52	53	33	35	36	22	22	23	41	54	54
ACTRT2_+_2937938.23-P1P2	GGAGTCCCCCATCCCCCACA	15	25	16	20	23	23	0	2	2	44	47	50	62	70	73	22	24	25	37	40	41
ACTRT2_+_2937899.23-P1P2	GAGAGAGACAAGTGCATCCT	5	7	4	22	28	28	0	0	0	20	22	23	57	61	62	67	75	77	25	26	28
ACTRT2_+_2937877.23-P1P2	GGCGGTGCTGGACAAGCCTG	2	4	9	50	52	53	0	0	0	18	19	19	65	68	70	49	51	51	49	50	51
ACTRT3_-_169487479.23-P1P2	GCCCAGGCGGAAGGACTCGC	5	12	9	67	68	69	18	19	20	27	30	30	40	40	40	86	87	91	18	18	18
ACTRT3_+_169487502.23-P1P2	GTGCGAGAAGCAATAGCGGG	9	8	3	25	26	27	24	26	26	43	49	50	52	53	53	33	36	37	10	11	11
ACTRT3_-_169487571.23-P1P2	GATCCCGGAATCCCAGTATC	10	10	15	77	84	85	79	85	88	51	54	57	38	47	48	4	4	5	31	33	35
ACTRT3_-_169487532.23-P1P2	GATTGCTTCTCGCAGGAATT	20	21	15	96	107	108	140	142	144	80	84	85	64	69	71	35	36	36	71	73	73
ACTRT3_+_169487506.23-P1P2	GTTCCTGCGAGAAGCAATAG	6	8	13	42	43	43	36	37	38	71	72	72	49	51	51	6	7	7	50	51	52
ACVR1_-_158732701.23-P1P2	GTCCCGAGGCGCAGAGGCTC	6	8	15	29	35	35	8	8	8	26	28	28	37	38	40	5	5	5	25	28	28
ACVR1_-_158732742.23-P1P2	GCGGGGCGGGCGGACCAGCT	13	13	13	55	64	64	58	64	66	67	84	85	78	103	106	16	28	31	35	40	43
ACVR1_+_158732795.23-P1P2	GGCAGCCTCCCCCTCGGCGC	8	10	6	10	10	10	20	23	23	47	50	52	31	33	35	23	23	23	34	36	39
ACVR1_-_158732756.23-P1P2	GCAGCTGGGCTTGCCCCCGG	13	19	13	82	87	87	151	157	158	104	107	109	125	129	133	41	43	44	89	92	97
ACVR1_-_158732970.23-P1P2	GTCCTCCCGGCGCGGATCCA	14	23	17	49	56	57	33	36	37	81	87	88	72	77	81	9	10	10	55	60	61
ACVR1B_-_52345222.23-P1P2	GAGGGAGGAGACTGCACGTT	17	18	10	142	150	151	29	31	32	70	73	73	123	128	131	113	118	123	32	35	37
ACVR1B_+_52345310.23-P1P2	GcgcgggcgcccgccTTAAA	5	3	6	6	6	6	27	37	37	9	11	11	23	29	29	0	0	0	9	11	11
ACVR1B_+_52345347.23-P1P2	GcgccgcgcgcgcccccgAA	10	16	15	19	21	23	12	12	13	35	35	37	37	39	39	17	18	19	98	100	102
ACVR1B_+_52345257.23-P1P2	GCACGCCTCGGCCAACTTCG	14	14	17	80	81	85	64	71	72	84	88	91	44	46	47	57	57	59	97	109	110
ACVR1B_+_52345384.23-P1P2	Gcctgcacgtgcgctcccgg	6	14	12	43	45	46	57	60	60	49	51	53	62	63	64	76	82	84	178	185	187
ACVR1C_+_158485575.23-P1P2	GCCTGAGTATCTAGTCCCGG	15	20	12	51	53	55	75	86	91	48	51	53	74	88	92	17	25	26	53	56	57
ACVR1C_+_158485452.23-P1P2	GGGCCCGGGCGGCTGCGAGA	6	7	10	41	46	46	76	79	81	75	77	77	47	51	53	0	0	1	34	35	35
ACVR1C_-_158485614.23-P1P2	GCAGGAATGGGGCTTCTCAC	9	11	20	58	61	61	16	16	16	25	29	31	49	53	54	43	44	44	46	53	56
ACVR1C_+_158485677.23-P1P2	GTCTGCGGGAGGTTATAGAG	6	10	9	73	77	78	66	68	68	39	40	41	21	22	23	35	38	40	39	39	39
ACVR1C_-_158485601.23-P1P2	GGGGACTAGATACTCAGGAA	19	27	26	141	148	151	66	69	70	107	113	117	65	69	70	51	55	58	105	116	119
ACVR2A_+_148601913.23-P1P2	Gggagattgtcggggaagcg	7	8	5	40	40	41	24	24	24	27	28	30	16	17	19	11	12	12	16	17	17
ACVR2A_+_148601921.23-P1P2	GGagcgcgaggagattgtcg	23	33	18	170	177	184	162	168	169	120	123	125	102	106	109	120	127	132	135	139	141
ACVR2A_+_148601997.23-P1P2	GGAGGAACGCTcggcggcag	16	19	13	41	44	46	102	106	109	78	80	83	87	91	93	47	50	51	89	96	97
ACVR2A_+_148601947.23-P1P2	GCGGGCGCAGCgcgcgtgcc	11	13	16	65	67	67	135	141	144	92	100	100	62	65	68	94	100	102	45	45	45
ACVR2A_+_148601943.23-P1P2	GCGCAGCgcgcgtgccgggc	5	16	13	23	25	25	56	60	64	48	50	53	35	35	35	26	26	27	111	116	124
ACVR2B_-_38494967.23-P1P2	GTAGAGATCCGACTTTCCCA	5	9	10	87	90	93	53	55	56	56	61	61	97	101	104	36	43	45	73	81	84
ACVR2B_-_38495034.23-P1P2	GGGCGTCTGGGCCAGAGTCC	3	8	3	29	32	33	49	51	51	31	33	35	14	14	14	0	0	0	21	21	21
ACVR2B_+_38495276.23-P1P2	GTGGTCCGCGCCCCCCTGAG	2	0	2	13	14	16	0	0	0	18	18	18	0	0	0	13	13	13	7	7	7
ACVR2B_-_38495238.23-P1P2	GCTCCCACAGGGCGCGGGAT	11	13	8	47	52	53	11	11	12	47	47	47	66	73	74	3	3	3	45	46	47
ACVR2B_+_38495273.23-P1P2	GTCCGCGCCCCCCTGAGGGG	2	2	12	25	27	30	21	23	23	16	17	19	29	31	31	0	0	0	8	10	10
ACVRL1_+_52300550.23-P1P2	GCAGGGGTATACAGGCCCAG	14	24	14	76	79	80	75	76	76	77	81	83	164	169	176	116	125	125	38	41	41
ACVRL1_-_52300556.23-P1P2	GCTAACCCAAGGCCGTCCTC	8	7	11	30	30	30	6	6	7	33	34	35	38	38	39	13	14	14	3	3	3
ACVRL1_-_52300589.23-P1P2	GCCTGTGCTGAGTGCGGATC	27	29	17	101	110	111	79	81	84	107	111	114	60	62	65	170	183	186	52	56	58
ACVRL1_+_52300558.23-P1P2	GACTCAGCACAGGGGTATAC	19	24	20	80	83	84	114	120	124	127	132	135	115	118	120	24	27	27	56	60	62
ACVRL1_-_52300594.23-P1P2	GGCTGAGTGCGGATCGGGAG	17	22	15	72	73	74	53	63	67	94	99	101	119	124	126	83	86	88	48	50	53
ACY1_-_52017189.23-P1P2	GAGGAGGCGCCCTTAGGGGA	6	13	9	48	50	50	24	24	26	48	51	52	30	32	32	8	9	9	14	14	15
ACY1_-_52017221.23-P1P2	GAGCTCCCGGCGCATACCTG	11	9	7	34	36	36	17	17	17	39	42	44	15	15	16	15	15	15	33	37	38
ACY1_+_52017455.23-P1P2	GTGGCCGAGGCCGGATGTCG	6	16	7	41	42	32	48	53	65	21	18	21	37	37	34	29	32	36	36	34	43
ACY1_+_52017411.23-P1P2	GAGGGCCGTCCCGGCGCCAG	15	13	15	30	31	31	50	51	53	84	93	96	141	143	146	102	110	113	130	133	133
ACY1_-_52017383.23-P1P2	GTCGCTGAGGCCCGAACCAG	16	17	13	71	73	75	43	48	48	61	73	74	57	61	64	47	50	53	63	68	71
ACY3_-_67418366.23-P1	GCCAAGGGCAACCCGGATCC	15	20	24	110	118	121	45	51	51	93	103	109	54	56	59	46	49	49	74	79	83
ACY3_+_67418355.23-P1	GCTACCCAGATCCGGGATCC	8	10	9	87	93	97	58	62	62	65	69	71	30	32	34	32	33	33	28	34	35
ACY3_-_67418318.23-P1	GTGTCTGGCTCTACGTGCCG	8	22	20	149	157	164	162	169	170	84	98	98	89	94	97	73	77	77	45	45	45
ACY3_-_67418276.23-P1	GGATCTCTAGACTTCAGCGC	11	15	14	46	47	47	31	32	35	55	56	56	58	66	66	77	77	77	45	48	48
ACY3_-_67418217.23-P1	GAAAGTGGACTTTGCCCCGT	10	12	15	60	61	64	60	67	70	90	99	100	87	93	95	72	75	78	75	77	81
ACY3_+_67415189.23-P2	GGCAGCACAAGTAGCAGCGT	15	16	8	68	69	70	14	14	14	40	40	40	68	73	75	174	184	186	35	38	39
ACY3_+_67415185.23-P2	GCACAAGTAGCAGCGTGGGG	14	14	15	33	33	34	26	27	28	81	85	87	28	28	28	33	35	37	39	44	45
ACY3_-_67415238.23-P2	GCCAACGAGTCCAGGTCCTG	14	12	10	40	42	43	75	84	86	49	51	52	27	29	31	56	62	63	44	47	51
ACY3_-_67415130.23-P2	GGGGTGGGTGGGACGGGCTG	0	0	0	0	0	0	0	0	0	0	0	0	0	0	0	0	0	0	0	0	0
ACY3_+_67415226.23-P2	GGGAACTTGCCCGCAGGACC	18	27	23	62	68	72	67	69	70	91	98	103	92	97	100	23	23	23	67	73	73
ACYP1_+_75530799.23-P1	GCCGAGGCGCCGTCTCTGAT	9	16	13	54	58	58	35	38	40	65	67	71	95	105	111	66	68	72	45	48	48
ACYP1_-_75530843.23-P1	GCCGGGCCCGCCCAGAAGGT	17	15	9	59	86	89	84	88	89	85	89	95	54	64	68	20	24	27	46	49	53
ACYP1_-_75530857.23-P1	GAAGGTGGGATTTCAGGACG	21	29	25	87	89	92	90	97	98	44	48	49	75	78	80	103	110	111	138	149	152
ACYP1_+_75530928.23-P1	GGTTGACTGAGATGCGATGA	12	21	19	84	87	87	72	75	76	55	56	57	58	60	62	192	204	209	36	37	38
ACYP1_-_75530888.23-P1	GAACCCAAAAGCTTTGGGTT	9	8	2	31	33	34	73	75	75	45	49	50	32	36	36	0	0	0	31	33	33
ACYP1_-_75536388.23-P2	GCGGCTGTCGGTTGATGGGG	18	12	14	14	14	15	95	97	103	71	74	76	52	58	60	20	22	23	27	33	35
ACYP1_+_75536273.23-P2	GCCCTCGCCGCGAACTCCTC	12	20	16	52	60	60	52	53	46	47	41	43	26	32	40	58	61	60	57	58	61
ACYP1_-_75536464.23-P2	GGGGCCTCAGGTACGCAGAA	14	26	30	79	85	86	123	137	140	117	123	126	109	116	117	31	33	34	96	100	102
ACYP1_-_75536478.23-P2	GCAGAAGGGCGGGGAGACAT	14	15	14	76	83	86	23	23	26	61	63	63	68	68	68	33	37	40	41	42	44
ACYP1_-_75536376.23-P2	GAGAGCGCCTGCGCGGCTGT	18	19	21	13	14	14	58	60	60	91	93	93	76	79	81	19	20	20	74	78	80
ACYP2_+_54342625.23-P1P2	GGCAGCCGGGGACGCCAGGA	16	23	19	100	111	114	88	92	94	152	161	165	82	86	88	17	17	17	74	77	77
ACYP2_-_54342600.23-P1P2	GAGTCCGGGAAGAGAGGCCT	14	7	13	30	33	35	80	86	88	47	57	57	39	48	51	9	11	12	47	58	58
ACYP2_-_54342192.23-P1P2	Ggatgaaaggggttggaaat	9	6	4	39	40	40	52	54	57	15	17	17	10	11	11	23	23	24	23	24	24
ACYP2_+_54342637.23-P1P2	GCTGGGAGCGAGGGCAGCCG	12	10	15	67	72	75	23	24	24	37	42	42	45	47	47	32	35	36	29	32	33
ACYP2_+_54342677.23-P1P2	GCGGGGTCACGCGTCGGAAG	15	19	17	46	48	49	63	67	69	68	73	75	96	100	103	62	64	65	54	54	56
ADA_+_43280537.23-P1P2	GGGAGCGCGCGCCCACAGGT	18	19	21	78	97	100	61	72	73	69	73	75	21	24	25	22	23	24	30	30	32
ADA_+_43280527.23-P1P2	GCCCACAGGTGGGTCCGGTC	12	12	16	48	49	49	33	34	35	55	57	60	21	23	24	28	30	31	45	50	51
ADA_-_43280430.23-P1P2	Gccggggcccgccctctcgc	7	7	13	45	48	49	19	19	20	86	91	93	44	45	50	8	8	9	38	40	40
ADA_-_43280516.23-P1P2	GCCCGCCGACCCGAAAACTA	8	13	11	55	60	62	41	48	49	86	96	96	75	90	94	1	1	1	55	62	63
ADA_+_43280647.23-P1P2	GGGGTCCCCGCTTCTAGCTT	7	15	8	33	35	35	5	6	6	25	25	25	36	36	38	7	7	7	51	55	56
ADAD1_-_123300395.23-P1P2	GGGGCACGGGACAGTAAGGG	15	16	17	124	130	135	66	68	72	86	96	97	68	70	71	28	31	31	40	43	45
ADAD1_-_123300392.23-P1P2	GGGGGGGCACGGGACAGTAA	5	12	9	26	29	29	63	66	68	48	55	59	62	66	67	8	9	9	57	66	68
ADAD1_-_123300470.23-P1P2	GTGGACCCGGTCCTTGTGTT	16	25	21	50	56	58	47	50	52	49	53	55	72	77	79	35	39	39	60	63	65
ADAD1_+_123300520.23-P1P2	GCCGCGTCTTGCGTCACCTA	15	15	15	74	83	85	0	0	0	86	90	92	81	85	88	134	143	145	46	47	47
ADAD1_+_123300498.23-P1P2	GAAGAGACGCCGACCATCGC	12	23	15	97	105	112	141	151	154	48	49	49	63	68	69	116	131	135	45	46	48
ADAD2_+_84224628.23-P1P2	GGCCAGTCTCCCAACGACGG	18	26	19	76	82	86	21	25	29	52	58	59	67	80	82	67	74	74	79	84	85
ADAD2_+_84224674.23-P1P2	GAGAGCCCTGAGATCTGTGA	13	17	11	54	60	63	26	27	27	42	45	45	32	34	36	32	33	34	64	68	71
ADAD2_-_84224641.23-P1P2	GCATCCAAGCCGCCGTCGTT	20	22	19	66	72	72	52	56	58	70	72	73	77	85	86	32	32	32	67	73	74
ADAD2_+_84224631.23-P1P2	GAAGGCCAGTCTCCCAACGA	12	10	10	67	68	69	2	2	2	30	31	32	37	43	43	22	23	23	23	25	25
ADAD2_+_84224613.23-P1P2	GACGGCGGCTTGGATGCTTA	7	6	13	20	21	21	0	11	15	47	48	48	46	48	49	29	31	33	31	31	31
ADAL_+_43622733.23-P1P2	GGAGGTGTGTGCTAACCAAG	8	6	9	52	56	56	18	42	43	35	35	35	67	70	70	57	60	60	64	65	69
ADAL_+_43622523.23-P1P2	GGCGCACCGCTCATTCACCG	5	18	15	63	72	74	43	43	44	62	67	68	40	44	44	62	66	66	110	111	117
ADAL_-_43622722.23-P1P2	GCAGGAATGGCAGTCTGTCA	9	12	8	88	93	97	103	106	107	54	62	63	65	66	77	156	164	164	60	64	65
ADAL_-_43622528.23-P1P2	GTGCGCGGACGTAGTAGCCT	14	12	9	58	62	62	20	20	21	53	60	61	28	32	32	57	62	64	51	53	54
ADAL_-_43622769.23-P1P2	GACACCTCACGGACCTCGGT	15	15	9	69	75	75	32	33	33	56	58	59	18	19	19	83	87	89	54	57	59
ADAM10_+_59042238.23-P1P2	GTAGGAGCGCTCCCGCCCCG	13	21	11	39	42	43	91	95	98	38	41	42	65	67	67	45	45	45	47	49	49
ADAM10_+_59042152.23-P1P2	GGCGGCAGGCCTAGCAGCAC	10	15	10	79	82	84	0	0	0	33	35	35	19	22	24	143	149	152	132	136	138
ADAM10_+_59042042.23-P1P2	GTGGGTGCCCGCGCGTCACG	10	19	9	26	27	28	63	68	69	79	82	87	29	30	30	6	6	6	85	88	89
ADAM10_+_59041979.23-P1P2	Gagagaagagggaacgagca	19	31	30	152	166	169	79	85	88	115	124	129	74	81	81	175	192	198	96	96	97
ADAM10_+_59042002.23-P1P2	GTCTGAGTTTCgaaggaggg	5	2	8	34	39	41	54	58	80	36	36	44	28	30	30	5	5	5	36	38	39
ADAM11_-_42836178.23-P1P2	GAGGCCGCGGGATAAGTACG	15	14	16	61	65	66	83	85	87	70	76	76	56	58	60	24	24	24	86	89	91
ADAM11_+_42836074.23-P1P2	GAGGGGACGGGGTACCCCCG	10	15	21	25	27	29	89	93	95	118	124	127	85	89	91	15	16	17	76	81	82
ADAM11_-_42836226.23-P1P2	GGAGACTTCGAGGTGCGAGG	10	12	15	68	74	76	10	10	10	93	109	109	101	112	118	72	75	77	75	75	80
ADAM11_+_42836242.23-P1P2	GcgccgcggcAGGACAAAAG	23	12	28	86	88	90	18	18	19	87	90	91	132	139	140	116	121	122	113	115	118
ADAM11_-_42835816.23-P1P2	GAGAAGGAGCCGATGGGAAG	11	19	18	90	94	98	35	36	37	54	58	61	82	88	97	44	46	46	105	107	108
ADAM12_-_128077220.23-P1P2	GAGGGTGGGCGGCTCAGACG	9	17	14	45	47	48	51	57	58	54	57	59	46	48	50	39	44	46	30	31	31
ADAM12_-_128077202.23-P1P2	GGCGGCTCGCTCACCCCCGA	15	17	10	57	60	62	90	97	102	73	78	80	90	94	96	34	45	47	72	75	80
ADAM12_+_128077194.23-P1P2	GTCTGAGCCGCCCACCCTCG	7	14	3	55	78	79	28	42	43	53	57	59	43	46	48	36	36	36	53	57	60
ADAM12_-_128077319.23-P1P2	GCTGCCAAGCGCACATGCGG	16	19	28	88	95	98	60	67	67	86	91	93	67	72	75	115	124	126	78	83	86
ADAM12_-_128077184.23-P1P2	GAGGGTCCCGCCCCGAGCCG	9	7	7	82	86	88	119	126	126	32	33	35	90	96	97	0	0	0	18	22	24
ADAM15_-_155023648.23-P1P2	GTGAGCAGCGCGGGCGTAGT	7	18	21	134	138	141	46	47	48	42	47	49	58	64	66	87	93	97	61	62	62
ADAM15_-_155023538.23-P1P2	GAAGCTACTAGGGAGGGGTC	6	8	12	26	28	28	28	32	32	53	60	61	39	41	42	23	23	23	23	23	23
ADAM15_+_155023571.23-P1P2	GAGCCGGTGCCCGGTCCGAC	32	36	35	110	121	124	92	97	101	101	114	121	89	95	97	113	121	125	80	84	86
ADAM15_-_155023651.23-P1P2	GGCAGCGCGGGCGTAGTGGG	15	12	22	90	91	93	57	59	59	89	94	96	65	70	72	62	66	69	42	46	48
ADAM15_-_155023528.23-P1P2	GGGAGGCCGCGAAGCTACTA	12	10	16	83	90	91	34	37	37	63	64	65	27	27	28	33	33	34	131	139	143
ADAM17_+_9696057.23-P1P2	GGCGGGGCCGAACACGGCAG	18	14	32	57	59	60	71	93	95	63	65	66	61	61	63	73	77	77	62	68	68
ADAM17_+_9696028.23-P1P2	GGCCCGCGGCGCACCGGCGT	16	18	8	107	110	119	46	51	52	93	100	105	54	57	59	98	104	111	61	76	77
ADAM17_+_9696078.23-P1P2	GAGCCCCAGCTAGACGTGAC	28	28	34	82	85	88	89	96	99	119	126	130	83	86	88	137	142	144	168	184	190
ADAM17_+_9696075.23-P1P2	GCCCAGCTAGACGTGACGGG	22	22	17	86	92	94	90	97	101	46	48	53	64	66	67	61	64	67	39	41	42
ADAM17_+_9696144.23-P1P2	GACAGAGGCCAGGCCGGACT	7	10	8	96	102	105	74	80	81	72	76	78	48	49	51	82	86	88	76	80	80
ADAM18_+_39441960.23-P1P2	GCACTTCCGCAGGGCGGGGA	15	14	10	45	48	50	29	29	30	62	65	67	28	28	29	36	39	41	64	69	71
ADAM18_+_39442042.23-P1P2	GCCACCGGGCGCCTGGGCCA	12	13	10	37	37	39	48	51	52	45	47	50	78	89	90	11	12	12	51	53	54
ADAM18_+_39441969.23-P1P2	GGAGCTGGGCCACTTCCGCA	7	22	22	76	80	80	75	79	80	97	103	104	126	132	133	34	35	36	69	71	73
ADAM18_-_39441891.23-P1P2	GTACCCCAATGTAACTACTG	21	16	17	99	105	109	57	60	61	65	68	70	39	42	43	5	5	5	105	111	114
ADAM18_+_39441872.23-P1P2	GGCCCTCAGTAGTTACATTG	19	27	23	114	122	124	58	63	65	61	63	67	80	84	85	105	113	113	60	66	68
ADAM19_-_157002947.23-P1P2	GAGGAGCTGGCGAGACTCGG	13	18	16	124	132	137	73	79	79	42	44	46	92	97	99	20	21	22	23	23	24
ADAM19_+_157002997.23-P1P2	GACAAATCCCTCCTCCTGGG	11	16	17	19	20	21	49	51	52	85	93	96	120	123	127	23	24	24	74	78	80
ADAM19_-_157003189.23-P1P2	GGGCCGCCACTCTCGGAGAC	19	16	13	44	47	47	89	93	96	77	80	81	34	37	39	20	20	20	59	63	63
ADAM19_-_157002986.23-P1P2	GTGAGGGAGACCGCGGGGAA	18	15	19	26	28	29	16	17	18	66	74	75	74	80	81	57	63	66	63	67	69
ADAM19_+_157003092.23-P1P2	GACAGTGCGGGACAGTAAAC	25	21	27	52	54	56	34	36	38	54	57	61	71	75	78	111	115	133	51	55	56
ADAM2_-_39695904.23-P1P2	GTGCAGGACAAGCACTCCAC	12	23	15	42	47	47	40	42	43	49	53	54	76	81	83	58	63	64	43	46	47
ADAM2_-_39695783.23-P1P2	GGAAGCGCGAGATGACGCCC	18	22	16	122	128	130	82	89	91	125	132	136	86	88	90	50	55	57	73	74	74
ADAM2_-_39695923.23-P1P2	GTGGACGTGATGCCTAATTA	5	15	11	98	101	104	33	33	35	64	64	66	73	75	79	58	62	64	53	56	57
ADAM2_+_39695947.23-P1P2	GCTTCCTGTTCCTCAGCTGT	10	16	18	64	70	71	66	68	71	29	33	33	60	63	63	76	78	81	87	96	96
ADAM2_-_39695814.23-P1P2	GCTGGAAGAGGTAGGCGGCT	2	8	7	44	50	51	18	19	20	40	42	44	33	34	36	25	26	29	31	31	33
ADAM20_-_71001989.23-P1P2	GTCAAACAGGGAGCTTATAA	13	20	10	61	61	62	59	63	65	42	47	47	46	46	49	8	9	9	45	47	48
ADAM20_+_71002211.23-P1P2	Gtcactagtaaaggagacta	14	16	17	55	59	62	14	15	15	106	113	119	53	56	57	125	129	130	83	86	89
ADAM20_-_71001825.23-P1P2	GATTGACCCAAGTGTGTAAG	11	16	14	34	34	35	40	43	45	35	38	39	37	43	44	26	26	27	44	47	50
ADAM20_+_71002220.23-P1P2	Gtgggctctttcactagtaa	0	1	1	0	0	0	0	0	0	0	0	0	7	7	8	19	20	20	0	0	0
ADAM20_-_71001992.23-P1P2	GAACAGGGAGCTTATAATGG	7	19	17	36	37	37	38	39	40	96	99	100	34	35	36	38	41	41	41	43	46
ADAM21_+_70918673.23-P1P2	GCTATGTCCCCTGACAGCAC	24	19	17	68	70	71	70	75	78	63	67	68	80	85	87	47	49	51	67	75	76
ADAM21_-_70918757.23-P1P2	GTCGGAAGTGAGTATAGAAA	14	15	12	58	59	61	67	73	74	11	11	11	21	23	23	15	29	31	47	63	65
ADAM21_+_70918715.23-P1P2	GAATTTAATACAATTGGAAT	8	9	5	26	28	28	16	16	18	14	16	17	41	43	45	0	0	0	28	30	31
ADAM21_-_70918526.23-P1P2	GAAGTTATAAAGAGAGTTAC	23	21	16	72	76	79	76	78	79	64	66	71	66	68	69	36	36	36	98	105	106
ADAM21_+_70918721.23-P1P2	GCTTCCGAATTTAATACAAT	14	13	11	88	94	97	46	49	50	84	93	95	56	60	60	17	20	20	56	57	58
ADAM22_+_87563470.23-P1P2	GCGGGCGACAAGAGCTCGGC	12	21	13	83	105	107	53	54	56	69	75	77	59	64	67	72	75	77	43	61	63
ADAM22_-_87563446.23-P1P2	GCGCCCTTGCCTGCGCGCGG	8	10	9	48	49	51	60	66	68	50	55	56	46	47	47	61	63	64	47	50	50
ADAM22_+_87563427.23-P1P2	GGCCCCCCGCGCGCAGGCAA	8	14	5	77	77	81	63	66	69	50	54	57	39	42	42	3	5	7	18	18	19
ADAM22_+_87563498.23-P1P2	GCCACCTCATCCCCTGGCAA	8	17	15	60	63	68	41	42	42	63	67	68	76	84	84	104	109	114	123	129	133
ADAM22_+_87563362.23-P1P2	GGTCCCGCTTGTCTCCACGA	13	18	15	86	90	94	22	25	26	77	83	86	69	74	77	49	54	56	63	66	67
ADAM23_-_207308155.23-P1P2	GAGCACCCGAAGCCCCGCTC	13	15	8	38	39	39	36	40	43	47	52	56	64	71	72	3	3	3	57	62	65
ADAM23_+_207308008.23-P1P2	GGCAGCCCAAGCAGCATCGG	5	9	12	24	28	29	4	5	5	47	58	60	52	53	53	62	68	69	30	34	34
ADAM23_+_207308011.23-P1P2	GGCAGCAGCCCAAGCAGCAT	4	11	2	0	0	0	0	0	0	31	31	32	10	11	11	37	39	41	3	3	4
ADAM23_+_207308063.23-P1P2	GACTGCGCATGCTTTGTTGG	9	6	13	107	113	117	43	46	49	57	62	63	81	90	92	50	87	90	46	49	50
ADAM23_-_207308168.23-P1P2	GCCGCTCGGGCGCGCTCTcg	5	12	19	44	46	46	32	36	36	33	33	33	74	77	78	18	20	21	43	47	51
ADAM28_-_24151406.23-P1P2	GTACTTTGGAGTGGGGAGTA	14	9	18	37	40	42	11	11	12	52	54	55	57	61	63	38	40	41	79	83	85
ADAM28_-_24151399.23-P1P2	GAATGTACTACTTTGGAGTG	21	19	16	81	85	89	65	69	70	55	59	60	74	78	78	265	283	286	77	83	86
ADAM28_+_24151336.23-P1P2	GAGATAAGCTACAAGGAAAG	15	17	12	135	145	147	90	97	98	57	59	59	110	111	113	102	105	106	62	63	64
ADAM28_-_24151480.23-P1P2	GAGCCAGGACTTCCGCCTGC	9	16	17	116	151	155	18	19	20	27	44	46	48	54	57	133	133	139	101	109	112
ADAM28_-_24151457.23-P1P2	GAAGTAATCTTAGAGCCAGG	11	6	4	15	15	17	10	11	13	62	63	64	7	8	8	9	9	9	18	18	19
ADAM29_-_175839213.23-P1P2	GTTACAGCTAGGAAACAAAA	4	5	8	7	7	7	51	54	57	22	22	22	28	30	30	8	8	8	22	22	22
ADAM29_-_175839411.23-P1P2	GCTGGGACTGAATAACTATC	18	16	14	75	76	77	48	52	55	56	59	59	85	90	93	85	88	89	44	46	46
ADAM29_+_175839452.23-P1P2	GGAGGGCGACAGTTATGCAC	20	25	19	65	68	69	3	4	4	53	58	60	34	36	38	363	382	392	57	60	62
ADAM29_+_175839343.23-P1P2	GATGTATGACAGATGTCACA	15	26	17	140	143	147	32	34	35	61	63	65	45	46	47	76	77	81	60	65	65
ADAM29_+_175839500.23-P1P2	GGGATGTGATGTCACAAAGG	14	17	17	72	76	78	41	41	41	47	49	51	73	77	78	161	171	173	84	85	90
ADAM30_-_120439268.23-P1P2	GGGCACGTGGGTTGGAGAGA	16	21	15	90	98	99	24	26	27	63	66	66	37	43	45	91	99	105	69	78	79
ADAM30_-_120439284.23-P1P2	GAGAGGGTAGAGAACACCAT	16	24	14	94	107	108	105	115	116	119	124	126	32	35	36	84	91	93	85	86	88
ADAM30_-_120439296.23-P1P2	GACACCATCGGAAATGGAGA	24	25	17	87	90	92	80	84	85	96	101	103	98	106	111	129	139	140	83	87	93
ADAM30_-_120439260.23-P1P2	GGGGCTGTTGGCACGTGGGT	8	27	14	107	115	120	71	75	75	67	72	72	61	66	69	149	157	159	69	71	72
ADAM30_-_120439290.23-P1P2	GTAGAGAACACCATCGGAAA	7	13	9	48	56	58	15	16	16	48	50	54	63	64	64	66	71	72	37	40	41
ADAM32_-_38965170.23-P1P2	GACCGAGAGCACCCCGTCTC	17	30	16	116	124	130	99	108	118	117	124	129	139	146	149	111	124	130	123	129	131
ADAM32_-_38965005.23-P1P2	GACACAAAGCGAAAAGTTAG	8	9	5	32	34	35	9	9	9	50	53	53	41	45	45	15	16	16	34	37	37
ADAM32_-_38965088.23-P1P2	GGGCTGGGGTGCGCCGGGAA	7	15	7	22	23	23	38	41	43	45	49	50	31	32	32	36	41	43	49	53	54
ADAM32_+_38965238.23-P1P2	GGGGAAGTCGGGAATTGCCA	9	9	11	35	36	37	44	46	47	76	82	85	38	42	43	32	34	35	64	66	69
ADAM32_+_38965190.23-P1P2	GCCGCTCCCCGCACGTTCAT	13	19	14	55	60	60	40	45	46	99	105	108	67	69	73	20	23	23	76	78	81
ADAM33_-_3662900.23-P1P2	GCCGGACCGCCGCCCCTCGA	11	15	9	36	40	44	24	29	31	54	58	61	68	74	75	5	6	7	42	46	46
ADAM33_+_3662873.23-P1P2	GAGGGGCGGCGGTCCGGGAG	6	16	14	37	40	40	60	60	61	56	56	57	75	77	77	44	48	48	36	39	40
ADAM33_-_3662837.23-P1P2	GCCCGCTCGGAGCCTGGCCA	21	19	14	227	233	237	78	82	82	129	139	142	123	129	135	33	37	38	136	143	151
ADAM33_+_3662811.23-P1P2	GGCCAGGCTCCGAGCGGGGT	7	2	2	25	26	26	31	32	36	51	55	55	9	10	11	8	8	9	49	49	50
ADAM33_+_3662960.23-P1P2	GCCTCTGAGACCGACGGGGA	11	27	9	63	67	68	37	42	47	74	79	82	35	38	39	21	21	22	52	55	57
ADAM7_+_24298390.23-P1P2	GACAACTACCGAGGTGGTGG	5	8	9	40	41	42	56	58	58	54	57	59	26	28	28	75	82	86	45	50	53
ADAM7_+_24298393.23-P1P2	GAAGACAACTACCGAGGTGG	9	20	13	60	61	62	65	68	70	67	73	74	29	32	33	39	41	42	78	82	86
ADAM7_-_24298486.23-P1P2	GAAGTTGTGTAACTCCCTCA	9	7	12	37	40	40	26	27	27	31	31	33	36	39	40	80	85	87	20	20	20
ADAM7_+_24298017.23-P1P2	GCCAATGGACAGATGTGCAA	13	29	19	40	43	45	39	39	40	53	54	56	35	35	37	60	63	64	64	66	67
ADAM7_+_24298376.23-P1P2	GGGTGGTGGTGAAGGTTGGC	15	21	22	46	48	49	60	62	63	77	80	80	55	57	61	106	108	109	65	66	66
ADAM8_-_135090584.23-P1P2	GCCGGCCAGAGCCCCGAGAG	9	19	14	34	40	41	116	127	133	69	73	76	100	107	109	1	1	2	98	103	103
ADAM8_+_135090502.23-P1P2	GagggaggatGCTGGATTGT	13	20	23	81	87	88	72	77	80	38	39	39	93	95	97	239	250	254	75	77	80
ADAM8_-_135090458.23-P1P2	GGGCCCCTCGGCCGGTGGGA	7	14	14	19	20	20	83	89	93	62	69	70	50	50	50	0	0	0	27	27	29
ADAM8_-_135090566.23-P1P2	GgcacagCCTGTCCCAAGTC	4	12	5	40	42	43	0	18	18	42	43	44	30	32	32	69	95	102	16	16	16
ADAM8_-_135090858.23-P1P2	GGGCCCGCAGGCGTCCAAGT	9	13	18	40	43	43	76	82	83	68	71	73	60	67	72	5	5	5	42	47	49
ADAM9_+_38854250.23-P1P2	GGCCGGGCACGCCCACCTAG	9	16	19	52	66	69	66	70	69	71	80	81	48	67	62	47	56	61	66	71	72
ADAM9_-_38854303.23-P1P2	GGCGGGGCGGATATGACTGG	11	19	16	51	58	58	37	48	44	48	59	40	50	40	50	84	96	94	85	97	104
ADAM9_-_38854300.23-P1P2	GGGGGCGGGGCGGATATGAC	10	10	8	75	83	83	20	21	22	38	41	41	77	81	81	18	19	20	29	29	29
ADAM9_-_38854419.23-P1P2	GGGGAGCGAGCTCGGACCGA	10	15	12	60	65	67	69	78	79	33	36	38	50	52	52	21	21	21	22	23	23
ADAM9_+_38854039.23-P1P2	GCGGGCGGGGCTACGCGGAA	11	13	14	35	39	43	16	23	22	53	44	39	64	72	73	21	15	16	49	57	46
ADAMDEC1_-_24241979.23-P1P2	GTCAACTTCTAAAGAGAAAT	7	7	7	22	26	26	38	44	45	30	31	32	32	33	34	18	19	20	21	21	22
ADAMDEC1_+_24241734.23-P1P2	GGTGTGAACTGAGACTGAGG	16	27	19	60	62	62	80	81	82	84	89	92	53	55	56	53	56	57	74	80	81
ADAMDEC1_+_24241919.23-P1P2	GCCCACTTTTCGTGTGAGAT	15	16	12	85	92	93	20	21	21	25	27	28	60	61	64	17	18	20	39	43	44
ADAMDEC1_+_24241512.23-P1P2	Gtctcctaatgagtcaacag	7	18	10	49	54	54	12	12	12	31	34	35	38	40	41	54	57	57	60	62	63
ADAMDEC1_+_24241795.23-P1P2	GCTCATTGAGGACTCACATC	6	5	5	26	28	28	33	34	36	25	26	27	14	14	15	16	16	16	37	37	39
ADAMTS1_-_28217843.23-P1	GACGCCGCCCCCGGCTCCGT	14	24	16	55	56	61	96	101	101	98	104	105	53	55	55	78	88	90	102	105	112
ADAMTS1_-_28217931.23-P1	GCCACTGCTCGTCAATCTAG	10	3	12	18	19	20	48	48	53	12	12	12	16	21	22	23	24	24	17	18	21
ADAMTS1_+_28218010.23-P1	GTGGTCCAGGAAACCGGCGA	9	12	10	42	45	45	44	48	49	32	37	39	34	37	37	24	25	25	24	26	28
ADAMTS1_-_28217869.23-P1	GAAACCGCGCTCCGCGCTGC	13	12	13	87	92	95	94	100	106	81	85	87	120	125	126	49	53	54	79	81	87
ADAMTS1_+_28217992.23-P1	GAGGGAGAAAAGCGGTGGAA	6	10	11	41	42	43	10	11	11	30	32	34	48	52	54	49	50	50	78	86	87
ADAMTS1_+_28216738.23-P2	GGCCCCAGGGGAGAAGCCGC	4	12	9	47	48	48	8	9	10	19	21	21	51	55	57	0	0	1	22	26	26
ADAMTS1_-_28216744.23-P2	GGGAACTGTAGTGGTGCCGG	22	25	22	34	34	34	67	69	75	87	93	95	78	81	82	6	6	7	47	50	52
ADAMTS1_-_28216785.23-P2	GGTGGCGAGGCGCTCGCTGG	19	23	15	48	50	52	58	62	63	74	75	77	148	151	155	54	57	58	100	105	108
ADAMTS1_-_28216853.23-P2	GGCCGCGCACGCCCTCGCAG	27	25	24	89	92	96	145	152	156	96	105	107	45	49	53	201	216	220	52	54	55
ADAMTS1_+_28216893.23-P2	GTGGCGCACTGCTTCTACTC	9	12	14	78	82	83	14	14	14	53	54	54	66	67	67	91	93	95	10	10	10
ADAMTS10_+_8675763.23-P1P2	GgcggggcggcccgAGTTCC	10	6	6	62	66	71	86	90	91	61	64	65	118	120	125	23	23	23	65	69	70
ADAMTS10_-_8675816.23-P1P2	GcgcccccgccgcgTgggag	12	13	14	58	66	67	57	62	65	93	100	102	84	89	90	42	48	48	72	75	75
ADAMTS10_-_8675775.23-P1P2	GGCCAGGGACCCGGGAACTc	10	10	7	44	45	46	73	78	80	92	97	97	38	41	41	23	24	24	45	47	48
ADAMTS10_-_8675855.23-P1P2	Gggcggggaggggacgaagc	9	13	14	38	41	42	35	36	39	67	71	71	75	76	78	127	133	135	74	77	77
ADAMTS10_-_8675888.23-P1P2	Gggcggcggggagaatgggt	9	22	15	72	77	78	24	24	25	71	73	73	47	51	51	34	34	34	74	74	74
ADAMTS12_+_33892259.23-P1P2	GAGGCCGCGGGGCATGCGGG	11	8	18	39	40	41	50	54	57	56	59	59	39	40	42	18	20	20	72	77	78
ADAMTS12_-_33892204.23-P1P2	GACAGTGTCCGCTTTCGGCG	15	20	16	57	59	61	27	29	30	64	71	73	126	131	133	32	32	32	59	64	66
ADAMTS12_-_33892385.23-P1P2	GTGGCCGAGCCGGCCAAATA	6	9	6	56	60	63	22	25	28	70	74	75	39	41	50	37	44	46	49	56	57
ADAMTS12_-_33892394.23-P1P2	GCGGCCAAATAGGGGAGACC	6	12	7	70	75	78	33	35	37	33	36	37	12	15	16	20	24	26	24	25	26
ADAMTS12_-_33892228.23-P1P2	GTGGAATGGGCCAGAGCGGG	19	15	19	41	42	42	49	60	61	92	95	96	38	40	41	18	30	30	94	96	98
ADAMTS13_+_136287270.23-P1P2	GTGCACGCCCACCCCCTTAG	10	10	14	45	50	52	17	17	18	16	19	20	36	40	42	59	65	66	35	38	39
ADAMTS13_+_136287335.23-P1P2	GCTAAGATGGTTGCAGTTCA	23	19	15	104	110	111	9	9	9	90	94	96	71	72	74	137	144	148	74	82	85
ADAMTS13_-_136287180.23-P1P2	GGGAGCGGGGACCCCGGAGA	14	21	10	26	29	29	75	78	82	65	68	72	49	52	54	11	11	11	87	94	96
ADAMTS13_+_136287395.23-P1P2	GCAGGGGCCGTGGCTAGGGT	5	11	12	71	73	76	20	20	20	25	25	26	42	44	45	57	61	64	38	39	39
ADAMTS13_-_136287260.23-P1P2	GGTCCCTTCTCCAGATTAGA	20	23	15	81	84	86	82	85	87	116	122	125	75	78	79	26	29	29	25	29	31
ADAMTS14_-_72431983.23-P1P2	GAGGCCCTGCGGCCAAGAAA	19	16	12	71	75	78	54	57	59	95	108	112	73	77	79	11	12	12	36	40	41
ADAMTS14_-_72432046.23-P1P2	GGGGATCCCAGGCGTCTGAG	7	10	7	27	30	32	2	2	3	66	74	77	7	8	9	10	10	10	50	52	56
ADAMTS14_+_72432251.23-P1P2	GCGCCCGCGCAGTGACGCTC	10	11	10	30	32	32	46	48	51	38	39	40	36	38	39	57	62	63	56	58	58
ADAMTS14_-_72432027.23-P1P2	GGCTTTGGGCCACCACTCCG	12	19	18	50	53	54	2	2	2	56	59	63	42	49	52	51	55	55	70	75	75
ADAMTS14_+_72432097.23-P1P2	GGCTGCCTGCGGCCGGGGAT	11	16	20	74	77	77	28	32	36	64	67	68	49	56	57	34	36	36	34	39	40
ADAMTS15_-_130318400.23-P1P2	GTGGCTCTCCGCTCTGGAGG	5	5	5	26	27	29	53	54	56	14	14	15	34	35	35	20	21	23	33	33	33
ADAMTS15_+_130318365.23-P1P2	GGAGAGCCACTTGGCGGGGA	19	23	16	59	61	63	133	142	146	156	166	170	86	92	92	30	31	32	64	65	65
ADAMTS15_-_130318381.23-P1P2	GCCACTCCCTCCCCGCCAAG	8	13	10	49	50	52	57	61	63	37	40	41	46	50	52	62	67	71	80	85	88
ADAMTS15_+_130318371.23-P1P2	GAGAGCGGAGAGCCACTTGG	10	12	18	85	91	92	44	45	48	93	101	101	31	33	35	72	83	85	28	29	29
ADAMTS15_+_130318403.23-P1P2	GCAGGGGCCACCGGAGAACT	7	13	11	60	64	65	68	76	83	52	56	57	30	32	32	13	13	14	76	82	87
ADAMTS16_+_5146260.23-P1	GCCCCTGTGGTCAACCTCGT	15	8	16	117	125	126	74	76	78	79	83	86	59	62	63	41	43	44	71	76	76
ADAMTS16_+_5146184.23-P1	GCGGAATTCCGAGAAGAATC	9	5	8	10	12	13	16	16	16	34	35	36	37	40	43	6	6	6	44	45	45
ADAMTS16_-_5146279.23-P1	GTGCCTACGAGGTTGACCAC	14	18	14	115	124	127	21	26	28	42	44	46	58	61	61	109	112	112	54	58	58
ADAMTS16_+_5146273.23-P1	GGGACACGTAATCGCCCCTG	20	24	16	124	130	133	118	128	130	111	126	131	102	109	117	99	120	121	199	214	216
ADAMTS16_+_5146293.23-P1	GTGATGGTGCATGATTTCAT	13	11	8	28	30	31	6	6	6	40	48	49	35	37	38	78	81	81	51	54	58
ADAMTS16_+_5140258.23-P2	Gggaggaggcgaggtcagcg	7	5	17	85	89	92	74	79	81	51	56	57	31	32	34	28	32	35	52	62	62
ADAMTS16_+_5140247.23-P2	Gggtcagcggggcgctgagg	10	10	19	69	74	74	76	78	81	78	83	86	104	106	108	7	7	7	36	36	36
ADAMTS16_+_5140295.23-P2	Gaccgaggaggggagagtgc	8	5	12	9	10	10	21	24	25	6	6	6	11	11	11	29	29	31	44	46	46
ADAMTS16_+_5140119.23-P2	GCGCGCGGGGACCACACAGT	12	8	9	62	64	66	47	50	52	46	52	54	80	87	89	44	49	49	41	47	47
ADAMTS16_-_5140169.23-P2	GAGGCACGGACTGCAGGCCG	20	22	24	80	84	89	48	51	51	108	113	116	92	97	98	138	142	144	99	101	106
ADAMTS17_+_100882282.23-P1P2	GGCGGGGCGGAGGAAAGCGA	8	9	10	59	61	62	32	35	35	56	66	66	61	64	66	67	70	72	40	54	56
ADAMTS17_+_100882313.23-P1P2	GCGACCCATCCCAACCAGTA	9	15	9	46	52	54	41	44	45	68	74	77	67	72	72	29	31	31	63	65	67
ADAMTS17_+_100882338.23-P1P2	GACAACCTAACTACGCACTG	10	11	9	33	36	37	26	27	27	54	56	58	51	52	54	92	97	100	47	49	51
ADAMTS17_-_100882275.23-P1P2	GTCCCCTCGGAAGGCGGGAG	15	16	14	67	72	73	63	64	64	77	81	81	46	50	52	40	40	40	60	65	66
ADAMTS17_-_100882331.23-P1P2	GCTTCCCTACTGGTTGGGAT	6	10	10	45	46	47	39	40	41	33	37	37	61	66	71	15	15	15	19	21	21
ADAMTS18_-_77469131.23-P1P2	Gaggctgggtgggagtgata	20	17	8	62	67	69	53	55	55	66	73	74	52	54	55	44	44	44	51	56	56
ADAMTS18_-_77469158.23-P1P2	GgggaCCGACCGCCATGAGA	11	9	13	55	65	67	68	78	80	80	88	90	48	52	55	7	9	10	24	27	27
ADAMTS18_-_77469066.23-P1P2	GCGGGCTGGTGCAAGGGCGT	20	24	17	117	121	123	59	61	64	65	69	69	83	89	90	81	84	87	72	73	77
ADAMTS18_-_77469074.23-P1P2	GTGCAAGGGCGTGGGATTCC	10	21	15	58	90	92	30	39	40	75	85	86	70	72	74	109	114	116	90	94	99
ADAMTS18_-_77469103.23-P1P2	GTCTgagggagggggcgaag	8	9	8	15	17	19	10	10	10	46	46	47	39	41	43	19	20	20	44	47	47
ADAMTS19_-_128795831.23-P1P2	GAATTCGCCAGGGAGCTCGA	7	8	6	44	49	49	24	24	25	23	24	25	25	26	27	10	12	12	14	18	19
ADAMTS19_+_128795479.23-P1P2	GAGGGAATGAGTAGGGAGAT	23	29	24	78	97	98	81	83	86	138	141	147	184	193	198	185	201	206	108	109	110
ADAMTS19_-_128795738.23-P1P2	GGCTGTGGGTCTGTCTTGTG	16	22	27	63	65	66	112	119	122	55	58	59	58	59	63	35	37	41	68	71	72
ADAMTS19_+_128795486.23-P1P2	GGCGCGGGAGGGAATGAGTA	24	28	25	46	49	50	66	70	71	45	45	47	58	59	60	60	66	66	69	81	81
ADAMTS19_-_128795907.23-P1P2	GACCCCCGCCAGGGCTTCGG	13	11	14	41	45	45	86	91	94	84	88	89	96	104	108	0	0	0	94	101	104
ADAMTS2_+_178772602.23-P1P2	GcggccgcgccAAGATGCGC	5	5	7	22	23	23	100	107	111	10	10	10	27	29	30	10	11	11	12	15	15
ADAMTS2_+_178772627.23-P1P2	GCGAAGAGGGAAgcgggcgg	11	20	13	54	58	59	45	48	49	39	41	47	37	37	37	32	36	36	14	16	16
ADAMTS2_+_178772654.23-P1P2	GGAGCCCGGCACCGCGGCGA	21	22	22	107	115	116	116	125	133	79	86	91	122	135	139	16	17	17	96	104	106
ADAMTS2_-_178772706.23-P1P2	GCAGAGACACCCCGAGGCGG	7	8	7	47	52	56	19	21	21	44	47	47	19	28	28	11	11	11	58	63	66
ADAMTS2_+_178772640.23-P1P2	GGGCGACGGCGGCGCGAAGA	13	16	12	49	55	57	40	43	44	70	76	77	35	39	40	56	59	60	84	85	87
ADAMTS20_+_43946158.23-P1P2	GGGGTACCGCAGTCCCCTTG	11	16	9	38	43	45	42	50	53	51	54	59	53	56	58	2	2	2	58	67	72
ADAMTS20_+_43946140.23-P1P2	GGCGGCTGAGTGGAGAAGGG	9	14	16	45	47	49	53	58	58	65	66	66	70	71	83	95	107	111	48	50	55
ADAMTS20_+_43946073.23-P1P2	GTGGCCGGGAACAGCCCATA	8	11	6	16	17	17	49	53	55	54	59	61	47	48	49	16	16	16	50	52	56
ADAMTS20_+_43946112.23-P1P2	GCGCGGGGAAAAGCGAGCAG	22	14	8	71	74	77	75	79	79	95	99	102	81	87	89	33	38	39	81	94	95
ADAMTS20_-_43946166.23-P1P2	GCTTCTCCACTCAGCCGCAA	4	13	10	59	65	71	54	58	58	63	67	69	47	49	51	24	24	24	30	30	32
ADAMTS3_-_73435106.23-P1P2	GGACCCGCGGGGCGCTAATA	12	27	19	47	50	50	105	108	111	86	93	94	63	64	67	7	7	7	80	88	91
ADAMTS3_-_73435277.23-P1P2	GTCCGCCTAGGGCGAGAGGA	11	26	15	146	150	155	31	43	44	66	67	71	62	63	64	71	72	77	50	54	57
ADAMTS3_-_73435191.23-P1P2	GGCGCCCCCCGCACCGTGTC	14	14	23	65	77	78	107	114	120	63	72	74	64	74	79	91	97	101	57	65	66
ADAMTS3_+_73435145.23-P1P2	GTTCGGGCCCCGCATGACGT	12	13	12	84	97	98	33	49	51	47	54	55	35	47	48	11	12	12	28	33	34
ADAMTS3_-_73435076.23-P1P2	GTCGCAGCGCGGCAGTCTGC	17	11	18	100	104	108	185	191	198	79	81	83	111	116	116	109	114	116	63	65	65
ADAMTS4_+_161169086.23-P1P2	GGGGCTCTGTCCCACCAAAA	2	9	7	48	50	51	54	57	60	78	81	83	49	52	52	24	24	24	48	51	52
ADAMTS4_-_161168987.23-P1P2	GAAAAATGGGACTTGCCCAG	15	24	15	67	70	71	33	35	38	84	90	91	25	27	28	4	4	4	36	36	37
ADAMTS4_+_161169056.23-P1P2	GCAGCTGAGGGCTGATTGTG	15	16	16	94	97	98	64	69	70	62	70	71	85	88	92	143	147	151	123	125	127
ADAMTS4_-_161169020.23-P1P2	GTAGCAGCCGAATGGATAAT	22	17	29	46	49	50	78	83	84	90	95	96	104	124	128	75	78	79	95	109	114
ADAMTS4_+_161169005.23-P1P2	GCCAGTGCCTATTATCCATT	8	16	20	27	29	29	80	85	89	55	57	58	24	25	26	12	12	12	57	57	57
ADAMTS5_-_28339556.23-P1P2	GTCCGCGCCTAATCAGATGG	10	14	8	52	54	55	44	46	48	67	70	71	31	33	33	51	58	59	39	41	42
ADAMTS5_-_28339588.23-P1P2	GAGGAGGGTGATCGAGGAAA	14	24	16	66	72	73	15	16	17	34	40	43	73	84	87	52	55	56	102	107	109
ADAMTS5_-_28339582.23-P1P2	GCAAAAGAGGAGGGTGATCG	5	10	12	17	17	18	12	14	14	33	33	33	86	89	90	99	108	110	42	42	42
ADAMTS5_+_28339521.23-P1P2	GGGCGCGGACTGGGAAGGGT	10	10	13	41	44	46	18	19	20	36	39	39	13	14	14	72	76	76	6	6	6
ADAMTS5_-_28339636.23-P1P2	GACCCGGCGAGGTGGTAGGA	9	16	17	42	45	46	65	67	69	42	43	44	33	34	35	11	12	13	30	34	34
ADAMTS6_-_64777841.23-P1P2	GGGAGGTAGAGGTACAATCG	19	35	34	73	81	83	108	113	120	65	68	69	70	76	78	101	104	107	121	126	127
ADAMTS6_-_64777782.23-P1P2	GGATGTGCCTGGGCTGCGTC	13	21	24	49	52	54	60	63	64	84	88	90	51	54	55	81	84	85	102	109	111
ADAMTS6_+_64777794.23-P1P2	GCCCCTCCACGTGACGACCC	11	12	17	37	43	44	85	94	96	56	59	60	46	48	50	94	98	97	44	45	46
ADAMTS6_-_64777814.23-P1P2	GTCCTGGGTCGTCACGTGGA	7	22	16	53	56	58	104	110	112	84	87	89	46	50	51	132	139	139	53	54	55
ADAMTS6_-_64777799.23-P1P2	GTCGGGTGCGCATGTGTCCT	19	13	18	134	144	149	45	45	46	102	107	112	144	162	176	170	181	185	82	91	93
ADAMTS7_-_79103944.23-P1P2	GCAGGCCGTGCTCGCCTCAA	15	27	20	75	78	78	88	93	94	68	75	75	91	97	101	302	315	320	96	100	102
ADAMTS7_-_79103979.23-P1P2	GCGCAGGCAGCGCCCCGCAA	13	15	8	54	56	57	72	75	77	51	54	57	31	31	31	9	9	10	18	20	21
ADAMTS7_+_79103909.23-P1P2	GACGGCCTGCGGGGCCGATG	12	22	19	113	117	118	50	51	52	86	91	91	67	72	73	107	116	121	47	48	48
ADAMTS7_+_79103971.23-P1P2	GGGGGGGCGGACATCCGTTG	10	9	14	33	36	37	58	62	63	40	42	42	62	66	69	39	43	43	38	39	39
ADAMTS7_+_79103918.23-P1P2	GGAGGCGAGCACGGCCTGCG	9	18	15	110	115	115	64	67	68	64	67	67	97	101	105	118	127	130	69	73	78
ADAMTS8_-_130298510.23-P1P2	GACCCCGGGAAGCACCGAGT	19	31	20	103	110	114	148	157	160	98	103	105	125	130	136	77	82	83	77	81	87
ADAMTS8_+_130298583.23-P1P2	GATCCCAGGGGAGGGGAAAC	13	13	15	17	17	18	6	7	8	39	39	42	49	52	52	67	69	69	56	63	64
ADAMTS8_+_130298797.23-P1P2	GAAAGCGGTTGGGGTCTCCC	4	6	4	11	11	11	23	25	26	14	17	17	36	37	37	10	13	13	13	13	14
ADAMTS8_-_130298842.23-P1P2	GCCTCTGCGGCCAAGAGTCC	4	14	5	43	46	46	2	6	6	23	27	27	42	47	49	10	10	10	56	65	67
ADAMTS8_+_130298761.23-P1P2	GGGTCAGTCCAGCATGGTAG	18	15	14	55	55	55	0	0	0	84	87	88	106	110	115	31	32	32	38	39	41
ADAMTS9_+_64674082.23-P1P2	GAGGAAAAAGAGACTCGgaa	15	19	14	77	77	79	45	49	51	109	112	116	79	90	91	49	51	54	95	102	102
ADAMTS9_+_64673830.23-P1P2	GCCGAGGAGGGGACATGGTC	9	13	8	47	52	54	3	4	4	27	29	30	42	43	45	34	37	39	34	37	37
ADAMTS9_-_64673785.23-P1P2	GCCCGGTGCACGCCTCTAAG	11	20	11	120	128	130	90	103	105	74	77	83	78	84	90	25	26	26	81	119	125
ADAMTS9_-_64673899.23-P1P2	GAGGCCCTGCCGGCTGCAAG	12	23	17	71	78	80	28	29	29	69	73	75	49	50	51	47	52	53	71	75	75
ADAMTS9_-_64673818.23-P1P2	GGGAGAAAGCGAGACGAACG	21	22	10	82	82	84	38	40	41	71	76	78	95	100	108	118	124	131	45	48	48
ADAMTSL1_+_18473939.23-P1P2	GACGGTGCGAGCAAAAAAGG	10	18	13	95	99	102	36	36	38	70	79	80	73	78	79	48	51	51	81	86	87
ADAMTSL1_+_18474015.23-P1P2	GAGCAGGCAGCCAGCCAATC	10	16	18	125	132	134	48	52	54	73	76	77	80	85	90	108	114	118	57	59	60
ADAMTSL1_+_18473942.23-P1P2	GGTAACGGTGCGAGCAAAAA	27	20	23	80	88	91	164	168	171	128	133	135	189	207	210	108	114	116	97	107	112
ADAMTSL1_-_18474023.23-P1P2	GTGATTAGCAGGAGCCTGAT	20	20	16	134	140	144	109	121	125	72	75	75	85	88	90	54	55	56	103	106	109
ADAMTSL1_-_18474109.23-P1P2	GTCGGTCAGGAAATGTGAGA	18	22	23	68	71	71	77	82	86	106	115	116	98	104	106	176	186	188	81	88	91
ADAMTSL2_+_136399591.23-P1P2	GTTCCCGGGTCCAGAACTGG	11	18	15	52	53	54	55	55	57	54	54	56	84	89	91	22	23	23	57	58	61
ADAMTSL2_+_136399605.23-P1P2	GGCAGGGAGGCCTTCTTCCC	8	10	9	81	84	84	55	60	60	59	60	62	50	53	53	69	74	75	61	69	71
ADAMTSL2_-_136399610.23-P1P2	GGGCCCCCAGTTCTGGACCC	14	8	5	32	38	39	40	44	47	76	83	86	85	95	97	8	8	9	36	38	38
ADAMTSL2_+_136399537.23-P1P2	GTGGCCTGAGGTTACCGGGG	14	15	15	65	69	73	91	95	98	29	30	31	47	51	52	53	57	60	67	71	72
ADAMTSL2_-_136399640.23-P1P2	GCTCCCTGCTCGCCGCTCCT	17	13	19	69	71	73	117	124	126	53	54	57	78	80	83	88	97	99	34	54	55
ADAMTSL3_-_84322684.23-P1P2	GCGCCTCCAGCTCAAGCCGA	13	15	12	26	27	27	11	12	12	59	61	61	39	41	45	13	15	18	63	66	67
ADAMTSL3_-_84322711.23-P1P2	GTGCCGGCGCGCAGGCTGAC	13	23	16	155	166	169	162	173	176	70	72	74	86	94	97	211	224	227	95	98	101
ADAMTSL3_+_84322692.23-P1P2	GCGCCCGTCAGCCTGCGCGC	15	26	19	114	118	120	77	78	79	91	96	98	94	101	105	110	117	119	67	68	72
ADAMTSL3_-_84322742.23-P1P2	GGCGCCGTGCACTTGCCGGG	24	23	15	110	117	119	31	35	35	72	76	79	60	62	63	45	46	46	115	122	125
ADAMTSL3_+_84322724.23-P1P2	GGCACCGCCCGGCAAGTGCA	12	14	14	59	64	65	63	65	66	62	66	66	64	73	73	57	59	60	55	59	59
ADAMTSL4_+_150521588.23-P1P2	GGGACTTAAGCAGCCCGGGC	9	10	13	49	66	68	48	51	52	48	52	54	29	31	31	9	9	11	39	42	42
ADAMTSL4_-_150521778.23-P1P2	GAGGCAGACCGGCCCCACCC	11	21	13	80	90	94	120	139	143	79	90	94	66	68	71	72	85	89	39	44	45
ADAMTSL4_-_150521751.23-P1P2	GTGGGTGGTCCTGGCGAGTG	16	22	17	67	74	75	72	73	75	57	60	60	38	39	40	46	48	48	49	49	52
ADAMTSL4_+_150521770.23-P1P2	GccccTCGGCGGCCCCGGGG	11	15	10	12	12	13	16	18	19	44	46	47	64	68	68	0	0	1	30	30	30
ADAMTSL4_-_150521706.23-P1P2	GTCAGCTCACGCAGCCGTcg	12	25	21	101	109	113	28	29	30	106	108	111	75	78	80	148	159	166	31	35	37
ADAMTSL5_-_1513160.23-P1P2	GcgcggcgggcgcggATCTG	9	11	8	34	35	35	43	43	44	32	32	32	57	61	61	39	40	40	31	32	33
ADAMTSL5_-_1513165.23-P1P2	GcgggcgcggATCTGCGGCA	11	17	8	71	76	76	23	24	24	41	44	47	89	95	96	41	42	43	61	66	69
ADAMTSL5_+_1513291.23-P1P2	GGCGCCCGGAATAGCAGCCC	2	8	9	30	31	33	36	38	39	50	51	51	13	14	15	17	17	19	44	45	45
ADAMTSL5_-_1513115.23-P1P2	GCGCCCAGGCCCGGGTCAGG	7	12	14	43	44	44	73	78	80	85	93	96	70	72	76	8	8	10	59	60	62
ADAMTSL5_+_1513283.23-P1P2	GAATAGCAGCCCCGGGGCAG	23	26	18	106	117	120	150	159	164	141	148	148	160	166	172	28	33	36	59	84	88
ADAP1_+_994494.23-P1P2	GGCCTCGCGCCCAGGCAGGT	10	14	19	88	92	99	31	33	33	68	69	70	45	45	45	127	132	136	59	62	64
ADAP1_+_994282.23-P1P2	GACCGCGGCGGAGACACGAG	25	37	44	81	89	89	50	55	56	115	118	123	93	100	105	243	259	270	274	291	297
ADAP1_+_994475.23-P1P2	GGGGACGCTGCGCGCGGATG	18	13	13	33	39	39	22	23	24	74	77	78	50	53	54	12	14	14	27	28	28
ADAP1_-_994411.23-P1P2	GAGCGTGTGGCCTCCTCCCT	11	12	17	98	102	106	46	49	51	79	83	86	114	120	120	104	114	119	36	36	37
ADAP1_+_994518.23-P1P2	GCCAGGCCGGCCAGGTTTTG	10	6	7	51	52	53	13	13	13	28	30	31	15	15	16	0	0	0	6	7	8
ADAP2_+_29248840.23-P1P2	GCTCCGCCGACGCGCGGGGa	12	15	7	47	51	53	81	87	91	44	50	51	103	110	111	30	31	33	48	53	53
ADAP2_+_29248821.23-P1P2	Ggggacaggagcacgcaaat	22	18	15	53	59	62	15	16	18	94	99	103	88	95	100	105	113	116	115	123	127
ADAP2_-_29248910.23-P1P2	GGAGGGGCGGACAGTCCTGA	9	13	23	126	131	132	128	140	143	68	71	76	45	46	48	186	191	196	22	23	23
ADAP2_-_29248754.23-P1P2	Gagacccacagaggttgaat	9	13	9	79	84	97	39	43	46	41	44	48	53	60	62	34	37	38	36	39	39
ADAP2_-_29248859.23-P1P2	GgtccctCCCCGCGCGTCGG	9	9	7	36	36	37	52	56	56	44	46	47	36	38	39	20	21	21	30	30	30
ADAR_+_154580757.23-P1	GGAGGGGTTCGACTTGTAAC	12	10	11	52	54	55	16	18	19	59	62	62	50	54	58	51	53	54	56	60	62
ADAR_-_154580756.23-P1	GTTGCGCCACGCTTGGTTTC	6	6	10	11	14	16	20	20	21	19	19	19	25	46	46	28	34	34	15	16	16
ADAR_-_154580709.23-P1	GCCTTCCCCTCCGGAAAGTT	21	35	22	95	100	103	182	189	195	99	108	115	106	112	118	32	34	34	114	121	123
ADAR_+_154580678.23-P1	GCGGAGGGGAAGGCTTTCCG	7	14	8	41	42	44	32	32	33	49	50	54	90	98	103	42	44	45	36	42	42
ADAR_-_154580760.23-P1	GGCCACGCTTGGTTTCAGGC	17	15	17	70	80	85	55	58	59	89	97	99	78	88	90	130	138	139	58	63	67
ADAR_-_154600624.23-P2	GCAGTGGGGAGTAGGTACAT	6	13	14	23	46	46	53	56	56	28	34	34	72	81	83	149	163	166	118	139	143
ADAR_-_154600716.23-P2	GAAGGCCTGAGAAGATACGT	20	33	21	103	105	107	81	86	90	78	89	91	83	90	91	168	183	187	64	69	72
ADAR_-_154600476.23-P2	GCGCAGATTGGTGACATCAT	14	16	13	123	132	137	83	95	98	65	66	68	27	31	32	71	74	76	49	52	52
ADAR_-_154600494.23-P2	GTTGGCGCGCCGGGCGTGGG	3	5	3	7	7	7	25	27	28	26	27	27	8	13	13	9	10	10	7	8	8
ADAR_-_154600698.23-P2	GATAACGTGGTTGGGCCGGA	7	8	11	3	7	7	19	19	19	38	39	39	25	27	29	24	24	26	29	29	31
ADARB1_+_46494364.23-P1P2	GGGGCGCCCGTGTCTGTCGT	13	24	21	40	41	43	47	51	51	51	57	60	42	43	44	16	16	16	55	60	61
ADARB1_-_46494343.23-P1P2	GCCGCCGCAGGTGGTCGTGA	8	13	14	54	56	56	0	0	1	55	62	63	32	34	34	23	23	24	34	35	35
ADARB1_+_46494301.23-P1P2	GGACGGGCGCGGGGCCGTTG	7	9	14	51	54	59	55	59	60	43	46	48	33	33	35	58	62	64	9	9	9
ADARB1_+_46494230.23-P1P2	GTGGGGCGAGAGCGCGGGAC	10	13	14	43	45	46	39	54	55	53	59	59	54	58	61	86	89	91	23	26	27
ADARB1_-_46494379.23-P1P2	GCGGCTGCCCACGACAGACA	16	24	18	125	141	148	197	211	214	149	162	166	152	164	169	100	148	156	101	112	117
ADARB2_-_1779914.23-ENST00000381312.1	GAGGCTGCTCCCGGGGAACA	11	14	9	54	60	63	44	69	69	47	51	51	44	46	46	30	37	40	56	59	60
ADARB2_-_1779920.23-ENST00000381312.1	GCTCCCGGGGAACAAGGACG	9	15	7	55	62	62	6	6	6	46	48	50	36	40	40	11	12	12	65	67	68
ADARB2_-_1779884.23-ENST00000381312.1	GGTGAAGCTCCCAGGACCGG	5	11	6	36	41	41	51	52	55	43	44	45	22	24	26	4	4	4	37	37	39
ADARB2_+_1779902.23-ENST00000381312.1	GGCGCCGCGTCCTTGTTCCC	18	24	15	41	44	45	77	82	86	64	70	70	61	69	74	82	91	94	39	41	44
ADARB2_-_1779936.23-ENST00000381312.1	GACGCGGCGCGGGTGCGTCT	16	14	18	65	67	67	62	65	69	76	80	82	66	68	68	55	57	60	25	28	28
ADAT1_-_75657270.23-P1P2	GGGGCCCTGTAGTTTTTCCG	4	8	8	26	26	27	29	31	31	33	35	35	34	35	35	8	10	11	19	28	29
ADAT1_-_75657346.23-P1P2	GTCTTAGAGAGGCGTGAAAC	5	4	6	13	13	13	14	15	15	3	3	4	12	12	12	53	54	57	15	17	17
ADAT1_-_75657354.23-P1P2	GAGGCGTGAAACCGGATGAT	21	27	31	121	133	135	125	132	138	103	109	113	41	44	44	144	152	153	84	93	93
ADAT1_-_75657284.23-P1P2	GTTCCGGGGAGTCGGTGCCA	22	24	16	41	43	46	36	39	40	57	60	61	64	66	69	22	24	25	31	37	38
ADAT1_+_75657293.23-P1P2	GGCTGCGGGACTTGAAGCGC	22	22	26	99	105	107	54	57	59	80	85	87	90	97	98	145	150	155	86	94	97
ADAT2_-_143772036.23-P1P2	GGCTCCGGTGACAGTCTCTG	18	22	14	94	107	110	68	72	72	90	92	95	67	71	72	29	30	30	41	42	43
ADAT2_+_143772007.23-P1P2	GACTGTCACCGGAGCGGCAA	19	22	25	93	100	102	8	8	8	82	86	87	95	101	105	36	38	38	131	140	143
ADAT2_-_143771955.23-P1P2	GTCGGACCAGTGAGCGGCGG	7	6	9	33	35	36	49	52	53	38	41	42	34	40	40	23	23	24	31	34	34
ADAT2_-_143771952.23-P1P2	GTTGTCGGACCAGTGAGCGG	9	10	10	43	45	45	130	138	142	58	59	62	56	57	57	47	49	52	25	26	26
ADAT2_-_143771949.23-P1P2	GGGCTTGTCGGACCAGTGAG	20	35	22	66	72	75	73	81	83	119	125	125	52	54	56	70	71	72	99	106	109
ADAT3_+_1905191.23-P1	GGACCTCCGGGCGGCGGGAG	9	17	14	17	24	21	23	16	30	60	57	60	58	53	67	0	0	0	64	54	66
ADAT3_+_1905329.23-P1	GTGGAGCCGCGGAGCACGAC	11	10	16	61	60	63	38	38	43	82	94	95	58	50	67	45	51	49	45	45	45
ADAT3_-_1905237.23-P1	GTGAGCGCAGTGCCGGAGCG	16	22	11	87	101	93	80	99	111	65	78	81	70	82	92	59	51	61	60	71	64
ADAT3_-_1905366.23-P1	GGCTCCAGGCGGAGACGAGG	6	17	15	42	40	51	45	48	83	58	67	64	40	52	59	52	80	86	40	45	44
ADAT3_+_1905314.23-P1	GCGACGGGAGCGTAGTTCCA	9	19	12	52	58	70	80	82	97	75	83	96	37	36	46	35	35	39	39	34	39
ADAT3_+_1907846.23-P2	GCTACCTGCTATGGCCCGGG	13	14	11	89	93	93	32	37	37	52	55	57	82	87	89	26	27	28	62	62	64
ADAT3_-_1907872.23-P2	GCGGGCCATAGCAGGTAGGT	16	17	18	106	109	113	112	119	119	57	57	60	74	77	79	37	40	42	51	54	57
ADAT3_+_1907617.23-P2	GGACAACCCTGGTGAACAGG	15	14	11	70	73	74	0	0	0	65	69	70	40	41	41	38	39	39	73	80	80
ADAT3_+_1907686.23-P2	GAGAACACGGCCGCCAGCCT	15	34	17	31	32	33	15	18	21	85	91	93	89	91	92	49	53	54	97	105	110
ADAT3_-_1907775.23-P2	GTGGTCGGTCGCCTGCCTTC	7	11	2	39	40	42	39	40	40	46	48	49	27	27	28	71	76	78	19	20	20
ADC_-_33546604.23-P1P2	GGGGGAGAAGACTACAGTAA	12	23	16	47	52	52	17	17	17	59	61	62	80	82	82	49	53	55	38	40	41
ADC_-_33546583.23-P1P2	GGTAGCCACCGCCAGGCCTC	10	7	4	26	32	33	47	52	53	16	16	17	38	40	40	60	63	65	28	30	30
ADC_-_33546631.23-P1P2	GAGAGCTGAATGCTTTATGT	16	15	21	109	115	118	136	143	145	111	117	120	140	147	147	127	131	134	80	86	86
ADC_-_33546690.23-P1P2	GCTACGGCCAAGCGGAGGTA	5	4	4	10	10	10	17	17	18	6	7	7	10	10	11	0	0	0	8	9	9
ADC_+_33546656.23-P1P2	GTGGCCGTAGCCCTGGCAAC	18	25	14	41	44	47	79	82	84	64	68	70	79	81	84	83	89	91	50	52	53
ADCK1_+_78266316.23-P1P2	GGTGGAGGCACAGGGGTCTC	5	11	8	27	27	27	67	67	68	42	45	45	42	46	47	44	46	49	40	41	42
ADCK1_-_78266298.23-P1P2	GTCGCCCTGGCAAAGCAACA	20	11	11	70	75	80	44	47	49	101	104	105	82	86	88	67	71	73	39	44	46
ADCK1_+_78266302.23-P1P2	GGTCTCGGGCTTACTCCGTC	21	24	11	89	100	104	16	16	17	43	43	46	96	103	105	31	31	31	47	48	48
ADCK1_+_78266334.23-P1P2	GGATCCCGCGGGCAGTACTG	8	18	20	98	102	104	23	27	28	51	56	57	85	95	97	0	0	0	46	47	48
ADCK1_+_78266280.23-P1P2	GTGGCCTTGTTGCTTTGCCA	12	14	18	52	56	58	84	86	87	44	46	46	55	59	61	76	78	81	54	59	59
ADCK2_+_140372664.23-P1P2	Gagggcgggcggagcgtcgg	11	27	27	81	83	87	79	83	85	87	89	91	134	140	142	40	48	49	28	29	30
ADCK2_+_140372574.23-P1P2	Gaggggcgcgggagatggat	10	9	9	63	71	75	67	70	71	77	81	82	34	35	37	13	16	16	81	83	84
ADCK2_+_140372592.23-P1P2	Gagggctgtggtggagcgga	19	19	14	53	55	55	10	10	10	75	80	86	27	30	31	134	138	143	20	22	23
ADCK2_+_140372683.23-P1P2	Gagggcggggcggagcgtgg	22	17	17	44	47	48	65	68	68	63	67	68	57	58	61	45	49	52	36	39	40
ADCK2_+_140372619.23-P1P2	Ggtgcaggtgcagggaaccg	18	18	17	65	67	70	67	71	74	63	67	68	19	19	22	25	27	29	41	47	47
ADCK3_-_227127783.23-P1P2	GTAGCCGGGAGGTGGGGAAA	5	13	12	63	67	69	108	115	116	94	97	99	51	52	57	21	23	23	43	46	46
ADCK3_-_227127810.23-P1P2	GAGGAGGGCCCTGTCCGCTA	13	27	24	120	129	131	132	139	140	113	122	125	97	106	107	117	123	127	55	62	64
ADCK3_+_227127817.23-P1P2	GCGGAGCAAGAGGAGCCAAT	14	16	16	98	101	106	83	91	93	86	91	92	57	60	63	135	138	140	29	31	32
ADCK3_-_227127913.23-P1P2	GGCGCAGAGCGGCATTCGGC	11	17	14	42	42	42	19	20	20	16	16	18	17	17	17	71	75	78	39	42	43
ADCK3_-_227127862.23-P1P2	GCTCGGTCGCGATTGGCTAC	5	4	8	35	35	36	22	23	24	45	49	53	22	23	23	63	68	69	19	21	21
ADCK4_-_41222994.23-P1P2	GACCCCTCGCGGGATTTAAA	17	20	19	67	75	76	79	84	85	130	136	139	131	139	143	0	0	0	77	82	84
ADCK4_-_41222924.23-P1P2	GTAACCCTTGCGCGGCGGGG	11	15	12	55	55	55	39	42	44	55	58	59	75	82	83	29	30	33	17	19	20
ADCK4_+_41222841.23-P1P2	GCCCACCGGACGTGACGGAA	4	7	11	36	34	39	17	18	17	41	34	39	27	26	28	45	52	62	36	46	37
ADCK4_-_41223032.23-P1P2	GCGGCCGAAGCCCGAACCGA	2	4	3	5	5	5	31	34	36	21	22	22	13	14	15	0	0	0	6	6	6
ADCK4_+_41222846.23-P1P2	GCCCGCCCCACCGGACGTGA	8	7	14	37	63	48	37	40	30	76	84	79	59	68	79	13	27	29	19	27	27
ADCK5_-_145597531.23-P1P2	GGGAATGCGCAGTGCGCCGA	22	39	29	192	200	203	53	63	64	170	174	177	73	74	77	280	296	303	171	180	183
ADCK5_+_145597451.23-P1P2	GCACGTGGATAATCCGGGGA	8	11	6	40	49	49	8	8	8	29	31	32	33	35	37	55	55	57	11	11	11
ADCK5_+_145597444.23-P1P2	GATAATCCGGGGAGGGCTGA	15	14	11	50	57	58	15	17	18	52	54	57	44	46	49	24	26	26	48	52	53
ADCK5_+_145597614.23-P1P2	GGTCGTGCCGGCCTCCGCGG	7	19	9	21	21	22	34	35	36	34	35	35	58	61	65	8	8	8	30	31	32
ADCK5_-_145597595.23-P1P2	GCCAAAAGGTAAGCCTCTGG	8	12	9	41	46	47	40	41	43	48	49	50	69	72	73	52	60	62	39	40	40
ADCY1_+_45613903.23-P1P2	GCCCCGACCGTGGTCCTCGG	8	16	6	43	45	49	0	0	1	50	54	56	89	98	103	60	66	66	46	49	49
ADCY1_+_45613906.23-P1P2	GGCGCCCCGACCGTGGTCCT	9	10	8	19	21	22	102	111	112	62	67	69	41	46	49	26	27	27	24	28	28
ADCY1_+_45613859.23-P1P2	GCCCCGGGAGCCGCGAACCT	10	3	10	54	60	65	11	11	11	57	63	64	41	49	52	19	20	23	20	30	33
ADCY1_-_45613843.23-P1P2	GAACGCAGGACGCGGAGTTG	38	39	31	99	101	102	73	75	76	150	159	160	99	109	115	198	209	214	103	110	112
ADCY1_-_45613918.23-P1P2	GCGGTCGCCGCCGAGGACCA	8	11	3	31	36	37	53	72	72	34	49	52	40	66	68	19	21	22	14	19	19
ADCY10_+_167883527.23-P1P2	GGACCCTTGCCTCAAATGTG	14	18	23	71	79	83	77	80	83	61	65	68	66	69	72	77	94	97	68	72	72
ADCY10_+_167883463.23-P1P2	GAGGCCACTCAGGTTGGTGG	16	14	10	84	90	95	89	94	96	60	61	62	47	49	51	47	49	49	35	36	37
ADCY10_-_167883507.23-P1P2	GCTACTGTACAAGGAAGGAC	10	16	21	117	122	127	33	36	37	88	95	97	45	50	52	151	157	160	51	57	61
ADCY10_-_167883502.23-P1P2	GGCCTACTACTGTACAAGGA	8	22	26	98	100	102	125	129	132	123	131	136	103	106	111	56	58	59	70	75	79
ADCY10_-_167883545.23-P1P2	GTATCCGCACATTTGAGGCA	13	10	17	49	50	50	55	58	62	73	78	79	61	70	73	56	57	59	31	33	33
ADCY2_-_7396107.23-P1P2	GACCGCCCCTGCACGGAggc	13	18	22	100	107	109	101	105	108	45	54	59	98	104	105	87	97	101	85	91	93
ADCY2_+_7396027.23-P1P2	GACGGCGGGGGCTGTACGGT	18	17	21	83	89	92	86	94	96	66	74	75	56	57	58	94	99	102	52	56	56
ADCY2_-_7396078.23-P1P2	GTGCAGCCGGGCCGTCGGGT	15	15	18	58	64	65	45	46	48	45	49	49	49	54	57	12	15	16	93	99	104
ADCY2_-_7395927.23-P1P2	GCCACGCTGCACTCGGGATA	22	25	16	126	133	135	73	79	79	104	114	117	66	69	69	84	90	94	77	85	90
ADCY2_+_7396008.23-P1P2	GGGGGGGAGTGGCGAACTGA	17	10	16	51	59	60	49	53	57	54	58	61	81	86	91	30	35	37	29	41	44
ADCY3_+_25143176.23-P1P2	GCCGGAACGCGCCGCCGAGA	14	22	25	94	102	103	75	79	82	113	133	135	85	91	97	49	54	55	64	70	74
ADCY3_-_25143213.23-P1P2	GTTCCGGAGTGGGGCGGCGA	18	16	8	140	146	148	126	132	135	50	55	57	80	81	83	20	22	22	38	40	41
ADCY3_-_25143203.23-P1P2	GCGGCGGCGCGTTCCGGAGT	11	13	9	102	107	109	2	2	2	44	54	54	28	30	31	53	59	60	31	36	38
ADCY3_+_25143382.23-P1P2	GACCGGGCCTCCTCGCTGGA	5	17	10	94	99	100	48	50	54	108	118	119	90	97	99	62	68	69	53	61	65
ADCY3_+_25143231.23-P1P2	GTCTCGCCCGCGCGGGTCCT	11	26	20	65	69	69	55	57	58	56	58	58	90	94	95	27	30	32	69	71	73
ADCY4_+_24804429.23-P1P2	GCCCTGAAGGGGCTGAAGCG	4	7	5	18	20	20	46	48	49	26	27	27	9	9	10	0	0	0	8	8	8
ADCY4_-_24804470.23-P1P2	GGGAAGGGCAATGTGGACCC	18	18	15	53	55	55	33	33	33	46	47	49	88	96	100	160	166	168	68	71	72
ADCY4_-_24804484.23-P1P2	GGACCCTGGGAGAGATGCGA	6	9	14	87	90	91	47	52	53	44	45	45	49	54	58	27	32	33	84	89	93
ADCY4_-_24804509.23-P1P2	GGGGCTGGGGTGGACCCAAT	13	16	15	74	85	90	74	82	82	94	101	103	44	48	48	23	24	25	105	110	114
ADCY4_-_24804586.23-P1P2	GGAAGCCTGGCGAGAATGTA	16	34	27	93	99	100	106	130	137	104	117	120	113	118	122	85	87	87	96	101	104
ADCY5_+_123168814.23-P1P2	GCGGCTCCTAGTCCCAGGGA	16	14	13	53	62	65	64	68	68	74	79	80	48	52	52	27	29	32	85	91	93
ADCY5_+_123168739.23-P1P2	GAGGCCTGAGGATGCCCgcg	20	21	33	65	68	68	46	47	47	65	68	72	110	116	119	102	105	105	36	39	40
ADCY5_-_123168868.23-P1P2	GCGGTCCCGTCACCAGACCT	18	27	22	83	88	92	123	132	134	83	88	91	42	47	49	86	94	98	53	55	56
ADCY5_-_123168757.23-P1P2	GgcgccccgcGGGCATCCTC	11	11	12	28	29	29	21	21	22	42	43	44	38	41	44	8	8	8	28	28	28
ADCY5_+_123168726.23-P1P2	GCCCgcggggcgccgaggct	14	18	13	54	61	61	354	375	377	56	71	74	78	83	87	11	11	11	75	76	78
ADCY6_+_49182960.23-P1P2	GTCGGCCCCCACTTCTGGGG	3	6	9	25	26	27	14	16	17	31	34	36	38	43	46	10	10	10	14	16	17
ADCY6_+_49182963.23-P1P2	GAACTCGGCCCCCACTTCTG	6	9	4	45	50	50	50	53	55	51	55	58	52	54	55	27	27	30	18	18	20
ADCY6_+_49182993.23-P1P2	GCCTACCCCGCTGCTAGGAA	19	29	40	168	178	183	121	132	133	89	94	97	153	164	165	61	68	69	158	172	178
ADCY6_-_49183095.23-P1P2	GCGCTTCCTCCCCCAGTCCT	9	19	17	75	82	82	99	103	105	68	73	76	65	67	69	36	40	40	109	118	122
ADCY6_+_49182873.23-P1P2	GGAGGGGACTTCTGGATCCG	10	13	7	107	111	115	10	10	10	129	137	138	41	43	43	37	41	42	64	67	67
ADCY7_-_50300370.23-P1P2	GGGGCCCTGCACACCCCGAG	20	15	8	99	106	107	133	142	146	90	102	103	75	78	80	6	7	7	56	59	60
ADCY7_-_50300345.23-P1P2	GAGAGCAGCACTGTGGCTGG	9	16	14	77	83	83	91	94	96	51	55	57	71	76	76	61	64	67	43	43	44
ADCY7_+_50300361.23-P1P2	GCCCACAGCCCAGCCTCTCG	4	13	6	39	39	40	48	52	53	46	51	51	70	78	79	6	8	8	30	34	35
ADCY7_+_50300426.23-P1P2	GGACCCACCACTTCCTGCTC	7	7	11	33	35	36	25	27	30	28	30	34	39	44	46	50	51	55	33	36	36
ADCY7_-_50300088.23-P1P2	GagtcccaggaaggcgCGGG	6	8	15	22	24	24	52	54	56	68	70	72	71	75	76	12	13	13	42	42	43
ADCY8_-_132053243.23-P1P2	GgggCGCCCCGCGACAGGGT	8	13	12	55	59	60	59	61	64	72	74	79	29	30	32	11	11	13	58	58	58
ADCY8_-_132053248.23-P1P2	GCCCCGCGACAGGGTTGGAG	14	17	15	72	79	81	74	80	82	69	71	71	56	57	58	21	21	21	84	94	94
ADCY8_-_132053393.23-P1P2	GCAGAAGCATCCCTCCCGGA	14	20	13	111	116	120	96	101	103	79	85	85	63	69	71	1	1	1	48	50	51
ADCY8_-_132053251.23-P1P2	GCGCGACAGGGTTGGAGAGG	15	26	15	46	55	58	78	83	86	79	83	88	87	91	94	112	119	120	80	83	85
ADCY8_+_132053382.23-P1P2	GTCCCCACACCCCCTCCGGG	5	5	8	20	22	22	89	94	96	29	30	34	51	53	56	10	10	10	51	52	53
ADCY9_+_4166522.23-P1P2	Gcggcccgtgcgcgtgtccg	24	16	12	38	42	42	94	97	97	92	101	104	48	50	54	54	62	66	59	64	65
ADCY9_+_4166644.23-P1P2	GACAGCCCGCCGCCTAGAAg	12	22	7	62	68	70	37	40	41	118	122	123	119	128	133	50	52	54	68	71	71
ADCY9_+_4166700.23-P1P2	GCCTCTGGGACGCCGAGGGA	7	11	9	34	36	38	60	62	63	56	58	58	80	81	83	5	5	5	30	33	34
ADCY9_+_4166553.23-P1P2	Gcccagcgcgcgcaccaagg	14	20	22	88	99	99	61	68	71	74	81	84	131	146	156	57	63	63	60	66	68
ADCY9_-_4166657.23-P1P2	GgggcggcgccgcTTCTAGG	6	11	16	64	68	71	48	52	53	43	49	52	38	42	43	7	8	9	30	32	32
ADCYAP1_-_904253.23-P1P2	GTATGAGAAGTCGATGACTC	12	27	14	79	83	85	9	11	11	72	76	77	46	52	54	106	110	112	103	110	113
ADCYAP1_+_904836.23-P1P2	GTAGACGCGCAGAACCAGGA	7	13	15	49	54	57	77	79	82	54	60	62	45	47	47	97	103	103	48	51	51
ADCYAP1_-_904511.23-P1P2	GGCGAACTGCACAGATAAAT	7	10	7	78	83	84	39	44	45	44	47	48	38	41	41	50	54	54	55	60	61
ADCYAP1_-_903879.23-P1P2	GCTCATAGCCCTACTGTCAA	10	14	19	117	123	126	70	80	81	92	98	99	76	79	82	66	67	70	130	134	137
ADCYAP1_-_904933.23-P1P2	GCTGCTCCCGCTGGTTCCTG	19	21	16	93	95	95	105	111	115	100	106	111	96	99	102	81	85	87	139	151	154
ADCYAP1R1_+_31091828.23-P1P2	GGGCGGGGTTAGATCGAGGG	12	12	18	31	36	37	36	37	37	48	51	53	54	55	55	9	9	9	38	40	41
ADCYAP1R1_-_31091698.23-P1P2	GAGGAGACGGGGATGACAGG	3	5	6	60	62	64	51	52	53	53	57	60	39	42	43	59	64	69	40	42	43
ADCYAP1R1_+_31091848.23-P1P2	GCAGGCCAATGAGCGCCCGG	18	22	12	77	81	82	68	72	74	58	63	64	28	28	28	20	23	23	26	27	28
ADCYAP1R1_+_31091732.23-P1P2	GCTGCGGCGGGAAATCCCAG	11	10	12	34	34	34	21	22	22	33	37	39	38	40	41	20	20	20	27	29	30
ADCYAP1R1_-_31091783.23-P1P2	GCCAGTCTGTGCTGCGGGTG	11	16	19	54	58	61	35	36	38	58	60	63	70	70	70	65	68	70	66	70	71
ADD1_+_2845481.23-P1P2	GTGGCGGGACCCATGAGGGG	11	12	9	36	40	42	74	80	82	33	33	33	37	38	39	10	10	10	41	45	45
ADD1_-_2845420.23-P1P2	GCGGGACCCTGGGCCTCCGC	7	8	6	53	55	55	94	102	104	70	78	80	106	109	111	26	28	28	60	65	66
ADD1_+_2845484.23-P1P2	GGATTGGCGGGACCCATGAG	14	14	8	123	135	141	39	42	43	63	68	69	47	48	50	19	19	19	70	74	75
ADD1_-_2845442.23-P1P2	GCCCCGGCGGGGTCGCCCCG	8	12	12	44	45	47	56	58	60	96	99	99	110	114	116	0	0	0	25	28	29
ADD1_+_2845436.23-P1P2	GGACTCGCCAGGCCCGCCTC	11	6	12	36	38	39	31	33	33	34	34	35	67	70	71	81	82	85	28	33	35
ADD2_+_70995489.23-P1P2	Ggggcgctgcggggcggtag	8	6	6	59	61	62	10	13	13	37	40	45	14	14	15	32	37	38	26	26	27
ADD2_+_70995540.23-P1P2	Gtggctaggggggtctgcgg	8	12	4	29	36	38	45	45	47	53	55	57	58	61	61	12	12	12	57	59	59
ADD2_+_70995452.23-P1P2	Gaggccgctgcggggcggtg	8	11	8	36	38	38	38	40	40	75	78	79	67	71	75	26	26	28	80	82	83
ADD2_+_70995408.23-P1P2	GCAGCAccgcggccctcggg	7	10	11	25	27	28	61	65	65	26	29	31	32	34	35	3	3	3	32	34	36
ADD2_-_70995470.23-P1P2	Ggccccccaccgccccgcag	7	8	7	42	46	47	36	39	43	58	73	76	68	76	81	9	9	9	24	34	40
ADD3_-_111767627.23-P1P2	GGCGGGGCCAGAGGCGTAGG	10	14	12	47	49	51	0	0	0	43	46	48	45	50	52	25	27	27	28	30	30
ADD3_-_111767550.23-P1P2	GCGGGGCCAGAGAGAGCTCG	6	3	2	0	0	0	43	46	47	11	13	13	8	9	9	11	11	11	8	8	8
ADD3_-_111767595.23-P1P2	GAGGCGGGGCCGGGAGGCTT	5	2	4	33	33	33	0	0	0	30	32	34	22	22	22	0	0	0	14	16	16
ADD3_-_111767721.23-P1P2	GGGGACCAAGGGACGCTCGA	7	7	5	20	22	22	0	0	0	9	9	10	4	4	4	0	0	0	5	5	5
ADD3_-_111767576.23-P1P2	GCAGAGGCGAGGTCTTGAGG	8	11	8	10	10	10	85	91	92	48	48	48	21	22	22	86	92	95	38	38	42
ADGB_+_146919935.23-P1P2	GGGGAGAAATCGAGGTTCTG	12	8	13	89	93	94	72	74	75	73	74	76	42	45	45	24	24	25	59	60	60
ADGB_+_146919943.23-P1P2	GGGTGTCTGGGGAGAAATCG	20	22	21	54	55	58	78	87	90	76	80	81	82	97	102	16	24	25	57	60	64
ADGB_+_146919963.23-P1P2	GCCGTGGAGGAACTTGGAGT	12	8	19	48	55	56	135	143	148	59	63	63	58	65	67	79	82	84	27	27	27
ADGB_+_146919976.23-P1P2	GAAATCCCACATCCCCGTGG	7	10	8	23	23	25	37	39	40	38	39	41	41	50	52	19	19	21	29	30	32
ADGB_+_146920060.23-P1P2	GGTCCAGCGCCCGGAGAGCG	7	16	9	42	44	45	96	101	101	79	83	86	86	92	92	20	22	22	43	48	48
ADH1A_+_100212424.23-P1P2	GACCACTGTGGGACTAAGAG	20	33	24	84	88	88	70	73	75	83	91	93	122	124	126	120	131	136	71	79	79
ADH1A_+_100212669.23-P1P2	Ggggctcagtcaatgctgat	10	24	14	110	122	124	21	21	22	46	51	52	48	52	53	123	130	134	36	37	39
ADH1A_+_100212206.23-P1P2	GTAAAGACCTAGATCATGTG	22	33	23	160	170	176	69	72	73	134	135	138	111	118	121	212	222	228	150	159	162
ADH1A_-_100212276.23-P1P2	GCTGTCAAATCATAAAGAAG	7	13	11	17	18	19	8	8	8	32	33	33	27	28	29	59	108	111	18	26	26
ADH1A_+_100212235.23-P1P2	GAGTCTGTGAATAATCTAAT	19	18	25	55	58	60	17	17	17	78	86	88	96	107	109	32	37	37	72	75	77
ADH1B_+_100242850.23-P1P2	GAAGGCAGAACGACCTATGT	27	28	32	96	100	103	165	173	177	94	109	113	105	109	114	248	271	277	67	74	77
ADH1B_+_100242642.23-P1P2	GGGGAATAATCCAGTGGGTG	10	12	9	17	17	17	78	86	88	26	26	26	19	19	19	35	39	40	19	19	20
ADH1B_-_100242964.23-P1P2	GAAAACAGGAAAAACGAAGT	15	17	12	79	84	85	82	84	86	80	87	90	83	90	91	24	25	25	90	93	98
ADH1B_+_100242647.23-P1P2	GAGTCTGGGAATAATCCAGT	14	17	20	91	92	92	45	46	46	59	65	67	76	78	80	38	42	44	56	57	60
ADH1B_+_100242807.23-P1P2	GAATTCCAGAGGCCGGGGGG	4	16	8	29	30	33	64	68	70	36	37	41	31	34	35	4	4	4	27	30	31
ADH1C_-_100274034.23-P1P2	GTATCAAATCATAAAGAAAT	14	21	15	94	100	104	178	186	189	86	90	90	55	62	62	40	41	41	169	178	182
ADH1C_+_100274179.23-P1P2	GAACTCTGAATGACCCCTGT	13	20	20	50	51	55	61	65	65	76	81	83	48	57	58	12	13	14	39	42	45
ADH1C_+_100273950.23-P1P2	GCACGTGTGTAGTTGGAATT	8	15	12	52	63	66	10	10	12	28	43	45	68	75	78	39	43	43	20	20	20
ADH1C_-_100273978.23-P1P2	GCCAACTACACACGTGATCT	17	22	19	94	99	101	97	100	102	98	105	107	96	102	105	169	178	182	79	82	84
ADH1C_+_100274208.23-P1P2	GAATTCTGAATGACCCCAAA	12	15	13	64	70	70	79	80	84	66	73	75	92	99	102	11	12	13	85	89	91
ADH4_+_100065517.23-P1P2	GCTGTGAATTACAGCAACAA	1	1	4	22	23	23	0	0	0	22	23	23	2	2	3	0	0	0	12	12	12
ADH4_+_100065590.23-P1P2	GGAGCTCACTGGGAGCAATG	7	20	9	112	116	121	86	88	89	61	68	71	52	64	68	60	62	62	118	127	133
ADH4_+_100065539.23-P1P2	GATGTGGTAAGAGGCCGGCA	11	10	13	55	60	61	56	58	59	75	83	83	35	36	36	23	23	23	66	71	75
ADH4_+_100065548.23-P1P2	GGTACAAATGATGTGGTAAG	16	19	12	59	61	63	54	58	62	58	61	62	57	58	59	166	178	187	46	51	51
ADH4_+_100065728.23-P1P2	GAGTTAAATGGGCGATTCTG	4	12	8	8	8	8	17	18	18	35	36	36	77	82	85	24	25	25	46	48	48
ADH5_+_100010025.23-P1P2	GCTCGCCGGCGAGTGCACCC	3	7	5	31	33	33	23	24	24	33	41	42	18	20	22	0	0	0	5	5	6
ADH5_-_100009984.23-P1P2	GGCAATGGCTCCAACCGGAA	8	12	9	42	46	46	27	28	28	46	47	48	22	25	28	40	40	42	27	34	34
ADH5_-_100010001.23-P1P2	GAAGGGCGGTGCTCGAGCTG	14	24	8	80	85	85	23	23	23	46	46	48	43	43	45	42	44	45	45	46	48
ADH5_-_100010029.23-P1P2	GCCGCTAAGTTGTGCGTTCC	24	37	34	132	138	146	100	108	110	129	135	139	144	153	156	172	182	186	120	126	128
ADH5_-_100009918.23-P1P2	GCGCGCAGCGACGGAGGCAT	8	10	9	57	62	63	16	16	16	35	39	39	59	63	67	19	22	23	1	1	1
ADH6_+_100140583.23-P1P2	GCAAAAAAATGGATAATAAG	19	28	28	128	135	140	115	122	125	48	55	56	142	152	154	21	21	21	118	126	132
ADH6_+_100140565.23-P1P2	GGAGGGGACCTGTTTGATTA	15	16	13	129	137	139	26	27	27	61	66	67	41	43	46	100	108	110	62	69	71
ADH6_-_100140539.23-P1P2	GCTCAGTGAAAGAGCACAAA	10	8	8	56	58	58	59	59	60	61	65	66	60	63	64	9	12	12	40	43	43
ADH6_-_100140844.23-P1P2	GTGCAGAGCTGGTTACTCAG	19	24	14	132	138	143	99	104	110	91	98	99	74	77	80	72	74	75	84	85	87
ADH6_-_100140485.23-P1P2	GAGGCTCTCCCGCTGCTTGA	6	10	10	65	70	71	2	2	2	28	34	34	50	52	53	37	40	41	25	28	29
ADH7_-_100356631.23-P1P2	GTATGATCAAACCAAGAGGA	8	19	7	57	58	60	31	32	33	23	29	29	91	99	106	66	66	66	61	63	67
ADH7_+_100356564.23-P1P2	GAGTTGGTCTGCAAAGGGTA	4	9	11	67	70	71	23	23	24	22	26	26	33	34	38	0	0	0	13	15	15
ADH7_+_100356536.23-P1P2	GGACCATTGCAAAGTTGTGA	15	32	24	95	99	102	102	109	112	83	89	89	77	80	80	121	125	127	97	100	101
ADH7_-_100356938.23-P1P2	GGCAACAGTAGGTCAAGTTT	20	10	11	51	53	53	22	22	22	47	49	49	53	54	56	38	38	39	28	41	46
ADH7_-_100356792.23-P1P2	GAAGCTGCTTTGCCTAGGCA	5	11	11	62	65	71	69	75	76	83	88	88	33	36	37	126	132	136	42	44	46
ADHFE1_+_67344601.23-P1P2	GCCTCAAGCCAGTCGGGCTC	7	11	6	24	73	74	19	20	20	33	34	34	11	11	11	62	64	65	8	8	10
ADHFE1_+_67344636.23-P1P2	GCCTGCCCACCCGCTTCGCG	19	16	18	93	97	97	8	8	9	44	45	48	39	42	43	48	52	56	54	58	60
ADHFE1_+_67344586.23-P1P2	GGCTCAGGGCCATTTTCCCA	14	22	20	52	53	59	50	56	57	78	82	83	90	92	94	90	93	94	61	66	69
ADHFE1_-_67344562.23-P1P2	GGATGGTGCGAGCGCCGCTG	12	21	8	60	63	63	42	45	46	83	85	87	79	84	85	58	61	63	77	80	82
ADHFE1_-_67344541.23-P1P2	GTCTACGGCAATTTCAAGGG	23	19	25	53	57	59	48	51	54	110	118	124	63	64	65	70	77	77	72	82	87
ADI1_+_3523460.23-P1P2	GGGGCCTCAGGCAGGTCCGA	11	16	11	56	59	59	41	41	41	58	60	62	61	66	66	25	27	28	92	96	100
ADI1_+_3523497.23-P1P2	GGCCCGGCGCGTCTGGCGAA	18	13	25	65	67	69	119	121	125	90	94	94	45	51	53	31	33	35	76	80	84
ADI1_-_3523478.23-P1P2	GGCACCCTCGGACCTGCCTG	16	28	28	94	101	104	60	64	68	82	88	88	123	131	136	158	168	175	110	116	118
ADI1_-_3523537.23-P1P2	GGGCAGGTGAAGCTCACCGT	19	22	21	72	78	80	97	99	100	97	98	101	84	86	89	184	207	212	46	48	48
ADI1_+_3523446.23-P1P2	GTCCGAGGGTGCCCAGGACA	16	20	19	90	95	97	129	134	135	95	103	106	98	105	109	80	85	89	97	104	107
ADIG_+_37209723.23-P1P2	GCATGCAGGGGACACTTTGA	14	6	10	54	57	58	33	34	35	75	75	77	68	75	77	62	63	64	62	69	71
ADIG_-_37209801.23-P1P2	GTCACAGCTTAGTCACAGTT	15	17	20	32	34	34	21	21	21	64	65	67	52	56	57	161	169	174	59	62	63
ADIG_-_37209653.23-P1P2	Gcaggcctgcctggaaacct	5	9	9	46	48	51	17	30	33	24	27	27	13	14	15	6	6	7	28	28	29
ADIG_-_37209590.23-P1P2	Gttacaagaaaaagggtcag	14	14	19	81	84	84	14	14	15	69	70	72	38	40	41	36	38	39	31	34	35
ADIG_+_37209824.23-P1P2	GctgCCCCATGGGACCTGGC	18	15	15	49	50	50	3	3	3	43	45	46	42	42	43	24	26	29	28	29	30
ADIPOQ_-_186560322.23-P1P2	GTGGCTTCCGAAGCCCAAGC	3	12	9	13	13	14	8	10	12	18	21	21	24	32	33	62	67	71	5	5	6
ADIPOQ_-_186560368.23-P1P2	GAGGCTGTGGGCAACTGCCA	17	16	11	45	48	49	42	43	44	65	67	68	96	104	106	98	100	103	72	74	78
ADIPOQ_-_186560333.23-P1P2	GGCCCAAGCTGGGTTGTACC	9	18	13	30	30	31	28	28	29	27	27	28	69	71	72	30	32	34	19	21	21
ADIPOQ_+_186560313.23-P1P2	GACCTGGTACAACCCAGCTT	6	7	5	62	66	67	73	75	79	23	23	25	29	30	32	111	117	121	31	35	35
ADIPOQ_-_186560477.23-P1P2	GAGTACCAGGCTGTTGAGGC	8	10	7	52	57	59	53	57	58	67	71	71	53	59	61	29	31	32	61	67	69
ADIPOR1_+_202927498.23-P1P2	GGGACTCCGCGAGAGGGCCT	9	11	7	49	52	53	46	46	46	78	80	81	31	34	34	23	23	23	66	70	71
ADIPOR1_+_202927458.23-P1P2	GAGCCCGCGAGGAGGTGACG	15	6	11	42	47	49	34	34	35	24	26	27	51	52	54	60	65	68	46	50	53
ADIPOR1_+_202927568.23-P1P2	Gcagggaaggcggggcagca	2	7	7	49	50	53	14	14	14	54	54	55	65	66	67	79	84	85	63	67	68
ADIPOR1_+_202927668.23-P1P2	GTCAGGCTGCGATAACGAGG	5	8	6	15	15	15	18	18	18	42	43	44	27	28	31	144	153	159	17	17	17
ADIPOR1_-_202927657.23-P1P2	GCGGGGTAGAGGACGTTCGT	12	16	16	132	139	142	86	88	92	46	47	47	50	52	56	76	77	80	65	67	69
ADIPOR2_+_1800088.23-P1P2	GCAGCCGCGCTGTCCTAAAC	14	15	11	30	33	33	0	0	0	52	55	57	43	44	45	24	27	27	35	36	36
ADIPOR2_+_1800032.23-P1P2	GCATCGTGGGAGCTGTGGTT	17	18	9	75	80	82	63	66	68	78	80	83	42	49	49	56	57	58	28	29	30
ADIPOR2_+_1800045.23-P1P2	GTAAAACCTGGGTGCATCGT	16	10	17	72	73	75	0	0	0	68	69	71	34	37	37	64	70	72	42	44	44
ADIPOR2_-_1800091.23-P1P2	GCGGTCAGAGGGGCGGCTTC	17	22	18	68	74	76	51	64	66	39	44	46	52	54	54	36	37	38	123	126	128
ADIPOR2_+_1799996.23-P1P2	GAAAACTATACTGGGTGTTG	9	13	8	46	50	50	43	46	48	39	41	42	32	32	34	0	0	0	18	19	19
ADIRF_-_88728085.23-P1P2	GTCCCACCGCGGCCCGTCTT	12	14	8	27	36	38	58	64	68	69	76	79	75	83	88	6	7	7	89	99	101
ADIRF_+_88728103.23-P1P2	GCCCTGCTCCAGAGTCCGCA	17	20	12	112	117	121	69	72	72	88	88	89	65	69	70	48	53	53	51	51	52
ADIRF_+_88728019.23-P1P2	GCGAAGAGGTGCCAGGACAG	12	28	20	125	131	138	29	30	32	57	59	61	49	53	53	93	95	97	60	65	67
ADIRF_+_88728059.23-P1P2	GGACGGGCCGCGGTGGGAAA	14	20	14	32	52	56	102	107	112	38	41	42	55	58	61	40	42	42	58	59	60
ADIRF_-_88727942.23-P1P2	GTGACCCAGCGCTCACGCCC	9	8	17	76	80	81	49	53	56	64	68	71	68	74	75	32	33	35	38	39	40
ADK_-_75936408.23-P1	GCGGTGGCCCACGGCGTCTG	5	7	7	30	35	37	50	57	59	37	41	44	72	80	84	30	34	36	29	31	31
ADK_+_75936337.23-P1	GGGGCTAGCGAGATGACTAG	19	18	18	131	135	137	174	183	188	92	96	99	46	49	50	104	109	111	98	100	103
ADK_+_75936421.23-P1	GGGCGCTCCGCCCCGTGCGA	5	5	1	31	32	32	21	23	25	18	19	21	19	20	22	10	13	14	13	13	13
ADK_-_75936213.23-P1	GAGCTTGCCGAGGTAGACAG	18	8	20	112	118	120	65	69	71	81	86	89	67	71	73	62	64	68	71	76	80
ADK_-_75936389.23-P1	GTGAGCTGGCACGAGACACG	14	22	21	90	94	98	51	57	61	90	99	104	53	56	57	104	110	111	64	67	69
ADK_+_75910800.23-P2	GAGGGACCCCAGACTGCGTT	11	9	7	22	31	43	20	25	32	27	24	27	28	40	46	31	34	32	37	36	41
ADK_-_75910830.23-P2	GGTCTGGGGTCCCTCATGGT	14	14	23	58	59	59	44	48	49	59	62	63	84	89	89	18	18	18	25	27	28
ADK_-_75910816.23-P2	GTGCTGCCTAACGCAGTCTG	26	23	25	129	134	138	60	65	67	95	101	103	83	87	88	275	287	290	85	88	90
ADK_-_75910918.23-P2	GGATGACAGCGGCACAGAAT	15	17	13	80	79	78	43	38	38	43	38	49	44	46	50	34	50	40	33	35	32
ADK_-_75910928.23-P2	GGCACAGAATGGGCGGAGTC	10	11	9	76	69	85	82	89	104	47	64	55	33	43	33	24	29	33	62	47	57
ADM_+_10326407.23-P1P2	GTGCCCAGAGGGCTTAGGTA	15	19	18	145	153	159	68	70	74	80	83	86	114	120	125	131	137	141	47	48	49
ADM_-_10326425.23-P1P2	GAGCCCATACCTAAGCCCTC	12	11	17	42	43	44	29	29	29	22	23	24	75	80	80	6	6	6	29	31	32
ADM_+_10326418.23-P1P2	GGAGGTCCCTCGTGCCCAGA	19	29	16	77	82	84	51	54	54	89	94	98	77	78	80	66	69	71	60	63	64
ADM_-_10326810.23-P1P2	GACCCTGCGGGTTAAGAGGT	11	11	14	66	71	74	105	112	117	50	68	69	30	32	32	32	34	34	78	95	97
ADM_-_10326433.23-P1P2	GCCTAAGCCCTCTGGGCACG	14	7	14	95	100	103	65	68	69	81	83	85	56	60	61	62	64	66	72	80	81
ADM2_-_50919811.23-P1P2	GCCAGAAGGCGCTTGGAGTG	9	12	9	52	56	57	19	19	19	66	69	74	68	73	74	11	13	13	134	141	144
ADM2_+_50919866.23-P1P2	GCGGCGAAGGGAGCGGTGGA	11	19	25	51	56	59	46	49	50	84	89	89	90	95	97	123	131	132	93	98	100
ADM2_+_50919828.23-P1P2	GAGCGCTCGGCGACCGGCCC	14	8	17	57	62	63	25	26	26	118	123	126	47	49	51	8	9	10	54	56	59
ADM2_-_50919797.23-P1P2	GGGGCTGCGTCCCCACCAGA	5	14	8	57	62	62	30	47	48	23	38	40	3	3	3	9	11	11	15	16	16
ADM2_+_50919851.23-P1P2	GTGGAGGGGCCTGTCCCCGC	9	8	15	33	34	34	34	34	36	47	49	51	58	59	60	9	9	9	22	22	22
ADM5_+_50191482.23-P1P2	GCCTCAGCGCATCCGGTAGT	5	7	17	39	39	39	84	86	87	62	69	69	67	71	77	43	47	48	56	58	60
ADM5_-_50191295.23-P1P2	GAGGGTGGGACCAGCAGTTG	7	16	15	63	66	68	59	67	69	53	55	57	53	56	58	55	56	56	94	99	100
ADM5_+_50191441.23-P1P2	GCAGCTGGCCCTTGAAGTCC	20	28	21	77	82	84	140	150	152	95	104	106	83	90	90	67	73	78	74	76	77
ADM5_+_50191434.23-P1P2	GCCCTTGAAGTCCAGGTCGA	9	9	7	48	50	51	69	72	74	57	57	60	70	76	79	100	107	108	87	92	95
ADM5_+_50191479.23-P1P2	GCAGCGCATCCGGTAGTCGG	15	19	17	104	108	111	29	32	33	46	49	51	93	100	101	63	66	68	60	63	65
ADNP_+_49548215.23-P1P2	GGCGCCTCCTAGTGGGTCAA	15	19	15	68	72	74	17	17	18	114	121	127	23	23	23	11	12	12	26	28	28
ADNP_-_49548038.23-P1P2	GTGTCCAGCTAAATAGGGGG	7	3	8	38	40	41	126	134	137	33	37	39	33	34	35	20	21	24	58	59	59
ADNP_+_49548236.23-P1P2	GGCACTGCGGCCATTATCCG	17	25	19	67	74	75	76	77	83	83	87	91	53	58	59	59	63	65	40	44	45
ADNP_-_49548206.23-P1P2	GGGGAGCTCTCGCGAGAACC	4	11	12	56	60	62	56	59	59	61	68	70	35	38	38	32	34	35	34	35	38
ADNP_+_49548061.23-P1P2	GAACCCCCCCTGGGGAAAAG	8	6	11	36	38	38	49	51	51	53	56	57	61	66	68	0	0	0	60	61	62
ADNP2_+_77867018.23-P1P2	GCCCCTGCCTAAAGCTGGAC	17	18	26	108	116	118	113	124	126	61	72	74	75	78	83	30	32	32	45	50	52
ADNP2_+_77866875.23-P1P2	GATGACGTCACTAAAGGGGT	7	11	6	70	75	77	61	68	71	64	69	72	36	40	42	119	137	142	30	34	37
ADNP2_+_77867050.23-P1P2	GGGCCCCTGGCACTTCCCAC	16	26	23	95	103	108	81	85	93	105	108	112	144	148	152	29	34	35	113	116	119
ADNP2_-_77867068.23-P1P2	GGGGCCTGTGGGAAGTGCCA	11	15	15	109	117	119	30	33	35	105	109	112	29	30	30	16	16	16	54	57	59
ADNP2_+_77866879.23-P1P2	GGGCAATGACGTCACTAAAG	10	17	16	118	122	125	54	55	56	43	45	46	50	53	55	78	81	81	69	71	73
ADO_-_64564501.23-P1P2	GGGCGCCCGGCCACCGTCGT	9	8	5	37	55	58	17	18	18	47	55	58	50	52	54	21	32	32	15	15	15
ADO_+_64564489.23-P1P2	GCGGCCCGCACCTACGACGG	10	19	9	44	48	48	77	85	87	71	77	80	44	49	50	65	69	71	39	42	42
ADO_-_64564519.23-P1P2	GTAGGTGCGGGCCGCATGAA	7	7	6	44	55	58	0	0	0	20	27	27	62	73	77	10	12	12	20	20	20
ADO_+_64564492.23-P1P2	GATGCGGCCCGCACCTACGA	19	16	13	37	42	42	59	63	65	41	49	49	54	56	58	61	66	67	68	73	75
ADO_-_64564589.23-P1P2	GTGCTCCCGGAGCGTGAGTG	6	7	6	119	125	126	50	53	55	30	30	31	59	61	61	10	10	11	17	17	18
ADORA1_+_203097305.23-P1P2	GGGACTGGGGTGGCAGACGT	25	36	27	91	96	99	52	55	58	56	57	57	57	62	65	45	47	48	63	64	66
ADORA1_+_203097299.23-P1P2	GGGGTGGCAGACGTGGGTCT	11	11	9	38	40	41	62	66	67	27	29	29	31	34	36	0	0	0	11	11	11
ADORA1_-_203097265.23-P1P2	GTGCGGGCACGCTGGGGAAT	7	13	8	60	63	64	65	70	72	90	97	100	80	84	87	66	67	69	66	68	68
ADORA1_-_203097227.23-P1P2	GGCACCAGACGGGTCTCAAG	12	13	23	110	118	119	54	59	61	68	70	74	75	82	82	64	70	71	30	33	34
ADORA1_-_203096437.23-P1P2	GagagcctgcaaaacaataT	11	11	7	60	61	64	33	36	36	80	85	90	71	73	74	26	26	27	69	74	76
ADORA2A_+_24819784.23-P1P2	GCCGCTGCGCGGAGAAACCG	2	3	4	44	47	52	15	18	19	49	58	62	8	14	16	21	21	23	29	32	34
ADORA2A_+_24819730.23-P1P2	GGCCCGCAGGCGATCCTGGA	22	27	17	212	221	224	51	55	55	149	161	166	92	103	106	48	52	52	49	52	55
ADORA2A_-_24819553.23-P1P2	GGGGCCCGGAGCGCTCCAAG	10	8	14	57	60	61	0	0	0	74	76	78	5	6	7	10	10	11	9	10	11
ADORA2A_+_24819635.23-P1P2	GCCCCCAGCGCGCTCCTCCC	5	10	5	51	58	59	0	0	0	42	43	44	44	45	45	0	0	0	11	11	11
ADORA2A_+_24819774.23-P1P2	GGAGAAACCGAGGCCGGAGG	13	18	14	54	55	58	59	64	68	190	198	202	49	53	55	37	39	40	67	74	77
ADORA2B_-_15848318.23-P1P2	GCGGGCGCGAACTTTGGGCT	10	11	10	95	104	108	85	85	89	39	43	44	21	23	23	91	98	104	26	27	29
ADORA2B_-_15848416.23-P1P2	GGGCCCCGACCCGTGGGTCC	7	14	15	49	53	54	120	129	132	104	111	116	55	63	65	18	19	19	87	106	110
ADORA2B_+_15848485.23-P1P2	GCAGCCGCGTGAGACCCGCC	11	25	13	9	9	9	64	67	71	36	43	44	72	74	76	16	19	19	22	24	25
ADORA2B_+_15848338.23-P1P2	GCGCCCGCCCGTCTCGGGCT	6	8	8	23	23	26	37	39	39	35	38	38	34	36	36	0	0	0	12	12	13
ADORA2B_-_15848534.23-P1P2	GGCCCGGCGCGCCTTCGGTA	8	17	11	26	27	27	40	41	42	41	45	45	22	26	26	20	22	23	51	62	63
ADORA3_+_112031595.23-P1	GAGAAGCTTTGTGCTGGACA	19	14	12	85	93	94	74	76	77	75	77	80	51	52	54	55	59	60	59	64	66
ADORA3_-_112031731.23-P1	GGCAGCTCCTGCCCTCCTGA	6	10	14	31	32	32	14	14	14	57	57	59	22	22	22	64	64	67	44	51	52
ADORA3_-_112031553.23-P1	GAGCCTCGGCACCAGTATTT	24	22	15	132	142	144	74	88	92	97	102	105	81	98	102	28	32	32	98	105	105
ADORA3_+_112031631.23-P1	GTTCACAGATGCCATGGTCA	4	11	14	117	122	124	113	121	124	81	85	86	31	33	34	65	66	67	56	60	62
ADORA3_+_112031534.23-P1	GACCCCAAATACTGGTGCCG	17	16	9	37	43	46	82	87	89	75	78	82	59	62	64	0	0	0	70	75	76
ADORA3_-_112046483.23-P2	GAGAAGGCTCGAGACAAGAT	7	8	13	46	50	50	30	33	35	75	77	81	56	58	58	5	5	5	41	42	42
ADORA3_-_112046535.23-P2	GGGACAGTGCAGGATCAGGT	18	29	25	217	228	232	166	171	172	101	110	114	70	76	78	141	144	149	128	131	133
ADORA3_-_112046467.23-P2	GGCCATGAGTGGCATAGAGA	15	13	12	30	30	31	25	25	26	52	53	53	46	48	50	58	65	68	45	47	49
ADORA3_-_112046363.23-P2	GAAGATAAGCAACCCTCTTC	4	13	19	54	57	57	65	69	69	47	49	50	51	55	56	52	54	76	104	111	113
ADORA3_+_112046353.23-P2	GCCTGAAACACCCCTGAAGA	4	5	6	40	42	43	47	51	51	40	42	43	41	44	45	0	0	0	52	56	57
ADPGK_-_73076196.23-P1P2	GCGCCAGGACGGAGCGAGGG	16	20	26	131	144	148	99	106	106	88	92	95	63	65	68	117	126	128	93	97	100
ADPGK_+_73076199.23-P1P2	GAGGCCTGGGACTGAGGCGT	7	18	12	58	60	60	84	97	101	48	54	55	16	18	20	48	52	55	15	18	18
ADPGK_-_73076158.23-P1P2	GGCGCCACGGGGCCCCCCAA	13	4	14	18	20	22	66	73	76	74	83	85	77	83	85	0	0	1	39	43	43
ADPGK_+_73076212.23-P1P2	GACACCGCAGTGCCAGGCCT	13	11	9	34	35	35	7	8	9	38	39	41	36	36	36	66	69	69	26	26	27
ADPGK_-_73076217.23-P1P2	GGACCCCACGCCTCAGTCCC	16	28	21	151	167	178	186	208	210	114	132	137	112	122	128	79	85	88	143	155	157
ADPRH_-_119298448.23-P1P2	GGTCCCGTCCACTCTCGCTT	14	11	13	59	62	62	20	23	24	80	86	87	104	108	110	65	66	67	107	112	113
ADPRH_+_119298430.23-P1P2	GGCACCCAAGCGAGAGTGGA	12	23	14	112	114	118	99	101	105	97	100	101	18	19	19	61	64	66	96	104	105
ADPRH_-_119298578.23-P1P2	GTGGGGACAGTCCCGGAACC	10	15	15	20	33	36	0	0	0	36	47	47	12	12	12	24	24	25	38	46	48
ADPRH_+_119298361.23-P1P2	GGCCCGGAATGTGGCGGCAC	7	12	15	75	85	87	91	95	101	78	84	86	80	86	86	25	27	28	74	80	83
ADPRH_-_119298417.23-P1P2	GCTCTTCAGAGCATTTGGGG	8	14	7	47	52	52	26	28	28	40	43	43	40	40	42	0	0	0	34	36	36
ADPRHL1_-_114107986.23-P1	GGGCACCAGCTCCTCAGCAG	13	15	14	31	40	40	83	110	113	47	54	56	75	92	96	26	27	27	62	66	70
ADPRHL1_+_114107989.23-P1	GGCTGCCGGCAGAAGCTAGC	10	6	7	5	5	5	13	13	14	37	37	37	36	37	37	50	52	52	60	61	61
ADPRHL1_+_114107927.23-P1	GAAAACTGACACCTCCCACG	8	17	15	24	25	27	40	41	44	66	68	73	77	81	85	33	36	38	40	42	43
ADPRHL1_-_114108043.23-P1	GCAGAGCGTTGACAGAGCAG	21	20	21	41	44	44	0	0	0	82	86	89	65	69	70	200	210	216	81	85	86
ADPRHL1_+_114108080.23-P1	GTCACCCCACGCCACACACG	14	25	12	56	61	61	62	65	69	90	99	106	79	82	85	84	91	93	63	66	66
ADPRHL1_-_114103638.23-P2	GGAGTGAGCCCCGGTCAGAG	22	19	29	74	76	80	90	95	96	102	110	110	107	115	116	23	25	25	87	89	89
ADPRHL1_+_114103927.23-P2	GAGGGTCGGGGCAGCCTGTG	10	14	14	53	55	55	46	48	48	71	72	74	58	60	62	41	45	46	43	46	47
ADPRHL1_+_114103812.23-P2	GAACAGGGCTGTCTCCTTCT	18	22	12	160	166	168	136	142	142	89	95	98	84	87	88	174	184	192	79	115	120
ADPRHL1_+_114103828.23-P2	GTCCGGGTGAGCCTCTGAAC	11	15	14	62	73	76	26	27	30	47	58	60	33	35	35	13	15	15	36	39	42
ADPRHL1_+_114103953.23-P2	GCTGCTGCTAGAGTGAGCAC	8	7	6	15	15	15	9	10	10	11	12	12	19	20	20	89	93	94	15	16	18
ADPRHL2_-_36554327.23-P1P2	GTTAGCCCAGTGGTGAGGAG	7	18	9	72	76	78	45	46	48	63	64	66	38	39	40	55	58	59	51	54	55
ADPRHL2_-_36554459.23-P1P2	GAGCGCTGCGGACGGAAGTA	12	9	9	50	53	53	4	4	4	32	35	35	66	79	82	15	15	17	15	15	15
ADPRHL2_+_36554275.23-P1P2	GAAGGCCACTATGGGGTCTC	15	11	7	67	68	69	34	35	36	49	50	52	58	61	62	40	42	42	45	48	50
ADPRHL2_+_36554282.23-P1P2	GGGGTGGGAAGGCCACTATG	7	18	10	8	9	9	32	33	36	44	47	50	54	59	65	41	44	44	39	42	43
ADPRHL2_-_36554368.23-P1P2	GCAGGCTGGCGGGAAGTGCG	13	14	22	84	90	93	71	76	78	48	50	52	71	77	79	96	101	105	43	44	45
ADPRM_+_10600851.23-P1P2	GCTACCGGAAATCGCGGGGA	12	14	14	73	78	77	58	55	56	70	71	77	58	66	68	37	45	44	71	87	82
ADPRM_+_10600844.23-P1P2	GAAATCGCGGGGAGGGTCAA	9	18	18	60	61	64	43	44	44	46	51	52	54	54	55	9	9	11	69	74	77
ADPRM_+_10600836.23-P1P2	GGGGAGGGTCAAAGGAGACC	19	15	13	71	80	80	126	136	138	76	85	87	70	74	75	18	20	20	62	64	64
ADPRM_-_10600773.23-P1P2	GAGGCAAGAAGCGCCAAAGT	9	6	9	54	57	57	27	28	31	36	38	39	12	13	13	54	59	61	41	42	44
ADPRM_+_10600856.23-P1P2	GGAACGCTACCGGAAATCGC	11	17	14	69	77	80	108	114	115	63	73	74	63	68	68	103	111	112	35	36	36
ADRA1A_+_26724815.23-P1P2	GCGGTAGCAGCAGGAGATTA	13	15	16	95	102	103	85	90	90	49	51	51	61	63	65	65	68	70	123	126	128
ADRA1A_-_26724903.23-P1P2	GTTTTCCTCTGGCCTAGAGG	10	15	14	74	83	86	149	162	165	57	64	65	83	94	94	38	40	41	55	61	65
ADRA1A_+_26724893.23-P1P2	GCTAGAACCCAACCCCCTCT	8	9	8	28	28	28	40	45	46	68	80	81	57	61	64	2	2	3	99	108	110
ADRA1A_+_26725046.23-P1P2	GCACACAGCAATATCTAGCA	20	21	24	69	71	75	78	82	82	83	84	87	88	94	95	115	121	125	50	54	54
ADRA1A_-_26725084.23-P1P2	GGTGTGTATGGTGTGTTCAT	19	26	26	49	51	52	82	87	89	78	81	81	107	116	121	238	247	253	138	142	144
ADRA1B_+_159343419.23-P1P2	GCGGCACTAGGGGGCAATGC	4	14	10	44	47	47	7	8	8	19	21	21	22	23	23	83	88	89	22	23	24
ADRA1B_-_159343261.23-P1P2	GAACCCCAGCGGGCCGCCTA	5	5	4	7	7	7	2	3	4	37	42	43	69	77	78	0	0	0	19	19	20
ADRA1B_+_159343326.23-P1P2	GTCCCAGGGCGCGCCCTCTg	5	7	9	62	66	67	0	0	0	85	91	94	42	47	51	20	21	21	17	19	21
ADRA1B_+_159343340.23-P1P2	GGCGTCCCCCGCCGCTCCCA	5	4	11	38	38	41	38	40	42	51	57	58	31	33	34	3	4	4	28	28	28
ADRA1B_+_159343520.23-P1P2	GGCCCAGCGAGCGCCGAAGA	7	11	11	45	48	51	44	47	48	54	59	61	44	46	47	59	65	68	46	47	47
ADRA1D_+_4230150.23-P1P2	GAACGCAAAGGGCACCGCTA	22	36	22	84	89	92	203	215	221	103	110	113	73	77	81	173	185	187	79	82	82
ADRA1D_+_4230414.23-P1P2	GGAGGTGCGGCAGATCCATG	14	15	19	109	115	118	44	46	47	52	53	55	44	49	51	95	98	99	137	144	148
ADRA1D_-_4230046.23-P1P2	GTAGAAGGGACCCTTCGCTC	2	0	2	0	0	0	0	0	0	11	12	12	2	2	2	0	0	0	2	3	3
ADRA1D_-_4229982.23-P1P2	GAGGGGCAGCGCCAGGAAGG	13	17	11	28	29	30	31	32	32	59	62	64	76	80	81	48	51	51	27	29	29
ADRA1D_-_4230408.23-P1P2	GCCGCTGCGGGTTGCCTCCT	18	17	5	78	82	83	43	44	46	101	106	109	69	71	73	59	63	64	87	93	93
ADRA2A_-_112836677.23-P1P2	GCGCTAGACTGGCGGAGGGG	4	4	2	20	20	20	37	37	37	15	16	18	15	15	16	0	0	0	4	4	4
ADRA2A_+_112836593.23-P1P2	GCGGGACGAGCCCTTTGGAG	11	12	11	32	32	32	53	59	62	49	53	56	46	51	55	104	106	113	51	55	59
ADRA2A_+_112836615.23-P1P2	GCTCGGGGAGCGTTGCCCTC	14	22	12	48	54	55	46	54	57	40	43	43	41	41	42	81	85	87	54	57	59
ADRA2A_-_112836673.23-P1P2	GCGGGCGCTAGACTGGCGGA	7	14	14	95	98	99	16	17	18	33	36	36	28	34	34	65	89	90	46	64	66
ADRA2A_-_112836669.23-P1P2	GGGCGCGGGCGCTAGACTGG	12	18	13	36	36	38	8	8	8	75	78	80	64	70	73	24	25	25	68	73	74
ADRA2B_+_96782430.23-P1P2	GTCCGGGCGCGGGAAGTCCC	6	12	7	64	68	69	24	25	25	79	83	85	46	47	48	30	35	36	51	54	55
ADRA2B_+_96782825.23-P1P2	GAGGGGCAGCGCCTGGGAAA	6	5	3	19	20	21	0	0	0	23	24	26	25	26	26	15	17	18	20	22	22
ADRA2B_-_96782435.23-P1P2	GTCGCGGGAGGCGTGAGCCC	2	4	4	15	15	15	16	17	18	13	13	13	22	22	22	0	0	0	5	5	5
ADRA2B_-_96782423.23-P1P2	GTGAAGGTGCGCTTCGCGGG	14	29	17	68	74	76	64	67	70	39	43	44	69	74	75	12	12	14	114	120	122
ADRA2B_-_96782574.23-P1P2	GCAGCTGTGGAGGGGTCGGT	19	25	22	97	107	109	81	84	90	107	110	110	85	89	91	100	102	104	138	144	148
ADRA2C_+_3767439.23-P1P2	GggcgagggcgcccccTCCA	6	7	6	11	12	13	19	22	27	29	35	35	49	55	55	11	12	12	55	58	61
ADRA2C_+_3767752.23-P1P2	Gggcgccgccgcgagtcctc	4	4	6	3	3	3	13	16	16	31	31	31	19	19	19	3	3	3	32	36	37
ADRA2C_-_3767801.23-P1P2	GccgcccgggAAAGTAAAGT	10	18	13	44	45	45	15	15	17	73	83	90	43	46	50	0	0	0	50	53	53
ADRA2C_-_3767525.23-P1P2	Gcgcgcgggcaggttcgacc	1	5	5	9	10	10	9	11	11	10	11	11	10	10	10	12	13	13	8	8	8
ADRA2C_-_3767343.23-P1P2	GTGCGCCCATGCCTGCGCCG	10	16	19	100	103	105	23	25	26	27	29	30	39	43	43	65	68	69	100	109	112
ADRB1_-_115803460.23-P1P2	GGAGCCGCTCAATTGCCAAC	21	39	36	105	110	111	118	131	134	125	136	145	133	141	146	132	140	145	139	149	151
ADRB1_+_115803496.23-P1P2	GGCAAAGGCACGCCCCCGTC	15	14	17	94	101	102	33	37	38	38	40	43	77	80	81	150	157	162	51	56	58
ADRB1_+_115803442.23-P1P2	GCCTCCCGTTGGCAATTGAG	9	12	6	46	49	50	34	36	37	54	59	60	48	48	49	54	58	58	37	41	44
ADRB1_-_115803439.23-P1P2	GCGATCAGCTCGGGACTCTC	1	6	2	2	2	2	8	10	10	12	13	13	13	13	13	9	10	10	3	3	3
ADRB1_+_115803536.23-P1P2	GACCCCCGGGGCCTCGCGTC	5	6	1	26	27	29	11	12	12	9	9	10	24	29	30	0	0	0	7	8	8
ADRB2_-_148206087.23-P1P2	GggagTGCCTCGCCCCTTCG	13	16	15	66	70	71	31	35	35	39	40	43	81	84	87	51	55	55	39	41	42
ADRB2_+_148206078.23-P1P2	GGCACGCCGGCAGCCGCGAA	12	9	8	31	34	34	39	42	44	84	90	91	29	32	32	55	58	58	43	45	45
ADRB2_-_148205999.23-P1P2	GAGTGGTGGCCCGCCCTCCA	9	12	15	71	72	75	31	31	33	67	67	70	47	49	50	13	14	14	61	62	66
ADRB2_-_148206009.23-P1P2	GCGCCCTCCAGGGAGCAGTT	9	7	15	62	64	71	115	117	125	69	74	79	78	82	85	17	19	19	46	46	46
ADRB2_-_148206134.23-P1P2	GTTCCCGTACGTCACGGCGA	18	18	12	75	82	85	59	62	62	56	58	58	28	36	36	51	53	53	33	39	40
ADRB3_+_37824255.23-P1P2	GGAAACGTGGAGCATCCCAT	13	24	16	50	54	56	49	52	53	58	60	60	52	54	55	143	147	155	82	86	89
ADRB3_+_37824159.23-P1P2	GACTCCTCCCCCAAGAGCGG	5	7	7	52	55	56	141	146	155	72	77	79	54	57	58	30	32	34	66	71	76
ADRB3_-_37824247.23-P1P2	GGGAGCCGAATTGGAGAGTG	19	16	17	27	28	29	22	25	26	54	60	61	31	34	34	72	79	81	142	154	159
ADRB3_+_37823983.23-P1P2	GCCCACGCGCGACCCGGGGA	9	8	6	43	48	49	47	51	52	45	52	53	72	83	86	78	88	91	33	43	42
ADRB3_+_37824598.23-P1P2	GCTCACCAAGCTGAGGTCTT	5	4	7	20	23	23	32	34	36	34	35	35	27	29	30	9	9	9	1	1	1
ADRBK1_-_67033739.23-P1P2	GGGTCTCCGTCCAGCATCGA	13	11	11	65	68	69	50	51	51	58	62	64	69	75	76	23	23	23	55	60	62
ADRBK1_-_67033777.23-P1P2	GGGTCTGAGCCCGCGGTCGC	8	14	5	35	37	38	71	76	78	87	92	92	44	45	45	33	35	35	19	20	20
ADRBK1_+_67033829.23-P1P2	GAGCCCGCGAGGGGCCGAGC	7	8	3	23	26	27	18	19	20	46	51	52	27	29	30	8	8	9	16	16	17
ADRBK1_+_67033839.23-P1P2	GAACGCCAGCGAGCCCGCGA	9	9	11	23	25	25	18	18	18	29	29	30	22	24	25	42	45	46	24	26	27
ADRBK1_+_67033933.23-P1P2	GCCCGCCGGGACTGCAGTCG	10	10	16	46	48	48	54	54	54	64	68	73	53	57	58	42	42	42	54	56	57
ADRBK2_-_25960540.23-P1P2	GCGGGAGGTCGGGGCAGTGA	8	4	3	40	48	49	20	20	22	36	36	37	37	39	44	0	0	0	33	34	35
ADRBK2_+_25960431.23-P1P2	GAACCCAAGGGGTTATGGGG	9	4	9	8	11	12	28	30	30	27	30	32	43	44	46	20	22	23	44	46	46
ADRBK2_-_25960518.23-P1P2	GTCAGAGCGCGTGGAACCTG	10	16	6	38	38	39	74	77	80	29	31	32	44	46	46	144	153	155	10	10	11
ADRBK2_-_25960522.23-P1P2	GAGCGCGTGGAACCTGGGGC	11	13	9	21	21	21	14	14	14	34	35	36	25	25	26	59	61	64	28	31	31
ADRBK2_+_25960443.23-P1P2	GCCAGACGTCCACAACCCAA	18	13	11	23	23	23	5	6	6	25	27	27	51	57	59	84	90	92	46	47	49
ADRM1_-_60877923.23-P1P2	GCGGGGAGGAGCGAGTGCGA	9	16	9	60	63	67	42	42	42	47	47	48	37	37	38	129	133	135	37	38	40
ADRM1_-_60877927.23-P1P2	GGAGGAGCGAGTGCGATGGA	26	26	26	158	159	162	69	74	75	97	104	107	132	138	144	150	157	159	139	143	146
ADRM1_+_60877734.23-P1P2	GGGGCGCTGGGGAACTGCTC	8	8	3	53	56	59	37	39	39	39	39	41	38	39	39	21	25	25	31	32	33
ADRM1_-_60877894.23-P1P2	GGGAAAAGAGCCGCCGGCGC	10	13	16	16	18	20	81	89	91	67	73	73	96	104	104	0	0	1	32	35	35
ADRM1_+_60877729.23-P1P2	GCTGGGGAACTGCTCAGGTG	8	8	11	113	118	120	56	58	58	24	25	25	37	38	39	22	23	23	12	12	12
ADSL_-_40742342.23-P1P2	GtagcgcggctaagtaacGT	14	16	18	102	107	108	105	113	116	93	99	101	80	85	87	108	114	117	74	78	82
ADSL_+_40742458.23-P1P2	GGGGCGGGACTTCCTTCACG	8	17	12	61	68	73	63	65	66	41	44	45	54	59	60	18	18	18	26	30	31
ADSL_-_40742434.23-P1P2	GCCGCAGCCGGCAGCGCCCA	10	7	7	14	14	17	73	84	88	60	72	75	89	101	106	13	15	16	47	53	55
ADSL_+_40742445.23-P1P2	GTTCACGCGGTCTCGCTCTC	9	11	5	24	28	28	19	21	21	33	35	35	18	20	20	82	86	91	38	41	41
ADSL_+_40742428.23-P1P2	GTCTGGGTTCCGGGCGCCCT	8	12	12	69	73	74	46	50	52	69	73	77	55	57	57	30	31	34	42	43	44
ADSS_+_244615389.23-P1P2	GAAGGGGCGTGGCCTCGGTC	8	19	19	23	25	25	4	4	4	36	37	37	53	54	58	73	75	76	52	54	56
ADSS_+_244615311.23-P1P2	GGGCCTGCGCGGGGCAGTCA	7	16	14	60	62	64	15	15	17	87	91	92	66	66	68	7	7	7	59	63	64
ADSS_+_244615384.23-P1P2	GGCGTGGCCTCGGTCCGGGG	8	10	11	43	47	49	53	57	59	40	40	41	17	19	19	36	38	39	47	53	58
ADSS_-_244615308.23-P1P2	GCGCCACAGCCCGCTCAAGG	5	14	8	9	20	20	40	91	97	38	39	41	67	86	90	14	16	17	32	37	38
ADSS_-_244615458.23-P1P2	GCAAACCTCGCGAGCGGAAA	10	22	11	31	38	40	54	59	59	71	79	82	67	71	73	31	33	33	101	106	109
ADSSL1_-_105190333.23-P1P2	GCCTCCGTTGGCAAATTCGT	15	16	13	63	76	80	87	94	96	51	56	57	70	75	75	73	77	77	61	62	64
ADSSL1_-_105190249.23-P1P2	GGAAGTCCTGGGCCCGGCAA	7	7	5	35	39	41	40	42	42	24	26	26	41	45	46	3	3	3	12	12	12
ADSSL1_-_105190467.23-P1P2	GTGGCGGCCGGAGGTCACCG	5	10	9	49	52	53	38	41	41	43	46	46	25	26	26	21	22	24	52	56	56
ADSSL1_-_105190109.23-P1P2	GGGCACTCGGGGTTCCACGG	12	19	17	78	80	84	98	100	102	94	102	103	65	67	71	38	43	45	125	136	140
ADSSL1_-_105190033.23-P1P2	GTGCGGGGACACAAAGTCCT	8	22	15	61	63	63	69	72	73	59	61	63	41	44	44	99	108	110	54	60	61
ADTRP_-_11779125.23-P1P2	GGGACTGAGAGTTCCAACAC	11	12	8	17	18	18	45	47	49	42	44	45	46	47	47	84	89	93	33	41	43
ADTRP_+_11779058.23-P1P2	GCCGGCCTGCTGTTGGACTT	6	2	5	14	16	17	4	4	5	34	37	38	28	29	29	17	19	19	17	17	17
ADTRP_+_11779155.23-P1P2	GCCTGCCTCTGAAGTTTATC	9	8	8	23	25	25	25	27	28	31	34	36	42	43	47	21	24	24	28	29	32
ADTRP_-_11779104.23-P1P2	GGCTACAAACCACACCCCTC	9	13	8	32	34	34	5	6	6	37	40	41	36	38	38	47	50	51	27	28	28
ADTRP_+_11779041.23-P1P2	GTTAGGCTGTGACCCACAGA	6	13	11	44	45	45	30	33	33	48	52	52	19	20	21	11	11	12	52	55	56
AEBP1_+_44143654.23-P1P2	GCTGGGGTGCGGGTCTGAGG	8	18	12	29	31	31	34	36	38	19	22	23	36	36	37	29	31	31	30	31	31
AEBP1_+_44143844.23-P1P2	GgagCCGAGAGTGGACGGAG	21	13	15	81	84	88	54	54	56	69	77	80	47	47	48	129	131	133	58	60	62
AEBP1_+_44143590.23-P1P2	GCGGGACCCCGAGTCCACCG	14	13	20	44	53	55	43	44	45	72	80	88	95	104	105	31	36	37	31	34	35
AEBP1_-_44143764.23-P1P2	GTGTCCTAGGCGCAAGTCTC	10	14	7	22	26	28	10	10	11	23	23	24	39	40	40	40	40	41	34	36	36
AEBP1_+_44143761.23-P1P2	GGCGGCGAGCGTCCCAAGCC	3	2	7	30	31	32	61	68	69	34	35	36	16	16	16	16	16	16	21	21	22
AEBP2_+_19592473.23-P1P2	GTCAGCCTGCACACGCGCTA	14	26	22	82	86	87	32	34	34	56	60	61	79	83	87	220	225	233	61	64	64
AEBP2_+_19592455.23-P1P2	GACGGAGCCCGCGCGGGGAC	10	13	12	44	47	50	40	44	45	52	58	62	89	92	95	50	53	54	51	53	54
AEBP2_-_19592388.23-P1P2	GggcgCAGAACCCGCAGCCG	10	13	14	34	36	37	47	49	50	72	78	82	97	101	108	31	32	32	44	48	48
AEBP2_-_19592586.23-P1P2	GAGGGAGAGAGAGTCGAGAG	16	20	17	85	89	92	66	67	68	76	82	87	60	63	63	65	65	67	110	115	117
AEBP2_-_19592538.23-P1P2	GTGCTCTGCAGCGGCGTCGG	17	24	21	39	44	45	30	31	31	85	88	89	48	50	51	8	11	12	50	51	52
AEN_-_89164321.23-P1P2	GGGAGCCGGGGAACACTGAT	28	27	32	105	110	112	127	134	136	114	116	119	101	113	117	37	40	40	175	183	186
AEN_+_89164427.23-P1P2	GAGGCGGGCGAGAGCAGAAG	28	34	33	77	82	82	97	100	105	105	108	111	133	138	140	85	89	92	78	80	85
AEN_-_89164419.23-P1P2	GCACGAGTTACGCCCTCTTC	4	15	6	43	44	45	102	108	111	46	52	54	11	11	11	55	56	57	30	34	34
AEN_+_89164505.23-P1P2	GTGCCCGCCTATTGGCTCGC	7	10	8	94	102	104	52	53	55	43	46	48	21	22	22	17	17	17	36	38	40
[truncated: 102,541 more rows]

## Sheet:  Tab 3 - MGT1 sgRNA level hits
MGT#1 High vs Low hits (sgRNA level)
ID	target	geneID	geneSymbol	gRNA Log2 Fold Change	gRNA Depletion P	gRNA Depletion Q	gRNA Enrichment P	gRNA Enrichment Q	Target-level Enrichment P	Target-level Enrichment Q	Target-level Depletion P	Target-level Depletion Q	Median log2 Fold Change	Rho_enrich	Rho_deplete
ADD3_-_111767550.23-P1P2	GCGGGGCCAGAGAGAGCTCG	120	ADD3	-6.66069	1.8777e-16	8.2627e-15	1	1	0.001	0.186973	0.018	0.700943	5.39526	0.000516369	0.00493349
ADD3_-_111767576.23-P1P2	GCAGAGGCGAGGTCTTGAGG	120	ADD3	-3.2369	2.6645e-20	1.7196e-17	1	1	0.001	0.186973	0.018	0.700943	5.39526	0.000516369	0.00493349
ADD3_-_111767595.23-P1P2	GAGGCGGGGCCGGGAGGCTT	120	ADD3	6.01278	1	1	6.0296e-16	1.0596e-14	0.001	0.186973	0.018	0.700943	5.39526	0.000516369	0.00493349
ADD3_-_111767627.23-P1P2	GGCGGGGCCAGAGGCGTAGG	120	ADD3	6.5764	1	1	9.956e-26	9.6384e-22	0.001	0.186973	0.018	0.700943	5.39526	0.000516369	0.00493349
ADD3_-_111767721.23-P1P2	GGGGACCAAGGGACGCTCGA	120	ADD3	5.39526	1	1	7.9165e-20	6.4e-18	0.001	0.186973	0.018	0.700943	5.39526	0.000516369	0.00493349
PCDH7_-_30721870.23-P1P2	Gagcgtgcaagagagcgagt	5099	PCDH7	5.54216	1	1	9.9228e-21	1.2121e-18	0.001	0.186973	0.99	0.990143	5.21968	0.000397702	0.91645
PCDH7_-_30721876.23-P1P2	Gcaagagagcgagtgggaga	5099	PCDH7	0.665368	1	1	4.1826e-08	1.5967e-07	0.001	0.186973	0.99	0.990143	5.21968	0.000397702	0.91645
PCDH7_+_30721721.23-P1P2	GCACGGCCGGGCGTCCCCAA	5099	PCDH7	4.89721	1	1	6.0608e-15	8.0075e-14	0.001	0.186973	0.99	0.990143	5.21968	0.000397702	0.91645
PCDH7_+_30721764.23-P1P2	GCAAACCAGGCTCGGAGCAC	5099	PCDH7	6.88168	1	1	2.7541e-23	1.461e-20	0.001	0.186973	0.99	0.990143	5.21968	0.000397702	0.91645
RAB11FIP3_-_475455.23-P1P2	GAAGCTCGGGACCCCCGCTC	9727	RAB11FIP3	-1.33449	1.6094e-08	7.7341e-08	1	1	0.148	0.816917	0.88	0.954506	3.7793	0.0547037	0.631085
RAB11FIP3_-_475553.23-P1P2	GTCTACAGCAAGCCGGCGAG	9727	RAB11FIP3	4.30307	1	1	2.9662e-10	1.5153e-09	0.148	0.816917	0.88	0.954506	3.7793	0.0547037	0.631085
RAB11FIP3_+_475488.23-P1P2	GGCAGTGCAGCGGCCGCGAA	9727	RAB11FIP3	-0.299744	0.0040267	0.010544	0.99597	1	0.148	0.816917	0.88	0.954506	3.7793	0.0547037	0.631085
RAB11FIP3_+_475498.23-P1P2	GGTGTGTCGCGGCAGTGCAG	9727	RAB11FIP3	3.7793	1	1	1.8846e-19	1.3032e-17	0.148	0.816917	0.88	0.954506	3.7793	0.0547037	0.631085
RAB11FIP3_+_475520.23-P1P2	GTTGCTGTAGAGGCAGGCGC	9727	RAB11FIP3	4.98805	1	1	9.4867e-13	7.576e-12	0.148	0.816917	0.88	0.954506	3.7793	0.0547037	0.631085
RDX_-_110167516.23-P1P2	GTGGCTCCGGGCGTGGCCGG	5962	RDX	-0.533222	2.6703e-05	8.6256e-05	0.99997	1	0.011	0.631204	0.962	0.97855	3.10771	0.00386257	0.843115
RDX_-_110167528.23-P1P2	GTGGCCGGGGGTCGCGGTCT	5962	RDX	6.09646	1	1	1.4149e-19	1.0397e-17	0.011	0.631204	0.962	0.97855	3.10771	0.00386257	0.843115
RDX_-_110167548.23-P1P2	GGGGCCGGCCAACGCGAGGT	5962	RDX	3.10771	1	1	6.0629e-15	8.0075e-14	0.011	0.631204	0.962	0.97855	3.10771	0.00386257	0.843115
RDX_-_110167582.23-P1P2	GCGGGAGCGCCCAGGGAAAT	5962	RDX	1.18305	1	1	2.261e-08	8.9044e-08	0.011	0.631204	0.962	0.97855	3.10771	0.00386257	0.843115
RDX_+_110167605.23-P1P2	GAGCCCAGCGCTCTCTGGAA	5962	RDX	5.86194	1	1	2.685e-18	1.0876e-16	0.011	0.631204	0.962	0.97855	3.10771	0.00386257	0.843115
DTX2_-_76109883.23-P1P2	GTACACCAGCCCCGCGGCTG	113878	DTX2	-0.246855	3.7415e-05	0.00011897	0.99996	1	0	0	0.963	0.979135	2.95487	5.50714e-05	0.848611
DTX2_-_76109901.23-P1P2	GGTGGCCGTGTGGGAATGGC	113878	DTX2	7.28973	1	1	6.5056e-20	5.5246e-18	0	0	0.963	0.979135	2.95487	5.50714e-05	0.848611
DTX2_-_76109906.23-P1P2	GCGTGTGGGAATGGCAGGAC	113878	DTX2	0.601795	1	1	2.8784e-10	1.472e-09	0	0	0.963	0.979135	2.95487	5.50714e-05	0.848611
DTX2_+_76109871.23-P1P2	GCCCACACGGCCACAGCCGC	113878	DTX2	3.10771	1	1	5.9916e-20	5.1445e-18	0	0	0.963	0.979135	2.95487	5.50714e-05	0.848611
DTX2_+_76109932.23-P1P2	GTCGATGAAGCTGCAGACGG	113878	DTX2	2.95487	1	1	4.3047e-19	2.4159e-17	0	0	0.963	0.979135	2.95487	5.50714e-05	0.848611
PRKAG1_-_49412711.23-P1P2	GGCCCTCCCCCGGGTCCTCG	5571	PRKAG1	-2.01123	5.7416e-09	2.9539e-08	1	1	0.008	0.631204	0.874	0.952628	2.9038	0.00308098	0.622893
PRKAG1_-_49412726.23-P1P2	GCTCGCGGACCGCACGGATC	5571	PRKAG1	3.53838	1	1	1.9258e-18	8.195e-17	0.008	0.631204	0.874	0.952628	2.9038	0.00308098	0.622893
PRKAG1_-_49412739.23-P1P2	GCGGATCCGGCTGACGGCGA	5571	PRKAG1	2.9038	1	1	3.039e-18	1.1956e-16	0.008	0.631204	0.874	0.952628	2.9038	0.00308098	0.622893
PRKAG1_+_49412660.23-P1P2	GAGGCCCGCCACCGCCGGAA	5571	PRKAG1	-0.362318	0.0029446	0.0078026	0.99706	1	0.008	0.631204	0.874	0.952628	2.9038	0.00308098	0.622893
PRKAG1_+_49412713.23-P1P2	GGCCGTCAGCCGGATCCGTG	5571	PRKAG1	3.72968	1	1	3.1061e-15	4.4368e-14	0.008	0.631204	0.874	0.952628	2.9038	0.00308098	0.622893
GPD2_-_157292751.23-P1P2	Gagcctgggcccgaggtatc	2820	GPD2	6.42054	1	1	1.0523e-14	1.3123e-13	0.093	0.774217	0.618	0.909643	2.85632	0.0345756	0.372868
GPD2_+_157292705.23-P1P2	Gccggcccagcggggaaacg	2820	GPD2	-0.28604	2.1949e-07	9.0442e-07	1	1	0.093	0.774217	0.618	0.909643	2.85632	0.0345756	0.372868
GPD2_+_157292771.23-P1P2	Gcccggaggcctgaccaggg	2820	GPD2	5.99869	1	1	8.5003e-17	1.9616e-15	0.093	0.774217	0.618	0.909643	2.85632	0.0345756	0.372868
GPD2_+_157292774.23-P1P2	Gcctcccggaggcctgacca	2820	GPD2	-0.530709	3.5847e-05	0.0001142	0.99996	1	0.093	0.774217	0.618	0.909643	2.85632	0.0345756	0.372868
PTCH1_-_98269055.23-P1P2	GCGGATCTGAGCGTCATGGG	5727	PTCH1	-0.416676	1.4804e-06	5.4973e-06	1	1	0.001	0.186973	0.947	0.971289	2.78398	0.000454263	0.791683
PTCH1_+_98269013.23-P1P2	GGCCGGGGCTGCAGTCTCGA	5727	PTCH1	1.38927	1	1	8.0703e-14	8.0963e-13	0.001	0.186973	0.947	0.971289	2.78398	0.000454263	0.791683
PTCH1_+_98269129.23-P1P2	GCCAGTGCCCCAAGTCGCTC	5727	PTCH1	5.28116	1	1	2.6628e-18	1.0797e-16	0.001	0.186973	0.947	0.971289	2.78398	0.000454263	0.791683
PTCH1_+_98269420.23-P1P2	GCGTCGGGAGTGAACTCCGG	5727	PTCH1	7.00224	1	1	2.5062e-24	3.105e-21	0.001	0.186973	0.947	0.971289	2.78398	0.000454263	0.791683
PTCH1_+_98270116.23-P1P2	GCCACGGCGGACCACCTCAA	5727	PTCH1	2.78398	1	1	7.4578e-17	1.7588e-15	0.001	0.186973	0.947	0.971289	2.78398	0.000454263	0.791683
ARFGAP3_+_43253324.23-P1P2	GGGTGGACGGGCCCGGTCGT	26286	ARFGAP3	-0.0258876	0.30466	0.65529	0.69534	1	0	0	0.981	0.981568	2.60497	3.05449e-05	0.896677
ARFGAP3_+_43253337.23-P1P2	GCCTGCGCCCCGGCGGTGGA	26286	ARFGAP3	6.23854	1	1	5.5858e-22	1.2952e-19	0	0	0.981	0.981568	2.60497	3.05449e-05	0.896677
ARFGAP3_+_43253381.23-P1P2	GAGCGGCGCGGCTGAAGCGA	26286	ARFGAP3	0.918226	1	1	1.1086e-11	7.2295e-11	0	0	0.981	0.981568	2.60497	3.05449e-05	0.896677
ARFGAP3_+_43253410.23-P1P2	GCACGCGCGTGCAGCGCCTG	26286	ARFGAP3	2.60497	1	1	1.9658e-19	1.345e-17	0	0	0.981	0.981568	2.60497	3.05449e-05	0.896677
ARFGAP3_+_43253471.23-P1P2	GCGGCTTCGCCCAGCGCTAA	26286	ARFGAP3	6.01292	1	1	2.2651e-22	7.0171e-20	0	0	0.981	0.981568	2.60497	3.05449e-05	0.896677
UQCRB_-_97247856.23-P1P2	GTCACATCGCGAACAGAGAA	7381	UQCRB	4.75145	1	1	2.6592e-20	2.6356e-18	0	0	0.981	0.981568	2.47236	0.000165865	0.896677
UQCRB_-_97247922.23-P1P2	GCGTAAGCACCTCTCGGCCA	7381	UQCRB	2.47236	1	1	7.1471e-15	9.2687e-14	0	0	0.981	0.981568	2.47236	0.000165865	0.896677
UQCRB_-_97247940.23-P1P2	GAGGGTGAGGCCAATGGAGT	7381	UQCRB	6.34515	1	1	2.8877e-22	8.3426e-20	0	0	0.981	0.981568	2.47236	0.000165865	0.896677
UQCRB_+_97247887.23-P1P2	GTGCTTACGCAGGTGCTGAA	7381	UQCRB	0.276225	0.9963	1	0.0037036	0.0088645	0	0	0.981	0.981568	2.47236	0.000165865	0.896677
UQCRB_+_97247928.23-P1P2	GAATGCCCCGCCTACTCCAT	7381	UQCRB	1.80594	1	1	2.101e-15	3.1657e-14	0	0	0.981	0.981568	2.47236	0.000165865	0.896677
RNF13_-_149530698.23-P1P2	GTCTAGGGGCACATGGTTAG	11342	RNF13	6.80913	1	1	2.3614e-18	9.7384e-17	0	0	0.07	0.771115	2.44986	0.000190796	0.0237865
RNF13_-_149530908.23-P1P2	GCGAGACTCCGCGTGAGAGT	11342	RNF13	2.44986	1	1	4.3188e-18	1.5943e-16	0	0	0.07	0.771115	2.44986	0.000190796	0.0237865
RNF13_+_149530777.23-P1P2	GAGGGTGGGGCAGGCGTCTG	11342	RNF13	6.56668	1	1	4.4083e-22	1.1172e-19	0	0	0.07	0.771115	2.44986	0.000190796	0.0237865
RNF13_+_149530968.23-P1P2	GCCCGCCCCACGCGCCTCAT	11342	RNF13	-1.59886	4.6415e-19	9.6632e-17	1	1	0	0	0.07	0.771115	2.44986	0.000190796	0.0237865
RNF13_+_149531017.23-P1P2	GACAGCCCGGAGTACTAGCA	11342	RNF13	0.872327	1	1	5.1842e-09	2.2083e-08	0	0	0.07	0.771115	2.44986	0.000190796	0.0237865
EMILIN1_-_27301301.23-P1P2	GAGGCTGGCCTCAAGCCCGG	11117	EMILIN1	2.42775	1	1	2.8255e-10	1.4465e-09	0.028	0.649757	0.981	0.981568	2.42775	0.0104211	0.896677
EMILIN1_-_27301386.23-P1P2	GTGGCGCACGATGGTTGGAG	11117	EMILIN1	4.35567	1	1	3.4383e-17	9.0267e-16	0.028	0.649757	0.981	0.981568	2.42775	0.0104211	0.896677
EMILIN1_+_27301095.23-P1P2	GGGAAGGACTGACTGGACAA	11117	EMILIN1	0.427795	0.99885	1	0.0011511	0.0028676	0.028	0.649757	0.981	0.981568	2.42775	0.0104211	0.896677
EMILIN1_+_27301181.23-P1P2	GCCAGGGCCGCAGCTCCCCT	11117	EMILIN1	2.82908	1	1	1.0806e-15	1.7693e-14	0.028	0.649757	0.981	0.981568	2.42775	0.0104211	0.896677
EMILIN1_+_27301270.23-P1P2	GTGAGGCCAGCCTCTCAGAT	11117	EMILIN1	0.432848	1	1	1.4945e-06	4.8068e-06	0.028	0.649757	0.981	0.981568	2.42775	0.0104211	0.896677
GNB1_-_1822604.23-P1P2	GCGCGCTCGCCAGGCCCGAC	2782	GNB1	1.19486	1	1	1.349e-10	7.2512e-10	0.014	0.631204	0.981	0.981568	2.37946	0.00509755	0.896677
GNB1_-_1822662.23-P1P2	GCCCCGAGCGCGTGTCCGAG	2782	GNB1	3.53822	1	1	3.0988e-14	3.4403e-13	0.014	0.631204	0.981	0.981568	2.37946	0.00509755	0.896677
GNB1_+_1822631.23-P1P2	GACGCGCTCGGGGCCCGATG	2782	GNB1	2.37946	1	1	4.0253e-19	2.2823e-17	0.014	0.631204	0.981	0.981568	2.37946	0.00509755	0.896677
GNB1_+_1822673.23-P1P2	GGTACCCGAAGGCAGCAGCA	2782	GNB1	-0.282363	0.0018177	0.0049171	0.99818	1	0.014	0.631204	0.981	0.981568	2.37946	0.00509755	0.896677
GNB1_+_1822684.23-P1P2	GCCGGGGCAGCGGTACCCGA	2782	GNB1	2.70423	1	1	4.9341e-17	1.2431e-15	0.014	0.631204	0.981	0.981568	2.37946	0.00509755	0.896677
MON1B_-_77224640.23-P1P2	GGAGTCTTCGATTGGGTCGA	22879	MON1B	3.54047	1	1	3.4195e-21	5.1524e-19	0.001	0.186973	0.299	0.836271	2.36774	0.000434642	0.128304
MON1B_-_77224661.23-P1P2	GGAGACGTCAATCAATGGAT	22879	MON1B	0.395581	0.99977	1	0.00022525	0.00059389	0.001	0.186973	0.299	0.836271	2.36774	0.000434642	0.128304
MON1B_-_77224694.23-P1P2	GGCAACACAACGCACAGTAT	22879	MON1B	2.36774	1	1	2.9907e-17	8.0314e-16	0.001	0.186973	0.299	0.836271	2.36774	0.000434642	0.128304
MON1B_-_77224986.23-P1P2	GAGGGGACACCCGTAGGCGG	22879	MON1B	-2.91655	4.4145e-16	1.6296e-14	1	1	0.001	0.186973	0.299	0.836271	2.36774	0.000434642	0.128304
MON1B_+_77224812.23-P1P2	GTACCAGTGGTTGGCGTGAG	22879	MON1B	5.23249	1	1	3.3924e-21	5.1315e-19	0.001	0.186973	0.299	0.836271	2.36774	0.000434642	0.128304
PLCE1_-_95753413.23-P1P2	GGCCCCAGGAGCGCTCTCTC	51196	PLCE1	-0.750505	3.1298e-06	1.1181e-05	1	1	0.044	0.679446	0.951	0.972508	2.34173	0.0172803	0.806379
PLCE1_-_95753495.23-P1P2	GCGCCAGCAGCCAGCTCCGG	51196	PLCE1	6.62379	1	1	1.3162e-18	5.9892e-17	0.044	0.679446	0.951	0.972508	2.34173	0.0172803	0.806379
PLCE1_-_95753616.23-P1P2	GCGCTAGCGGCCTCTCACCC	51196	PLCE1	0.727047	0.99997	1	3.2131e-05	9.0953e-05	0.044	0.679446	0.951	0.972508	2.34173	0.0172803	0.806379
PLCE1_+_95753308.23-P1P2	GTACCCCAGGGAACCacccc	51196	PLCE1	2.34173	1	1	3.7461e-11	2.2256e-10	0.044	0.679446	0.951	0.972508	2.34173	0.0172803	0.806379
PLCE1_+_95753585.23-P1P2	GAGGCCGCTAGCGCCAccgc	51196	PLCE1	3.07882	1	1	8.6765e-17	1.9976e-15	0.044	0.679446	0.951	0.972508	2.34173	0.0172803	0.806379
TSTA3_-_144699723.23-P1P2	GTGCCCGCGGAGCCAGGTGG	no_gid	TSTA3	7.44146	1	1	1.0555e-23	8.3647e-21	0.018	0.631204	0.748	0.942466	2.33529	0.00570204	0.424617
TSTA3_-_144699790.23-P1P2	GCGGGGGCGCGCAGCGTCCC	no_gid	TSTA3	2.33529	1	1	2.1185e-14	2.443e-13	0.018	0.631204	0.748	0.942466	2.33529	0.00570204	0.424617
TSTA3_-_144699888.23-P1P2	GggTCCCCGGACGAAGTCCC	no_gid	TSTA3	-0.801933	2.6102e-06	9.4121e-06	1	1	0.018	0.631204	0.748	0.942466	2.33529	0.00570204	0.424617
TSTA3_-_144700014.23-P1P2	GGCGTCGGAAGGAGCCTCGC	no_gid	TSTA3	-0.911723	1.5886e-10	1.0849e-09	1	1	0.018	0.631204	0.748	0.942466	2.33529	0.00570204	0.424617
TSTA3_+_144699870.23-P1P2	GCGGCCCGGGACTTCGTCCG	no_gid	TSTA3	5.01527	1	1	7.2674e-16	1.2508e-14	0.018	0.631204	0.748	0.942466	2.33529	0.00570204	0.424617
F2R_-_76011773.23-P1P2	GCGGCCAGGGCCCCCCAGTA	2149	F2R	3.54972	1	1	4.5128e-14	4.8063e-13	0	0	0.99	0.990143	2.33342	7.77275e-05	0.91645
F2R_-_76011822.23-P1P2	GAGCCAGAGGGGCTTGCGAG	2149	F2R	1.50441	1	1	3.7405e-15	5.248e-14	0	0	0.99	0.990143	2.33342	7.77275e-05	0.91645
F2R_+_76011645.23-P1P2	GTGGCGGGGTCCTTGGAATG	2149	F2R	3.16244	1	1	1.7952e-21	3.1702e-19	0	0	0.99	0.990143	2.33342	7.77275e-05	0.91645
F2R_+_76011885.23-P1P2	GAGCGAGGAAGGGCGCCCTC	2149	F2R	1.42204	1	1	1.2381e-15	1.9935e-14	0	0	0.99	0.990143	2.33342	7.77275e-05	0.91645
FARSA_-_13044583.23-P1P2	GGAGCCACCGGAACCGGAAC	2193	FARSA	-0.0578119	0.046794	0.11096	0.95321	1	0.005	0.557903	0.981	0.981568	2.32119	0.00181088	0.896677
FARSA_-_13044679.23-P1P2	GGGAGCCGCAAAAGGTGCAT	2193	FARSA	1.05253	0.99979	1	0.00021214	0.00056064	0.005	0.557903	0.981	0.981568	2.32119	0.00181088	0.896677
FARSA_-_13044715.23-P1P2	GTCCACCCTGGCTCCATCAA	2193	FARSA	4.51159	1	1	7.3316e-16	1.2579e-14	0.005	0.557903	0.981	0.981568	2.32119	0.00181088	0.896677
FARSA_+_13044662.23-P1P2	GGAGTCCCATGCACCTTTTG	2193	FARSA	2.32119	1	1	4.7205e-17	1.1948e-15	0.005	0.557903	0.981	0.981568	2.32119	0.00181088	0.896677
FARSA_+_13044790.23-P1P2	GACACAGCCCGCTCGAAGTG	2193	FARSA	4.62444	1	1	6.8984e-19	3.6002e-17	0.005	0.557903	0.981	0.981568	2.32119	0.00181088	0.896677
C1QBP_-_5342525.23-P1P2	GCCGGCGCTCTGACGACCTA	708	C1QBP	2.42658	1	1	1.3957e-16	3.0027e-15	0.025	0.631204	0.874	0.952628	2.30952	0.00961876	0.62181
C1QBP_-_5342574.23-P1P2	GGGAGACTCCGGTGCAGCCC	708	C1QBP	-0.148289	0.0028371	0.0075296	0.99716	1	0.025	0.631204	0.874	0.952628	2.30952	0.00961876	0.62181
C1QBP_-_5342589.23-P1P2	GGCCCGGGAAGCCTCGAATC	708	C1QBP	2.30952	1	1	1.2961e-13	1.2439e-12	0.025	0.631204	0.874	0.952628	2.30952	0.00961876	0.62181
C1QBP_+_5342586.23-P1P2	GGCAAGAAAGCTCCGGAATC	708	C1QBP	4.96218	1	1	2.1708e-18	9.0682e-17	0.025	0.631204	0.874	0.952628	2.30952	0.00961876	0.62181
C1QBP_+_5342644.23-P1P2	GTGGGTAAGCGGCCACTAGA	708	C1QBP	-1.0051	1.1499e-07	4.9182e-07	1	1	0.025	0.631204	0.874	0.952628	2.30952	0.00961876	0.62181
RAB6B_-_133614764.23-P1P2	GATGTCATgcggggcccgcg	51560	RAB6B	0.46024	0.99999	1	1.0945e-05	3.2324e-05	0.127	0.816917	0.847	0.95211	2.25648	0.0449612	0.556597
RAB6B_+_133614737.23-P1P2	GgggccccgcATGACATCAG	51560	RAB6B	2.25648	1	1	5.2554e-11	3.0375e-10	0.127	0.816917	0.847	0.95211	2.25648	0.0449612	0.556597
RAB6B_+_133614836.23-P1P2	GCCCCCCGGGGGGCTCTCAG	51560	RAB6B	3.11732	1	1	2.3533e-13	2.1277e-12	0.127	0.816917	0.847	0.95211	2.25648	0.0449612	0.556597
RAB6B_+_133614846.23-P1P2	GAGACACGGTCCCCCCCGGG	51560	RAB6B	-0.773313	1.8057e-09	1.0065e-08	1	1	0.127	0.816917	0.847	0.95211	2.25648	0.0449612	0.556597
RAB6B_+_133614891.23-P1P2	GTCAAAAGAGGGGTAGAGTG	51560	RAB6B	3.59418	1	1	9.7629e-11	5.3671e-10	0.127	0.816917	0.847	0.95211	2.25648	0.0449612	0.556597
VDAC3_-_42249312.23-P1P2	GCGACCGTGGCGCGACACGC	7419	VDAC3	-0.362238	8.1434e-05	0.00024978	0.99992	1	0.042	0.679446	0.831	0.95211	2.22761	0.0163303	0.524581
VDAC3_-_42249335.23-P1P2	GGCACAGGCGCTCTCGGGGA	7419	VDAC3	5.7967	1	1	4.5556e-18	1.6647e-16	0.042	0.679446	0.831	0.95211	2.22761	0.0163303	0.524581
VDAC3_+_42249173.23-P1P2	GTGGACAGTGAGGTTGACTG	7419	VDAC3	-1.37049	9.4911e-11	6.7698e-10	1	1	0.042	0.679446	0.831	0.95211	2.22761	0.0163303	0.524581
VDAC3_+_42249192.23-P1P2	GTGCGCAGGAGGGCTCGGTG	7419	VDAC3	2.22761	1	1	3.6274e-10	1.8252e-09	0.042	0.679446	0.831	0.95211	2.22761	0.0163303	0.524581
VDAC3_+_42249269.23-P1P2	GCGCGCTTCGGAGCAAGGCG	7419	VDAC3	2.88616	1	1	7.2997e-17	1.731e-15	0.042	0.679446	0.831	0.95211	2.22761	0.0163303	0.524581
ERBB3_-_56473780.23-P1P2	GGCGGGGCGTGGCACGCTCG	2065	ERBB3	6.68801	1	1	5.8572e-23	2.6374e-20	0.001	0.186973	0.981	0.981568	2.16665	0.000845084	0.896677
ERBB3_-_56473794.23-P1P2	GGCTCGGGGCAGGCGGTCCG	2065	ERBB3	3.66109	1	1	9.2472e-17	2.1072e-15	0.001	0.186973	0.981	0.981568	2.16665	0.000845084	0.896677
ERBB3_+_56473725.23-P1P2	GTGGCGGAGCAGATCGAGGA	2065	ERBB3	0.820769	1	1	4.3452e-13	3.7185e-12	0.001	0.186973	0.981	0.981568	2.16665	0.000845084	0.896677
ERBB3_+_56473797.23-P1P2	GGAGGCTGGAGTAGGGATTG	2065	ERBB3	-0.0759353	0.25718	0.55949	0.74282	1	0.001	0.186973	0.981	0.981568	2.16665	0.000845084	0.896677
ERBB3_+_56473804.23-P1P2	GCCCGCGCGAGGCTGGAGTA	2065	ERBB3	2.16665	1	1	2.5761e-13	2.3129e-12	0.001	0.186973	0.981	0.981568	2.16665	0.000845084	0.896677
AHI1_-_135818978.23-P1P2	GGCGCTCTAGGCGAAGACCG	54806	AHI1	2.1513	1	1	5.385e-09	2.286e-08	0.08	0.763076	0.446	0.873791	2.1513	0.0299552	0.204827
AHI1_-_135819028.23-P1P2	GTCCAGGAGGAGGGGCCGTG	54806	AHI1	4.5911	1	1	7.1415e-16	1.2302e-14	0.08	0.763076	0.446	0.873791	2.1513	0.0299552	0.204827
AHI1_-_135819039.23-P1P2	GGGGCCGTGCGGCGCCTGCC	54806	AHI1	-0.643329	2.1447e-05	6.9873e-05	0.99998	1	0.08	0.763076	0.446	0.873791	2.1513	0.0299552	0.204827
AHI1_+_135818945.23-P1P2	GCCTAGAGCGCGGGACGCAT	54806	AHI1	-0.815417	7.0588e-15	1.5755e-13	1	1	0.08	0.763076	0.446	0.873791	2.1513	0.0299552	0.204827
AHI1_+_135818995.23-P1P2	GTCCTCCTGGAAGAAGGCGG	54806	AHI1	2.38462	1	1	2.0792e-17	5.9114e-16	0.08	0.763076	0.446	0.873791	2.1513	0.0299552	0.204827
BRF2_-_37707399.23-P1P2	GTAGGAGGGGACACTTCAAA	55290	BRF2	-2.47007	1.1272e-16	5.5486e-15	1	1	0.005	0.557903	0.245	0.817087	2.123	0.0019058	0.0974503
BRF2_-_37707515.23-P1P2	GTCGGGTAGAAACGTGAGCT	55290	BRF2	2.123	1	1	8.6323e-16	1.4553e-14	0.005	0.557903	0.245	0.817087	2.123	0.0019058	0.0974503
BRF2_-_37707520.23-P1P2	GTAGAAACGTGAGCTAGGAG	55290	BRF2	0.298258	0.97062	1	0.029377	0.065274	0.005	0.557903	0.245	0.817087	2.123	0.0019058	0.0974503
BRF2_-_37707531.23-P1P2	GGCTAGGAGAGGAGGTTCCT	55290	BRF2	3.95143	1	1	5.6259e-17	1.3876e-15	0.005	0.557903	0.245	0.817087	2.123	0.0019058	0.0974503
BRF2_+_37707467.23-P1P2	GCGGAGGCACAGACCGGAAG	55290	BRF2	2.4438	1	1	3.5966e-16	6.7353e-15	0.005	0.557903	0.245	0.817087	2.123	0.0019058	0.0974503
WNT5A_-_55515453.23-P1P2	GCCGCCAGAGGCTGCCAAGG	7474	WNT5A	5.10285	1	1	1.0119e-19	7.8839e-18	0	0	0.981	0.981568	2.11598	0.000316954	0.896677
WNT5A_-_55515472.23-P1P2	GAGGCGGGGTGGCCAGCGCG	7474	WNT5A	0.527628	1	1	3.9953e-10	2.0015e-09	0	0	0.981	0.981568	2.11598	0.000316954	0.896677
WNT5A_-_55515687.23-P1P2	GACGTTCTTCAGCCAGACTA	7474	WNT5A	2.11598	1	1	6.7439e-15	8.8018e-14	0	0	0.981	0.981568	2.11598	0.000316954	0.896677
WNT5A_+_55515529.23-P1P2	GACTCTCGCGCGCTGGTCCC	7474	WNT5A	0.912299	1	1	6.3116e-14	6.5022e-13	0	0	0.981	0.981568	2.11598	0.000316954	0.896677
WNT5A_+_55515610.23-P1P2	GGAAGTGGCTTTCCCCACAT	7474	WNT5A	5.10366	1	1	3.7211e-13	3.2323e-12	0	0	0.981	0.981568	2.11598	0.000316954	0.896677
PDSS2_-_107780764.23-P1P2	GGTGGAGGACGCCATATTGG	57107	PDSS2	2.11531	1	1	4.0073e-14	4.3261e-13	0.047	0.697738	0.89	0.959486	2.11531	0.0205426	0.763303
PDSS2_-_107780795.23-P1P2	GCGGCCTGCCGTAAAGACAG	57107	PDSS2	2.7632	1	1	3.9489e-21	5.7273e-19	0.047	0.697738	0.89	0.959486	2.11531	0.0205426	0.763303
PDSS2_-_107780850.23-P1P2	GTACCCGAGAACGCCCCCGC	57107	PDSS2	-0.164175	0.003949	0.010353	0.99605	1	0.047	0.697738	0.89	0.959486	2.11531	0.0205426	0.763303
PTK7_-_43043835.23-P1P2	GCGGATCCCTGCAGAGTCGG	5754	PTK7	2.21482	1	1	1.7339e-12	1.3152e-11	0.011	0.631204	0.975	0.981568	2.09355	0.00405421	0.885384
PTK7_-_43043839.23-P1P2	GTCCCTGCAGAGTCGGTGGT	5754	PTK7	0.674372	1	1	6.1136e-11	3.4887e-10	0.011	0.631204	0.975	0.981568	2.09355	0.00405421	0.885384
PTK7_-_43043856.23-P1P2	GGTGGGTACAGCAAATACTC	5754	PTK7	-0.264419	0.00051428	0.0014627	0.99949	1	0.011	0.631204	0.975	0.981568	2.09355	0.00405421	0.885384
PTK7_+_43043859.23-P1P2	GCAAGGCTCAGGGAAGTGCA	5754	PTK7	2.16408	1	1	5.86e-18	2.0303e-16	0.011	0.631204	0.975	0.981568	2.09355	0.00405421	0.885384
PTK7_+_43043914.23-P1P2	GCGGGGAGGAGCTCAGTAGG	5754	PTK7	2.09355	1	1	2.1652e-18	9.0545e-17	0.011	0.631204	0.975	0.981568	2.09355	0.00405421	0.885384
SP4_-_21467423.23-P1P2	GAGCGCCAGAGGAGCCAGGG	6671	SP4	1.67569	1	1	1.1618e-18	5.4138e-17	0.002	0.354769	0.565	0.897188	2.08207	0.00109428	0.284316
SP4_-_21467506.23-P1P2	GGCCCCGGCCCCCGGCAGGT	6671	SP4	-1.40204	8.515e-14	1.3158e-12	1	1	0.002	0.354769	0.565	0.897188	2.08207	0.00109428	0.284316
SP4_-_21467522.23-P1P2	GGGTCGGCGGCCAATCCGCT	6671	SP4	3.19292	1	1	8.5121e-11	4.7353e-10	0.002	0.354769	0.565	0.897188	2.08207	0.00109428	0.284316
SP4_-_21467550.23-P1P2	GGGTGGAGAGTCGGAGGCTC	6671	SP4	2.08207	1	1	1.8904e-16	3.8549e-15	0.002	0.354769	0.565	0.897188	2.08207	0.00109428	0.284316
SP4_-_21467658.23-P1P2	GcgccgccgcTGTCAATCAA	6671	SP4	2.54035	1	1	5.0076e-19	2.7506e-17	0.002	0.354769	0.565	0.897188	2.08207	0.00109428	0.284316
ECH1_-_39322501.23-P1P2	GAGGCCGCCATGTTGAGCGA	1891	ECH1	6.74137	1	1	1.5e-19	1.0898e-17	0.005	0.557903	0.912	0.965474	2.04969	0.00203139	0.68621
ECH1_-_39322574.23-P1P2	GACTAAGGGCAGTCGATTTC	1891	ECH1	-0.630803	1.4646e-08	7.0787e-08	1	1	0.005	0.557903	0.912	0.965474	2.04969	0.00203139	0.68621
ECH1_-_39322605.23-P1P2	GATAGAGCCAGGCTCAGAAA	1891	ECH1	0.32702	0.99837	1	0.0016281	0.004009	0.005	0.557903	0.912	0.965474	2.04969	0.00203139	0.68621
ECH1_+_39322483.23-P1P2	GGTGCCCTCGCTCAACATGG	1891	ECH1	2.04969	1	1	7.1549e-18	2.3968e-16	0.005	0.557903	0.912	0.965474	2.04969	0.00203139	0.68621
ECH1_+_39322571.23-P1P2	GTGGCTCTATGTAAGGCAAC	1891	ECH1	2.28852	1	1	1.0118e-15	1.6686e-14	0.005	0.557903	0.912	0.965474	2.04969	0.00203139	0.68621
TFG_-_100428161.23-P1P2	GGCCCCGCGCATGCGTGCAT	10342	TFG	-0.208627	0.022404	0.054919	0.9776	1	0.074	0.748411	0.854	0.95211	2.03335	0.0269076	0.57533
TFG_-_100428275.23-P1P2	GGCCGTCGCGCATGCGTCCT	10342	TFG	2.03335	1	1	1.1554e-15	1.8799e-14	0.074	0.748411	0.854	0.95211	2.03335	0.0269076	0.57533
TFG_-_100428299.23-P1P2	GTGTCCACGCGCAATAAGGA	10342	TFG	2.72503	1	1	2.352e-17	6.5571e-16	0.074	0.748411	0.854	0.95211	2.03335	0.0269076	0.57533
TFG_+_100428241.23-P1P2	GCGCGACGGCGCGAGGCGCA	10342	TFG	-0.761584	3.7049e-10	2.3535e-09	1	1	0.074	0.748411	0.854	0.95211	2.03335	0.0269076	0.57533
TFG_+_100428353.23-P1P2	GAGAACTTGGGCTCTGTACG	10342	TFG	5.25701	1	1	8.5735e-12	5.6928e-11	0.074	0.748411	0.854	0.95211	2.03335	0.0269076	0.57533
TGFB3_-_76448763.23-P1P2	GAGGGCGCGGGACCCGGTAG	7043	TGFB3	3.89375	1	1	1.4514e-06	4.6742e-06	0.044	0.679446	0.981	0.981568	2.02601	0.0174844	0.896677
TGFB3_+_76448413.23-P1P2	GCAAAAGAGGCTGCGTGCGC	7043	TGFB3	2.02601	1	1	1.2971e-12	1.0063e-11	0.044	0.679446	0.981	0.981568	2.02601	0.0174844	0.896677
TGFB3_+_76448426.23-P1P2	GTAACATCGTGCAGCAAAAG	7043	TGFB3	1.39797	1	1	1.4343e-14	1.7254e-13	0.044	0.679446	0.981	0.981568	2.02601	0.0174844	0.896677
TGFB3_+_76448538.23-P1P2	GTGGCAGGAGTGATTCCAAG	7043	TGFB3	2.94959	1	1	4.0072e-17	1.0325e-15	0.044	0.679446	0.981	0.981568	2.02601	0.0174844	0.896677
TGFB3_+_76448677.23-P1P2	GcgggaccgggggACCAGGA	7043	TGFB3	0.317044	0.94617	1	0.053833	0.11696	0.044	0.679446	0.981	0.981568	2.02601	0.0174844	0.896677
PCYOX1L_-_148737473.23-P1P2	GGAGAGAGATGGAGCTAATG	78991	PCYOX1L	6.65169	1	1	3.6397e-24	3.709e-21	0.014	0.631204	0.803	0.943945	2.00281	0.0048969	0.492705
PCYOX1L_+_148737385.23-P1P2	GCCGCATGCGGGCTCCTCAT	78991	PCYOX1L	5.23249	1	1	1.4811e-17	4.5091e-16	0.014	0.631204	0.803	0.943945	2.00281	0.0048969	0.492705
PCYOX1L_+_148737432.23-P1P2	GTCGGGGTAGGCTCTCTCAT	78991	PCYOX1L	2.00281	1	1	5.5565e-12	3.8239e-11	0.014	0.631204	0.803	0.943945	2.00281	0.0048969	0.492705
PCYOX1L_+_148737444.23-P1P2	GGCTCCATCTCTCTCGGGGT	78991	PCYOX1L	-0.734454	3.1884e-11	2.5121e-10	1	1	0.014	0.631204	0.803	0.943945	2.00281	0.0048969	0.492705
PCYOX1L_+_148737504.23-P1P2	GGCCAGACCCAGCTCCGCAT	78991	PCYOX1L	1.07183	1	1	1.1364e-08	4.6439e-08	0.014	0.631204	0.803	0.943945	2.00281	0.0048969	0.492705
GPR3_-_27718928.23-P1P2	GGAAACCCCCGGCCCGCAGA	2827	GPR3	2.27786	1	1	5.3996e-18	1.9095e-16	0.014	0.631204	0.861	0.95211	2.00183	0.00476885	0.592261
GPR3_-_27718965.23-P1P2	GAGCGCGGGCAGACTCGGGA	2827	GPR3	2.44365	1	1	1.2012e-14	1.4744e-13	0.014	0.631204	0.861	0.95211	2.00183	0.00476885	0.592261
GPR3_-_27719075.23-P1P2	GCCCAGCGCGCCGCGCCCAT	2827	GPR3	-0.360184	0.00098602	0.0027324	0.99901	1	0.014	0.631204	0.861	0.95211	2.00183	0.00476885	0.592261
GPR3_+_27719021.23-P1P2	GGTTGCGCGGCATAGTAATA	2827	GPR3	2.00183	1	1	3.0428e-16	5.8216e-15	0.014	0.631204	0.861	0.95211	2.00183	0.00476885	0.592261
GPR3_+_27719097.23-P1P2	GCCGCCCCCGGCCACCGGTT	2827	GPR3	-1.30943	3.9668e-06	1.4019e-05	1	1	0.014	0.631204	0.861	0.95211	2.00183	0.00476885	0.592261
CTSA_-_44519869.23-P1P2	GAGGCCCGCGGACCTTGACC	5476	CTSA	1.97679	1	1	1.7459e-15	2.6828e-14	0.023	0.631204	0.976	0.981568	1.97679	0.00741194	0.890065
CTSA_+_44519737.23-P1P2	GACCCCCGGGCAGAGGCTCG	5476	CTSA	0.543177	0.99984	1	0.00016246	0.00043327	0.023	0.631204	0.976	0.981568	1.97679	0.00741194	0.890065
CTSA_+_44519783.23-P1P2	GTGGACGGCTAAGTTGTAGG	5476	CTSA	2.97366	0.99999	1	9.35e-06	2.7789e-05	0.023	0.631204	0.976	0.981568	1.97679	0.00741194	0.890065
CTSA_+_44519852.23-P1P2	GAATGCCGGGTCAAGGTCCG	5476	CTSA	0.870346	1	1	2.7358e-08	1.0686e-07	0.023	0.631204	0.976	0.981568	1.97679	0.00741194	0.890065
CTSA_+_44519866.23-P1P2	GGGGCGGTGGCGGTCAATGC	5476	CTSA	5.35215	1	1	4.9309e-17	1.2431e-15	0.023	0.631204	0.976	0.981568	1.97679	0.00741194	0.890065
ME2_-_48405340.23-P1P2	GTGAGGAAGGCGCGGAGGAC	4200	ME2	5.41757	1	1	7.9286e-19	4.0452e-17	0.009	0.631204	0.803	0.943945	1.97413	0.00326501	0.49218
ME2_-_48405354.23-P1P2	GAGGACAGGAACCCCAGCGC	4200	ME2	-1.05014	3.123e-11	2.4641e-10	1	1	0.009	0.631204	0.803	0.943945	1.97413	0.00326501	0.49218
ME2_+_48405380.23-P1P2	GAGGCAGGAACCGGCCGGAG	4200	ME2	0.0578759	0.84887	1	0.15113	0.31449	0.009	0.631204	0.803	0.943945	1.97413	0.00326501	0.49218
ME2_+_48405410.23-P1P2	GTGGAGACGGACGGGCTCGC	4200	ME2	1.97413	1	1	3.759e-15	5.261e-14	0.009	0.631204	0.803	0.943945	1.97413	0.00326501	0.49218
ME2_+_48405418.23-P1P2	GGCCCACGGTGGAGACGGAC	4200	ME2	2.90775	1	1	6.8222e-18	2.2992e-16	0.009	0.631204	0.803	0.943945	1.97413	0.00326501	0.49218
LTBP1_+_33359455.23-P1P2	GGGGTTGGCCGTGCACCTAG	4052	LTBP1	-0.282815	0.0017957	0.0048589	0.9982	1	0.074	0.748411	0.56	0.897188	1.94684	0.0262282	0.279362
LTBP1_+_33359476.23-P1P2	GACAGGCAGATGTAATGCAA	4052	LTBP1	2.27609	1	1	1.2082e-12	9.4372e-12	0.074	0.748411	0.56	0.897188	1.94684	0.0262282	0.279362
LTBP1_+_33359525.23-P1P2	GCAGACAAAGAGCAATACCG	4052	LTBP1	-1.21051	7.5516e-14	1.1907e-12	1	1	0.074	0.748411	0.56	0.897188	1.94684	0.0262282	0.279362
LTBP1_+_33359547.23-P1P2	GAATGCTGCACTTTATTCAC	4052	LTBP1	2.12879	1	1	7.4638e-12	5.0022e-11	0.074	0.748411	0.56	0.897188	1.94684	0.0262282	0.279362
LTBP1_+_33359581.23-P1P2	GGAAGTCGAGTCACTGGAGT	4052	LTBP1	1.94684	1	1	1.8285e-16	3.7544e-15	0.074	0.748411	0.56	0.897188	1.94684	0.0262282	0.279362
MTX1_-_155178927.23-P1P2	GAAGAAGCCTCGCCTCCCCG	4580	MTX1	1.93421	1	1	3.0575e-09	1.3436e-08	0.005	0.557903	0.725	0.942466	1.93421	0.00200296	0.394328
MTX1_-_155178938.23-P1P2	GCCTCCCCGGGGATCTCCCC	4580	MTX1	-2.259	1.8178e-12	1.9051e-11	1	1	0.005	0.557903	0.725	0.942466	1.93421	0.00200296	0.394328
MTX1_+_155178876.23-P1P2	GACTGGCAGCTGAACTGCGG	4580	MTX1	0.276978	0.99408	1	0.0059203	0.013911	0.005	0.557903	0.725	0.942466	1.93421	0.00200296	0.394328
MTX1_+_155178879.23-P1P2	GCCGACTGGCAGCTGAACTG	4580	MTX1	6.56641	1	1	1.0765e-24	2.194e-21	0.005	0.557903	0.725	0.942466	1.93421	0.00200296	0.394328
MTX1_+_155178941.23-P1P2	GCCTCCGATCGTTGCGGTCA	4580	MTX1	2.30971	1	1	1.8466e-19	1.2861e-17	0.005	0.557903	0.725	0.942466	1.93421	0.00200296	0.394328
MFSD1_-_158519762.23-P1P2	GAGGCCCTGTCATCGACCGC	64747	MFSD1	-0.0686319	0.25117	0.54723	0.74883	1	0.096	0.797273	0.981	0.981568	1.91368	0.0351676	0.896677
MFSD1_-_158519798.23-P1P2	GCGCTCGCGGCCGCTCACAT	64747	MFSD1	0.886068	1	1	1.5034e-06	4.833e-06	0.096	0.797273	0.981	0.981568	1.91368	0.0351676	0.896677
MFSD1_+_158519744.23-P1P2	GGACCCAGCGGTCGATGACA	64747	MFSD1	5.69296	1	1	1.5571e-15	2.4215e-14	0.096	0.797273	0.981	0.981568	1.91368	0.0351676	0.896677
MFSD1_+_158519756.23-P1P2	GGCTGGGAGGACGGACCCAG	64747	MFSD1	4.18412	1	1	4.9676e-17	1.2491e-15	0.096	0.797273	0.981	0.981568	1.91368	0.0351676	0.896677
MFSD1_+_158519786.23-P1P2	GAGGGCCACGCCCATGTGAG	64747	MFSD1	1.91368	1	1	3.1022e-10	1.5771e-09	0.096	0.797273	0.981	0.981568	1.91368	0.0351676	0.896677
HMGN3_-_79944493.23-P1P2	GGCCGGCCGCGAGGCCCCAT	9324	HMGN3	-0.256755	0.0059109	0.015258	0.99409	1	0.001	0.186973	0.981	0.981568	1.89678	0.000926413	0.896677
HMGN3_-_79944499.23-P1P2	GCGCGAGGCCCCATTGGCTG	9324	HMGN3	1.89678	1	1	1.6523e-17	4.9294e-16	0.001	0.186973	0.981	0.981568	1.89678	0.000926413	0.896677
HMGN3_+_79944453.23-P1P2	GGGCTGGCGGGGCTCCTCAT	9324	HMGN3	1.59732	1	1	5.6976e-13	4.7623e-12	0.001	0.186973	0.981	0.981568	1.89678	0.000926413	0.896677
HMGN3_+_79944527.23-P1P2	GGCGTACCGCGCGCGGAGGT	9324	HMGN3	5.6568	1	1	1.2866e-17	3.9575e-16	0.001	0.186973	0.981	0.981568	1.89678	0.000926413	0.896677
HMGN3_+_79944570.23-P1P2	GTCGCCAGGCAGATTTTTTT	9324	HMGN3	2.16162	1	1	4.9454e-14	5.2139e-13	0.001	0.186973	0.981	0.981568	1.89678	0.000926413	0.896677
POLR3E_-_22308650.23-P1P2	GACGGCCTGCATGAATGGCG	55718	POLR3E	1.90308	1	1	1.7398e-17	5.1429e-16	0	0	0.981	0.981568	1.89396	0.000114538	0.896677
POLR3E_+_22308562.23-P1P2	GGAGCCAGGAGTGTATGCAG	55718	POLR3E	1.89396	1	1	3.2621e-15	4.6475e-14	0	0	0.981	0.981568	1.89396	0.000114538	0.896677
POLR3E_+_22308576.23-P1P2	GGCACGCGCAAAACTGAGCC	55718	POLR3E	1.11541	1	1	5.6043e-16	9.9459e-15	0	0	0.981	0.981568	1.89396	0.000114538	0.896677
POLR3E_+_22308597.23-P1P2	GCTGCAGCAGGGGGCGCTGA	55718	POLR3E	1.15924	1	1	3.8773e-08	1.4874e-07	0	0	0.981	0.981568	1.89396	0.000114538	0.896677
POLR3E_+_22308633.23-P1P2	GTCCGCCGCGCCATTCATGC	55718	POLR3E	2.09614	1	1	1.9976e-19	1.3548e-17	0	0	0.981	0.981568	1.89396	0.000114538	0.896677
ARL6IP5_+_69133969.23-P1P2	GGGAACCTCCAGACAGAACA	10550	ARL6IP5	2.22095	1	1	3.521e-13	3.0688e-12	0.014	0.631204	0.959	0.97751	1.88771	0.00454924	0.831365
ARL6IP5_+_69133989.23-P1P2	GTGGTTGGGTACAGGAAAAC	10550	ARL6IP5	-0.633635	1.2374e-05	4.1311e-05	0.99999	1	0.014	0.631204	0.959	0.97751	1.88771	0.00454924	0.831365
ARL6IP5_+_69133997.23-P1P2	GTTGGCTCTTGGTTGGGTAC	10550	ARL6IP5	1.88771	1	1	5.354e-16	9.5412e-15	0.014	0.631204	0.959	0.97751	1.88771	0.00454924	0.831365
ARL6IP5_+_69134055.23-P1P2	GCAGCAGAGCAAAGGAAATT	10550	ARL6IP5	3.26127	1	1	5.4073e-18	1.9105e-16	0.014	0.631204	0.959	0.97751	1.88771	0.00454924	0.831365
ARL6IP5_+_69134081.23-P1P2	GTCTCGGTCGGCTTTGCGGT	10550	ARL6IP5	1.25593	1	1	8.9978e-11	4.9825e-10	0.014	0.631204	0.959	0.97751	1.88771	0.00454924	0.831365
ATF3_-_212781996.23-P1P2	GCCGTTCGGCCGGTTCTCCC	467	ATF3	0.475927	0.99999	1	8.6985e-06	2.5919e-05	0.007	0.612987	0.794	0.943945	1.88405	0.00300281	0.482572
ATF3_-_212782079.23-P1P2	GCAGCCTGAGGGCTATAAAA	467	ATF3	2.26369	1	1	2.9035e-15	4.1845e-14	0.007	0.612987	0.794	0.943945	1.88405	0.00300281	0.482572
ATF3_+_212781893.23-P1P2	GGGCACTGGTGATGCAAGTT	467	ATF3	1.88405	1	1	1.4971e-17	4.5507e-16	0.007	0.612987	0.794	0.943945	1.88405	0.00300281	0.482572
ATF3_+_212781926.23-P1P2	GCCAAGGCGGGGCCGAAGGC	467	ATF3	4.93082	1	1	5.4818e-20	4.781e-18	0.007	0.612987	0.794	0.943945	1.88405	0.00300281	0.482572
ATF3_+_212781960.23-P1P2	GCGAACGGAGCGGAGGAAGG	467	ATF3	-1.06865	2.2682e-11	1.8372e-10	1	1	0.007	0.612987	0.794	0.943945	1.88405	0.00300281	0.482572
LMBR1L_-_49504648.23-P1P2	GTACGAGGAAGCGCCGCTGA	55716	LMBR1L	-0.164498	0.014392	0.035928	0.98561	1	0.197	0.82397	0.871	0.952628	1.8646	0.0774026	0.615548
LMBR1L_-_49504689.23-P1P2	GTAGTGACGACACAAGGGAT	55716	LMBR1L	2.37869	0.99901	1	0.0009939	0.0024876	0.197	0.82397	0.871	0.952628	1.8646	0.0774026	0.615548
LMBR1L_-_49504705.23-P1P2	GGATGGGCGGGTTCCTTCCA	55716	LMBR1L	1.8646	1	1	3.9726e-14	4.2935e-13	0.197	0.82397	0.871	0.952628	1.8646	0.0774026	0.615548
LMBR1L_+_49504556.23-P1P2	GTTAAAGAGTGGGGAGCAAA	55716	LMBR1L	2.24122	1	1	1.0407e-10	5.6894e-10	0.197	0.82397	0.871	0.952628	1.8646	0.0774026	0.615548
LMBR1L_+_49504639.23-P1P2	GTAAAAAGATGGACCCTCAG	55716	LMBR1L	1.1318	1	1	6.1911e-08	2.3159e-07	0.197	0.82397	0.871	0.952628	1.8646	0.0774026	0.615548
KIAA1614_-_180881662.23-P1P2	GAAGGCGAGCCCTGGGTGTA	57710	KIAA1614	-0.689754	5.9391e-05	0.00018465	0.99994	1	0.004	0.557903	0.877	0.953045	1.86418	0.00124181	0.626835
KIAA1614_-_180881969.23-P1P2	GGCTCCTCCAGCCCCTCCCG	57710	KIAA1614	1.86418	1	1	2.5839e-16	5.0458e-15	0.004	0.557903	0.877	0.953045	1.86418	0.00124181	0.626835
KIAA1614_+_180881837.23-P1P2	GGGCGCGGGATGGAAGTCCA	57710	KIAA1614	7.07956	1	1	3.5147e-18	1.3583e-16	0.004	0.557903	0.877	0.953045	1.86418	0.00124181	0.626835
KIAA1614_+_180881852.23-P1P2	GTCCCCGGCCGTCAGAGGCG	57710	KIAA1614	2.35217	1	1	2.2255e-17	6.2676e-16	0.004	0.557903	0.877	0.953045	1.86418	0.00124181	0.626835
KIAA1614_+_180881867.23-P1P2	GCCCAGGGAGCGAGTGTCCC	57710	KIAA1614	-0.274981	0.0033539	0.0088363	0.99665	1	0.004	0.557903	0.877	0.953045	1.86418	0.00124181	0.626835
YIPF6_-_67718453.23-P1P2	GGCGGAGGGAGCAGGAGGTT	286451	YIPF6	-1.059	1.858e-12	1.9409e-11	1	1	0.011	0.631204	0.726	0.942466	1.85923	0.00378929	0.395365
YIPF6_-_67718611.23-P1P2	GAAATGGGCGGGAGTCGGTG	286451	YIPF6	2.93184	1	1	2.5838e-22	7.6965e-20	0.011	0.631204	0.726	0.942466	1.85923	0.00378929	0.395365
YIPF6_-_67718762.23-P1P2	GCTGACACCCCGAGGACCGA	286451	YIPF6	1.85923	1	1	4.4234e-14	4.7253e-13	0.011	0.631204	0.726	0.942466	1.85923	0.00378929	0.395365
YIPF6_-_67718773.23-P1P2	GAGGACCGAGGGACAGCGAA	286451	YIPF6	3.4309	1	1	8.2335e-19	4.1453e-17	0.011	0.631204	0.726	0.942466	1.85923	0.00378929	0.395365
YIPF6_+_67718706.23-P1P2	GTCGCCTTGTCTCGCTTCTT	286451	YIPF6	-0.125431	0.085958	0.19829	0.91404	1	0.011	0.631204	0.726	0.942466	1.85923	0.00378929	0.395365
SCRG1_-_174320448.23-P1P2	GCTGCAAGGACTGCCTCCTT	11341	SCRG1	6.02733	1	1	2.2466e-15	3.3446e-14	0.022	0.631204	0.948	0.971451	1.85783	0.0068237	0.795281
SCRG1_-_174320507.23-P1P2	GAGAACAGCTTCTTTACAGA	11341	SCRG1	1.85783	1	1	4.4896e-10	2.2358e-09	0.022	0.631204	0.948	0.971451	1.85783	0.0068237	0.795281
SCRG1_-_174320537.23-P1P2	GAGTCTATACAAGAACCTCA	11341	SCRG1	0.519344	0.99951	1	0.00049063	0.0012579	0.022	0.631204	0.948	0.971451	1.85783	0.0068237	0.795281
SCRG1_+_174320470.23-P1P2	GTGTTCTATTCGTTCTCGCC	11341	SCRG1	5.46021	1	1	1.1402e-16	2.5259e-15	0.022	0.631204	0.948	0.971451	1.85783	0.0068237	0.795281
SCRG1_+_174320708.23-P1P2	GAAAACTGTGAAAGGGGAAG	11341	SCRG1	0.807949	1	1	7.6856e-12	5.1429e-11	0.022	0.631204	0.948	0.971451	1.85783	0.0068237	0.795281
GLTSCR2_-_48248742.23-P1P2	GAGGAAGTACGTCACGGAAG	no_gid	GLTSCR2	1.84916	1	1	9.6046e-19	4.6987e-17	0.025	0.631204	0.981	0.981568	1.84916	0.00984312	0.896677
GLTSCR2_-_48248746.23-P1P2	GAGTACGTCACGGAAGAGGG	no_gid	GLTSCR2	2.15671	1	1	1.4042e-13	1.3367e-12	0.025	0.631204	0.981	0.981568	1.84916	0.00984312	0.896677
GLTSCR2_-_48248794.23-P1P2	GGGGCTTTTTGGGACGCCAG	no_gid	GLTSCR2	0.326486	0.99226	1	0.0077439	0.018023	0.025	0.631204	0.981	0.981568	1.84916	0.00984312	0.896677
GLTSCR2_+_48248581.23-P1P2	GCGGGTGGTAGGAAAGAGAC	no_gid	GLTSCR2	0.306973	0.99744	1	0.002559	0.0062036	0.025	0.631204	0.981	0.981568	1.84916	0.00984312	0.896677
GLTSCR2_+_48248668.23-P1P2	GTGCCAGGAGGCTGCCATCT	no_gid	GLTSCR2	3.44018	1	1	2.1565e-17	6.1e-16	0.025	0.631204	0.981	0.981568	1.84916	0.00984312	0.896677
NUBP1_-_10837586.23-P1P2	GACGTTGAGTCCCAGTCTTT	4682	NUBP1	1.8334	1	1	4.8538e-12	3.3769e-11	0.024	0.631204	0.701	0.942466	1.8334	0.00894868	0.372582
NUBP1_-_10837684.23-P1P2	GAGGCGGAAATGTACGACAG	4682	NUBP1	1.31611	1	1	1.3286e-09	6.1609e-09	0.024	0.631204	0.701	0.942466	1.8334	0.00894868	0.372582
NUBP1_+_10837575.23-P1P2	GGAACCTTGGGCCGAAAGAC	4682	NUBP1	-1.41139	1.0058e-12	1.13e-11	1	1	0.024	0.631204	0.701	0.942466	1.8334	0.00894868	0.372582
NUBP1_+_10837588.23-P1P2	GTGTGCGCACGCGCGAACCT	4682	NUBP1	3.2075	1	1	1.9643e-17	5.6553e-16	0.024	0.631204	0.701	0.942466	1.8334	0.00894868	0.372582
NUBP1_+_10837612.23-P1P2	GCGAAATAAGTCTCGGAAAG	4682	NUBP1	5.6564	1	1	4.4655e-17	1.1361e-15	0.024	0.631204	0.701	0.942466	1.8334	0.00894868	0.372582
ST5_-_8832325.23-P1P2	GTGGCCTAGCGCGTGCACAA	no_gid	ST5	1.82202	1	1	1.1018e-15	1.8026e-14	0	0	0.981	0.981568	1.82202	0.000330506	0.896677
ST5_-_8832483.23-P1P2	GCTCCCTTCCAGTCCAACAG	no_gid	ST5	1.66799	1	1	4.6182e-10	2.2942e-09	0	0	0.981	0.981568	1.82202	0.000330506	0.896677
ST5_+_8832262.23-P1P2	GCGCCCGCCTAGCGAGGACA	no_gid	ST5	1.51733	1	1	9.0124e-14	8.9647e-13	0	0	0.981	0.981568	1.82202	0.000330506	0.896677
ST5_+_8832268.23-P1P2	GTGCGCGCGCCCGCCTAGCG	no_gid	ST5	1.83215	1	1	3.77e-12	2.6836e-11	0	0	0.981	0.981568	1.82202	0.000330506	0.896677
ST5_+_8832454.23-P1P2	GGGACTGGAAGGGAGGTAGG	no_gid	ST5	7.22301	1	1	1.4021e-17	4.2854e-16	0	0	0.981	0.981568	1.82202	0.000330506	0.896677
UBAP2_-_34048955.23-P1P2	GGACCTCGCGTCACGGGCGA	55833	UBAP2	1.63029	1	1	5.0028e-10	2.4723e-09	0.001	0.186973	0.981	0.981568	1.80579	0.000665044	0.896677
UBAP2_-_34049005.23-P1P2	GGCTTCAGAGTCAGCCTAGG	55833	UBAP2	0.918967	1	1	7.4764e-10	3.6009e-09	0.001	0.186973	0.981	0.981568	1.80579	0.000665044	0.896677
UBAP2_-_34049509.23-P1P2	GGGGAGGTGTAGTCCTGGCG	55833	UBAP2	1.80579	1	1	4.0253e-09	1.7387e-08	0.001	0.186973	0.981	0.981568	1.80579	0.000665044	0.896677
UBAP2_+_34049254.23-P1P2	GCAGGCTTGCCCTGAGTGGT	55833	UBAP2	2.12907	1	1	5.5851e-19	3.0376e-17	0.001	0.186973	0.981	0.981568	1.80579	0.000665044	0.896677
UBAP2_+_34049524.23-P1P2	GAGAGCGAGCCCAGGAACGT	55833	UBAP2	3.3643	1	1	5.1717e-17	1.2921e-15	0.001	0.186973	0.981	0.981568	1.80579	0.000665044	0.896677
CDKAL1_-_20534556.23-P1P2	GTCTAGGAACCCGAGGACTC	54901	CDKAL1	-0.830868	1.7074e-08	8.1717e-08	1	1	0.026	0.649343	0.913	0.965474	1.80186	0.0100462	0.690225
CDKAL1_-_20534698.23-P1P2	GGAGCATGCGCAAATAAACG	54901	CDKAL1	0.483848	1	1	1.8476e-09	8.3858e-09	0.026	0.649343	0.913	0.965474	1.80186	0.0100462	0.690225
CDKAL1_-_20534701.23-P1P2	GCATGCGCAAATAAACGTGG	54901	CDKAL1	4.08911	1	1	1.845e-18	7.912e-17	0.026	0.649343	0.913	0.965474	1.80186	0.0100462	0.690225
CDKAL1_+_20534543.23-P1P2	GATAACAACCCTGAGTCCTC	54901	CDKAL1	1.80186	1	1	2.1322e-09	9.5895e-09	0.026	0.649343	0.913	0.965474	1.80186	0.0100462	0.690225
CDKAL1_+_20534621.23-P1P2	GTTGCTGAAAGCGCTAGTTC	54901	CDKAL1	4.58948	1	1	4.0666e-15	5.6463e-14	0.026	0.649343	0.913	0.965474	1.80186	0.0100462	0.690225
RABGGTB_-_76251756.23-P1P2	GGGGACAAGCATATGGTCGC	5876	RABGGTB	4.99157	1	1	1.4286e-15	2.2497e-14	0.007	0.612987	0.759	0.942466	1.77662	0.00232286	0.433065
RABGGTB_-_76251799.23-P1P2	GGACACCTATGAGCGATCAG	5876	RABGGTB	2.63915	1	1	1.5316e-18	6.7785e-17	0.007	0.612987	0.759	0.942466	1.77662	0.00232286	0.433065
RABGGTB_-_76251809.23-P1P2	GAGCGATCAGTGGGGTCCTA	5876	RABGGTB	-0.0523196	0.077803	0.18043	0.9222	1	0.007	0.612987	0.759	0.942466	1.77662	0.00232286	0.433065
RABGGTB_-_76251861.23-P1P2	GAAAGTGTGGTCAGCTATAT	5876	RABGGTB	1.77662	1	1	4.5909e-17	1.1658e-15	0.007	0.612987	0.759	0.942466	1.77662	0.00232286	0.433065
RABGGTB_+_76251782.23-P1P2	GGACCCCACTGATCGCTCAT	5876	RABGGTB	-1.07183	5.454e-12	5.0831e-11	1	1	0.007	0.612987	0.759	0.942466	1.77662	0.00232286	0.433065
TUFT1_+_151512630.23-P1P2	GGGTCTGGGACATGCCCCAT	7286	TUFT1	1.88808	1	1	9.4474e-15	1.1932e-13	0.027	0.649757	0.944	0.969362	1.76266	0.00829111	0.816785
TUFT1_+_151512645.23-P1P2	GTGGGCGGAGCCAATGGGTC	7286	TUFT1	2.03173	1	1	1.7481e-12	1.3242e-11	0.027	0.649757	0.944	0.969362	1.76266	0.00829111	0.816785
TUFT1_+_151512663.23-P1P2	GATAGGCGAGGAGGTGAGGT	7286	TUFT1	1.63723	1	1	2.2823e-16	4.5231e-15	0.027	0.649757	0.944	0.969362	1.76266	0.00829111	0.816785
TUFT1_+_151512722.23-P1P2	GCAGGGGCGGGGCTGAAGAT	7286	TUFT1	-0.356596	0.0034137	0.0089897	0.99659	1	0.027	0.649757	0.944	0.969362	1.76266	0.00829111	0.816785
SFT2D2_-_168195017.23-P1P2	GACTGGATCAAGTAGGGCGA	375035	SFT2D2	1.75937	1	1	1.471e-16	3.1332e-15	0.133	0.816917	0.927	0.968583	1.75937	0.047897	0.726746
SFT2D2_-_168195149.23-P1P2	GAACAAGCGGAGGCGAGCGC	375035	SFT2D2	2.46559	1	1	1.3813e-10	7.4166e-10	0.133	0.816917	0.927	0.968583	1.75937	0.047897	0.726746
SFT2D2_+_168194941.23-P1P2	GTCCGGAGACACAAAGACGG	375035	SFT2D2	-0.345729	7.4005e-08	3.2381e-07	1	1	0.133	0.816917	0.927	0.968583	1.75937	0.047897	0.726746
SFT2D2_+_168195054.23-P1P2	GGCGCTGCCAAACACTAATT	375035	SFT2D2	1.38408	1	1	6.4768e-14	6.6527e-13	0.133	0.816917	0.927	0.968583	1.75937	0.047897	0.726746
SFT2D2_+_168195171.23-P1P2	GCCAGGCACCTGCCCACCGG	375035	SFT2D2	2.5839	0.99942	1	0.00057704	0.001472	0.133	0.816917	0.927	0.968583	1.75937	0.047897	0.726746
SLC25A44_-_156163705.23-P1P2	GAACGCTGAGGGCATAACGA	9673	SLC25A44	-1.26433	5.1508e-11	3.8866e-10	1	1	0.034	0.649757	0.811	0.943945	1.74012	0.0134648	0.508778
SLC25A44_-_156163714.23-P1P2	GGGCATAACGAAGGTAAAGA	9673	SLC25A44	1.83691	1	1	3.6072e-17	9.4191e-16	0.034	0.649757	0.811	0.943945	1.74012	0.0134648	0.508778
SLC25A44_-_156163792.23-P1P2	GGCGGCACATCCTCACTCCT	9673	SLC25A44	3.68045	1	1	8.086e-09	3.3651e-08	0.034	0.649757	0.811	0.943945	1.74012	0.0134648	0.508778
SLC25A44_+_156163659.23-P1P2	GGCGCCTGCGTGTTCTGGTT	9673	SLC25A44	0.688314	1	1	2.1351e-11	1.3235e-10	0.034	0.649757	0.811	0.943945	1.74012	0.0134648	0.508778
SLC25A44_+_156163664.23-P1P2	GTTAAGGCGCCTGCGTGTTC	9673	SLC25A44	1.74012	1	1	8.3898e-13	6.7727e-12	0.034	0.649757	0.811	0.943945	1.74012	0.0134648	0.508778
EXOC5_-_57735645.23-P1P2	GCGCGCGCCAGGGAGGTTGT	10640	EXOC5	1.73301	1	1	9.72e-10	4.602e-09	0.171	0.816917	0.943	0.969362	1.73301	0.0668939	0.772991
EXOC5_-_57735649.23-P1P2	GCGCCAGGGAGGTTGTCGGG	10640	EXOC5	2.2685	1	1	1.0017e-10	5.4926e-10	0.171	0.816917	0.943	0.969362	1.73301	0.0668939	0.772991
EXOC5_-_57735671.23-P1P2	GGGCCGGCGAATAAAACGAG	10640	EXOC5	-0.246627	0.030025	0.072718	0.96998	1	0.171	0.816917	0.943	0.969362	1.73301	0.0668939	0.772991
EXOC5_-_57735690.23-P1P2	GCGGCGAAAGAACCGAAAAA	10640	EXOC5	0.133865	0.99853	1	0.0014709	0.0036339	0.171	0.816917	0.943	0.969362	1.73301	0.0668939	0.772991
EXOC5_-_57735937.23-P1P2	GCGGCGCAGGATGAGCCTCA	10640	EXOC5	1.88376	1	1	1.3207e-16	2.8635e-15	0.171	0.816917	0.943	0.969362	1.73301	0.0668939	0.772991
OXSM_-_25831408.23-P1P2	GAGTCACTGAGGTTCCGAGA	54995	OXSM	1.23422	1	1	5.2e-11	3.0095e-10	0.038	0.674062	0.975	0.981568	1.7278	0.0143163	0.884008
OXSM_-_25831511.23-P1P2	GGGCGGAAAGAGAGTCGAAC	54995	OXSM	-0.405317	0.00045537	0.0013009	0.99954	1	0.038	0.674062	0.975	0.981568	1.7278	0.0143163	0.884008
OXSM_+_25831350.23-P1P2	GACCTGCCAATAACGCGATG	54995	OXSM	3.11732	1	1	4.6188e-15	6.3134e-14	0.038	0.674062	0.975	0.981568	1.7278	0.0143163	0.884008
OXSM_+_25831435.23-P1P2	GTCAGACCGTGGGAGGCGGC	54995	OXSM	3.31202	1	1	8.2062e-17	1.904e-15	0.038	0.674062	0.975	0.981568	1.7278	0.0143163	0.884008
OXSM_+_25831442.23-P1P2	GGCTGAGGTCAGACCGTGGG	54995	OXSM	1.7278	1	1	1.0815e-08	4.4279e-08	0.038	0.674062	0.975	0.981568	1.7278	0.0143163	0.884008
BRD8_-_137514798.23-P1P2	GTAACAAAGCTGCACCTCGT	10902	BRD8	3.68008	1	1	4.1868e-12	2.9489e-11	0.039	0.675329	0.794	0.943945	1.71308	0.0125918	0.563711
BRD8_-_137514890.23-P1P2	GGGAGCAAGTGGCACGTCTT	10902	BRD8	-0.0441367	0.37197	0.78788	0.62803	1	0.039	0.675329	0.794	0.943945	1.71308	0.0125918	0.563711
BRD8_+_137514380.23-P1P2	GAGGCACCGCGAACCAACGC	10902	BRD8	1.94546	1	1	1.9488e-12	1.4594e-11	0.039	0.675329	0.794	0.943945	1.71308	0.0125918	0.563711
BRD8_+_137514449.23-P1P2	GCAGGAGTGCACAGGGTAAC	10902	BRD8	1.4807	1	1	1.0483e-11	6.869e-11	0.039	0.675329	0.794	0.943945	1.71308	0.0125918	0.563711
NCKIPSD_-_48723444.23-P1P2	GCGCGCGGCCCCAAGAGGTG	51517	NCKIPSD	4.80519	1	1	4.9685e-18	1.7831e-16	0.007	0.612987	0.943	0.969362	1.70632	0.00235312	0.769114
NCKIPSD_-_48723449.23-P1P2	GGGCCCCAAGAGGTGCGGCG	51517	NCKIPSD	-0.266847	8.6903e-05	0.00026594	0.99991	1	0.007	0.612987	0.943	0.969362	1.70632	0.00235312	0.769114
NCKIPSD_+_48723318.23-P1P2	GTCACGGGGCGGGACAACCG	51517	NCKIPSD	-0.0795661	0.32875	0.70335	0.67125	1	0.007	0.612987	0.943	0.969362	1.70632	0.00235312	0.769114
NCKIPSD_+_48723333.23-P1P2	GcgccTGCGTAGTGTGTCAC	51517	NCKIPSD	1.93362	1	1	1.4848e-15	2.3279e-14	0.007	0.612987	0.943	0.969362	1.70632	0.00235312	0.769114
NCKIPSD_+_48723431.23-P1P2	GCAGCCCCGCCGCACCTCTT	51517	NCKIPSD	1.70632	1	1	6.1285e-17	1.4898e-15	0.007	0.612987	0.943	0.969362	1.70632	0.00235312	0.769114
ITGAE_-_3704775.23-ENST00000263087.4	GTGTCCTCAGCAGATGCTGG	3682	ITGAE	0.32476	0.99997	1	2.5473e-05	7.276e-05	0.106	0.809391	0.799	0.943945	1.69741	0.0380102	0.487868
ITGAE_+_3704676.23-ENST00000263087.4	GAAAGTGTGGGTGGTAGAGT	3682	ITGAE	-0.44055	0.0050013	0.01298	0.995	1	0.106	0.809391	0.799	0.943945	1.69741	0.0380102	0.487868
ITGAE_+_3704688.23-ENST00000263087.4	GAAAGTGTGGGTCAAAGTGT	3682	ITGAE	3.40682	1	1	1.9916e-12	1.4891e-11	0.106	0.809391	0.799	0.943945	1.69741	0.0380102	0.487868
ITGAE_+_3704815.23-ENST00000263087.4	GGACAGGGGACCGACTCAAA	3682	ITGAE	1.69741	1	1	6.8864e-12	4.649e-11	0.106	0.809391	0.799	0.943945	1.69741	0.0380102	0.487868
ITGAE_+_3704855.23-ENST00000263087.4	GGAAGCTGGGCTGAGATGTC	3682	ITGAE	2.15481	1	1	4.6171e-11	2.7012e-10	0.106	0.809391	0.799	0.943945	1.69741	0.0380102	0.487868
KHDRBS3_-_136469530.23-P1P2	GGCAAACGCCCGGTTAGTCC	10656	KHDRBS3	2.4068	1	1	4.3945e-09	1.8879e-08	0.11	0.816917	0.523	0.890419	1.67939	0.0430752	0.286986
KHDRBS3_-_136469544.23-P1P2	GAGTCCCGGCGGACTCGCAG	10656	KHDRBS3	-1.05747	4.8734e-13	6.0101e-12	1	1	0.11	0.816917	0.523	0.890419	1.67939	0.0430752	0.286986
KHDRBS3_+_136469335.23-P1P2	GtcacccagcgagtgaTCCT	10656	KHDRBS3	1.45812	1	1	8.6611e-10	4.134e-09	0.11	0.816917	0.523	0.890419	1.67939	0.0430752	0.286986
KHDRBS3_+_136469502.23-P1P2	GTAACCGGGCGTTTGCGAGA	10656	KHDRBS3	1.90066	1	1	5.4203e-09	2.3005e-08	0.11	0.816917	0.523	0.890419	1.67939	0.0430752	0.286986
ARMCX2_-_100915112.23-P1P2	Gaggggctgcatcttctcgg	9823	ARMCX2	1.67879	1	1	1.0599e-14	1.3206e-13	0.028	0.649757	0.981	0.981568	1.67879	0.0106642	0.896677
ARMCX2_+_100914937.23-P1P2	Gagggggctcgtactcttgg	9823	ARMCX2	-0.0968023	0.012938	0.032422	0.98706	1	0.028	0.649757	0.981	0.981568	1.67879	0.0106642	0.896677
ARMCX2_+_100914955.23-P1P2	Gtgggaatggaagtaaagga	9823	ARMCX2	2.57597	1	1	9.1797e-12	6.063e-11	0.028	0.649757	0.981	0.981568	1.67879	0.0106642	0.896677
ARMCX2_+_100914983.23-P1P2	Gtgacaggacctgatgtggt	9823	ARMCX2	3.11967	1	1	9.8304e-21	1.2047e-18	0.028	0.649757	0.981	0.981568	1.67879	0.0106642	0.896677
ARMCX2_+_100915160.23-P1P2	GGAAGAGTGTCCAGTAGCCC	9823	ARMCX2	1.1187	1	1	2.8114e-09	1.2446e-08	0.028	0.649757	0.981	0.981568	1.67879	0.0106642	0.896677
TMEM131_-_98612478.23-P1P2	GCCACGCTGTGCCGACACCT	23505	TMEM131	2.19256	1	1	6.6386e-14	6.7919e-13	0.081	0.763076	0.861	0.95211	1.67836	0.0283268	0.662896
TMEM131_-_98612713.23-P1P2	GCAATCACGTGGAGACGGGG	23505	TMEM131	1.35391	1	1	8.7595e-12	5.8072e-11	0.081	0.763076	0.861	0.95211	1.67836	0.0283268	0.662896
TMEM131_+_98612533.23-P1P2	GGCCGCAGGCCTCCGAGAGC	23505	TMEM131	2.00281	1	1	5.2008e-10	2.5632e-09	0.081	0.763076	0.861	0.95211	1.67836	0.0283268	0.662896
TMEM131_+_98612572.23-P1P2	GGGCTGGGGTTGTTCTGTCC	23505	TMEM131	0.141095	0.99664	1	0.0033639	0.0080759	0.081	0.763076	0.861	0.95211	1.67836	0.0283268	0.662896
COMT_-_19929120.23-P1P2	GTATGTGGACACCCCCGCGT	1312	COMT	-0.323606	1.4701e-05	4.8714e-05	0.99999	1	0.069	0.748411	0.812	0.943945	1.6749	0.0234154	0.513249
COMT_-_19929132.23-P1P2	GCCCGCGTGGGCACCCCCAC	1312	COMT	2.58284	1	1	2.4522e-15	3.6079e-14	0.069	0.748411	0.812	0.943945	1.6749	0.0234154	0.513249
COMT_+_19929124.23-P1P2	GTGGCCAGGGTGTCCCCGTG	1312	COMT	1.73422	1	1	4.6855e-12	3.2721e-11	0.069	0.748411	0.812	0.943945	1.6749	0.0234154	0.513249
COMT_+_19929161.23-P1P2	GCGGCCGGGGTGTCCTCGTG	1312	COMT	1.6749	1	1	9.3328e-16	1.5571e-14	0.069	0.748411	0.812	0.943945	1.6749	0.0234154	0.513249
COMT_+_19929213.23-P1P2	GggggcgcAGCAGGTAGGAT	1312	COMT	-0.511834	5.5873e-05	0.0001744	0.99994	1	0.069	0.748411	0.812	0.943945	1.6749	0.0234154	0.513249
TCN2_-_31002859.23-P1P2	GGCTAGGTGGGCACTACCAG	6948	TCN2	4.27751	1	1	8.389e-18	2.746e-16	0.04	0.675329	0.981	0.981568	1.67357	0.0151935	0.896677
TCN2_-_31003228.23-P1P2	GGAAGCTGCGTCTCTCGGAG	6948	TCN2	0.164116	0.89226	1	0.10774	0.22763	0.04	0.675329	0.981	0.981568	1.67357	0.0151935	0.896677
TCN2_+_31002907.23-P1P2	GGTCCCCCCAGCTGTTCCAG	6948	TCN2	2.99048	1	1	6.3662e-16	1.1105e-14	0.04	0.675329	0.981	0.981568	1.67357	0.0151935	0.896677
TCN2_+_31002974.23-P1P2	GAGCCCGGGACCAGCGCAGA	6948	TCN2	0.640773	1	1	1.4644e-08	5.9016e-08	0.04	0.675329	0.981	0.981568	1.67357	0.0151935	0.896677
TCN2_+_31003066.23-P1P2	GAGCAGCCCTCCTGGAGGTA	6948	TCN2	1.67357	1	1	1.7656e-12	1.3364e-11	0.04	0.675329	0.981	0.981568	1.67357	0.0151935	0.896677
NKRF_-_118740034.23-P1P2	GTAGGCAGCTAGCAAGCGGG	55922	NKRF	1.95779	1	1	5.1096e-10	2.5212e-09	0.033	0.649757	0.888	0.957927	1.67008	0.0126211	0.64232
NKRF_-_118740043.23-P1P2	GAGCAAGCGGGCGGAAACGG	55922	NKRF	0.313517	0.99994	1	6.28e-05	0.00017333	0.033	0.649757	0.888	0.957927	1.67008	0.0126211	0.64232
NKRF_-_118740072.23-P1P2	GGGAGGGGCCGGGTAAGGAG	55922	NKRF	1.73873	1	1	9.5798e-08	3.5077e-07	0.033	0.649757	0.888	0.957927	1.67008	0.0126211	0.64232
NKRF_-_118740084.23-P1P2	GTAAGGAGGGGCGCGCTGAG	55922	NKRF	1.67008	1	1	1.7639e-14	2.0812e-13	0.033	0.649757	0.888	0.957927	1.67008	0.0126211	0.64232
NKRF_+_118739994.23-P1P2	GCTAGCTCGCGGTCCGTAGT	55922	NKRF	0.207135	0.99652	1	0.0034752	0.0083321	0.033	0.649757	0.888	0.957927	1.67008	0.0126211	0.64232
RBMS3_-_29322265.23-P1P2	GACAAAAAGCAGCTCTTGTG	27303	RBMS3	5.67473	1	1	5.6312e-23	2.5654e-20	0.005	0.557903	0.981	0.981568	1.66624	0.00184869	0.896677
RBMS3_-_29322274.23-P1P2	GAGCTCTTGTGTGGGGTAGA	27303	RBMS3	0.72057	1	1	7.3592e-08	2.7276e-07	0.005	0.557903	0.981	0.981568	1.66624	0.00184869	0.896677
RBMS3_-_29322572.23-P1P2	GCCCGAACACCATGTCACTC	27303	RBMS3	0.699585	1	1	2.1131e-07	7.4397e-07	0.005	0.557903	0.981	0.981568	1.66624	0.00184869	0.896677
RBMS3_+_29322297.23-P1P2	GTGAAGAACTCAAATGCGGG	27303	RBMS3	1.9186	1	1	1.8314e-10	9.6461e-10	0.005	0.557903	0.981	0.981568	1.66624	0.00184869	0.896677
RBMS3_+_29322457.23-P1P2	GGCAGCGTACGCAGTCCAGA	27303	RBMS3	1.66624	1	1	6.6741e-17	1.6013e-15	0.005	0.557903	0.981	0.981568	1.66624	0.00184869	0.896677
DMXL2_-_51915083.23-P1P2	GAGCCGGGAGCGTGCAGCAA	23312	DMXL2	3.87747	1	1	8.219e-19	4.1453e-17	0.009	0.631204	0.102	0.771115	1.66617	0.00348135	0.0363865
DMXL2_+_51915166.23-P1P2	GCGCAAACGCGGGTGATGGG	23312	DMXL2	-0.662012	1.5493e-10	1.0607e-09	1	1	0.009	0.631204	0.102	0.771115	1.66617	0.00348135	0.0363865
DMXL2_+_51915207.23-P1P2	GGTGGCGCGCGCAATTGCCC	23312	DMXL2	7.11354	1	1	1.7871e-24	2.5631e-21	0.009	0.631204	0.102	0.771115	1.66617	0.00348135	0.0363865
DMXL2_+_51915238.23-P1P2	GTGCGCGCGCAATCACGGGA	23312	DMXL2	1.66617	1	1	4.427e-14	4.7265e-13	0.009	0.631204	0.102	0.771115	1.66617	0.00348135	0.0363865
DMXL2_+_51915274.23-P1P2	GACAGCCCGGGAGGCTCCAA	23312	DMXL2	-1.84067	1.8542e-18	2.5105e-16	1	1	0.009	0.631204	0.102	0.771115	1.66617	0.00348135	0.0363865
DDIT4_-_74033480.23-P1P2	GGGGGCGTGGCGGTGGGTCG	54541	DDIT4	-0.797136	9.8851e-08	4.2603e-07	1	1	0.023	0.631204	0.927	0.968583	1.65171	0.00838112	0.726218
DDIT4_-_74033501.23-P1P2	GGTTCGACTGCGAGCTTTCT	54541	DDIT4	3.64782	1	1	1.2218e-15	1.9714e-14	0.023	0.631204	0.927	0.968583	1.65171	0.00838112	0.726218
DDIT4_-_74033513.23-P1P2	GGCTTTCTGGGGCTCAATGG	54541	DDIT4	1.29723	1	1	1.1716e-14	1.4399e-13	0.023	0.631204	0.927	0.968583	1.65171	0.00838112	0.726218
DDIT4_-_74033537.23-P1P2	GGGGCCCGGCCGCTGTCACC	54541	DDIT4	1.97228	1	1	1.0086e-09	4.7586e-09	0.023	0.631204	0.927	0.968583	1.65171	0.00838112	0.726218
DDIT4_+_74033385.23-P1P2	GTCGCGGCAGGGGAGGATCA	54541	DDIT4	1.65171	1	1	1.1e-12	8.6846e-12	0.023	0.631204	0.927	0.968583	1.65171	0.00838112	0.726218
SPEN_-_16174216.23-P1P2	GCGCGCCAGTGGGAAGCGTC	23013	SPEN	-1.01722	3.7256e-07	1.4864e-06	1	1	0.128	0.816917	0.542	0.890419	1.6506	0.0455467	0.269473
SPEN_+_16174048.23-P1P2	GGAAGTGAGGGACTACAGGC	23013	SPEN	1.84746	1	1	2.3837e-11	1.4661e-10	0.128	0.816917	0.542	0.890419	1.6506	0.0455467	0.269473
SPEN_+_16174060.23-P1P2	GGGACCGGGCGACGAAGTGA	23013	SPEN	1.6506	1	1	1.8408e-11	1.1547e-10	0.128	0.816917	0.542	0.890419	1.6506	0.0455467	0.269473
SPEN_+_16174122.23-P1P2	GCGCGTCCTCCCGCCTGCCA	23013	SPEN	2.3857	1	1	1.0331e-10	5.6521e-10	0.128	0.816917	0.542	0.890419	1.6506	0.0455467	0.269473
SPEN_+_16174234.23-P1P2	GcgggcggCAGCGACTACGA	23013	SPEN	-1.10478	5.715e-14	9.3894e-13	1	1	0.128	0.816917	0.542	0.890419	1.6506	0.0455467	0.269473
EWSR1_-_29664125.23-P1P2	GTTGGCCCGAGTGTCACGTC	2130	EWSR1	1.27632	0.99999	1	7.5535e-06	2.2638e-05	0.128	0.816917	0.637	0.918268	1.64916	0.0454335	0.335823
EWSR1_+_29664027.23-P1P2	GAGGCTCTCAGCACGAGACT	2130	EWSR1	1.64916	1	1	1.0455e-09	4.9186e-09	0.128	0.816917	0.637	0.918268	1.64916	0.0454335	0.335823
EWSR1_+_29664046.23-P1P2	GTCTCAGCGTGAAACCGGAG	2130	EWSR1	3.56788	1	1	8.5983e-09	3.5633e-08	0.128	0.816917	0.637	0.918268	1.64916	0.0454335	0.335823
EWSR1_+_29664108.23-P1P2	GAGCGCCCGACGTGACACTC	2130	EWSR1	-1.27264	3.7736e-13	4.8021e-12	1	1	0.128	0.816917	0.637	0.918268	1.64916	0.0454335	0.335823
EWSR1_+_29664203.23-P1P2	GCCATCGGGCCAGGCCACGG	2130	EWSR1	5.56084	1	1	2.394e-15	3.5303e-14	0.128	0.816917	0.637	0.918268	1.64916	0.0454335	0.335823
OSBPL2_-_60813403.23-P1P2	GTGCGTGGGCGGGGCTCTGA	9885	OSBPL2	-1.15843	5.1553e-11	3.8892e-10	1	1	0.139	0.816917	0.811	0.943945	1.64636	0.0503523	0.508851
OSBPL2_-_60813411.23-P1P2	GCGGGGCTCTGAGGGGGCAC	9885	OSBPL2	3.37649	1	1	9.2664e-13	7.4093e-12	0.139	0.816917	0.811	0.943945	1.64636	0.0503523	0.508851
OSBPL2_-_60813431.23-P1P2	GGGTAGAGGCCCTTCGCGAA	9885	OSBPL2	1.67346	1	1	1.8251e-10	9.6181e-10	0.139	0.816917	0.811	0.943945	1.64636	0.0503523	0.508851
OSBPL2_-_60813483.23-P1P2	GCTCGGGCCGGGCGCTGATT	9885	OSBPL2	0.147917	0.94947	1	0.050534	0.11019	0.139	0.816917	0.811	0.943945	1.64636	0.0503523	0.508851
OSBPL2_+_60813370.23-P1P2	GCGCCCACGCAGCGGAGTGA	9885	OSBPL2	1.64636	1	1	9.4423e-17	2.1445e-15	0.139	0.816917	0.811	0.943945	1.64636	0.0503523	0.508851
TMUB2_-_42264370.23-P1P2	GGGGAGAAGCCGGAAGAGAC	79089	TMUB2	-1.82363	1.8104e-08	8.6328e-08	1	1	0.062	0.740788	0.891	0.959965	1.64072	0.0225963	0.644452
TMUB2_+_42264198.23-P1P2	GGGGTGGAGTCATTGTTGGC	79089	TMUB2	1.64072	1	1	3.9909e-12	2.8232e-11	0.062	0.740788	0.891	0.959965	1.64072	0.0225963	0.644452
TMUB2_+_42264261.23-P1P2	GTAAGACGGGCTGACGTAAA	79089	TMUB2	0.641288	1	1	3.0909e-07	1.0693e-06	0.062	0.740788	0.891	0.959965	1.64072	0.0225963	0.644452
TMUB2_+_42264330.23-P1P2	GCCCGGAAGCTGTTATACCA	79089	TMUB2	4.96835	1	1	1.5168e-13	1.4337e-12	0.062	0.740788	0.891	0.959965	1.64072	0.0225963	0.644452
TMUB2_+_42264398.23-P1P2	GTCCGTAGGGGTCGGGAAAA	79089	TMUB2	2.0784	1	1	1.6502e-14	1.9602e-13	0.062	0.740788	0.891	0.959965	1.64072	0.0225963	0.644452
ANP32B_-_100745290.23-P1P2	GGCTCCGGGCGCGACGACGT	10541	ANP32B	-0.317936	0.00049373	0.0014066	0.99951	1	0.07	0.748411	0.975	0.981568	1.63776	0.0242286	0.884881
ANP32B_+_100745373.23-P1P2	GTCTCCGATTGCACGTGGGG	10541	ANP32B	2.95442	1	1	2.2773e-18	9.4318e-17	0.07	0.748411	0.975	0.981568	1.63776	0.0242286	0.884881
ANP32B_+_100745411.23-P1P2	GAAAGGCGCAGCCCGAATAG	10541	ANP32B	0.537826	1	1	1.7244e-07	6.1325e-07	0.07	0.748411	0.975	0.981568	1.63776	0.0242286	0.884881
ANP32B_+_100745464.23-P1P2	Ggctgcaccaaggcggggcg	10541	ANP32B	1.63776	1	1	5.4679e-11	3.1491e-10	0.07	0.748411	0.975	0.981568	1.63776	0.0242286	0.884881
ANP32B_+_100745470.23-P1P2	Ggccgcggctgcaccaaggc	10541	ANP32B	2.05588	1	1	1.1239e-14	1.3909e-13	0.07	0.748411	0.975	0.981568	1.63776	0.0242286	0.884881
TRAF3_-_103243699.23-P1P2	Gtggggccggcggcgctcgc	7187	TRAF3	-1.51066	9.4035e-11	6.7123e-10	1	1	0.055	0.701826	0.812	0.943945	1.63585	0.0202049	0.512493
TRAF3_-_103243789.23-P1P2	GCGAGAGGAAGTGCCTGCGC	7187	TRAF3	1.63585	1	1	6.352e-08	2.372e-07	0.055	0.701826	0.812	0.943945	1.63585	0.0202049	0.512493
TRAF3_-_103243809.23-P1P2	GGGGCTGCGTgagggagcga	7187	TRAF3	1.73227	1	1	9.3822e-13	7.4957e-12	0.055	0.701826	0.812	0.943945	1.63585	0.0202049	0.512493
TRAF3_+_103243589.23-P1P2	GcgcccggccTTAGCAAcgg	7187	TRAF3	1.81709	1	1	8.8509e-11	4.9082e-10	0.055	0.701826	0.812	0.943945	1.63585	0.0202049	0.512493
TRAF3_+_103243633.23-P1P2	GcgcccgcgACCCGTTGCTA	7187	TRAF3	1.28881	1	1	3.4668e-11	2.0717e-10	0.055	0.701826	0.812	0.943945	1.63585	0.0202049	0.512493
DSN1_+_35402167.23-P1P2	GGCGGTGACCGTGACGTAGA	79980	DSN1	2.26788	1	1	6.4252e-16	1.1192e-14	0.072	0.748411	0.934	0.969163	1.63124	0.0259296	0.743678
DSN1_+_35402293.23-P1P2	GGCGGTGTACGCATGCGCGT	79980	DSN1	1.65786	1	1	2.5211e-15	3.6896e-14	0.072	0.748411	0.934	0.969163	1.63124	0.0259296	0.743678
DSN1_+_35402311.23-P1P2	GTGGCAGGAGCGTTGGACGG	79980	DSN1	1.63124	1	1	7.1142e-12	4.7878e-11	0.072	0.748411	0.934	0.969163	1.63124	0.0259296	0.743678
DSN1_+_35402314.23-P1P2	GAGCTGGCAGGAGCGTTGGA	79980	DSN1	-0.215467	0.00058416	0.0016532	0.99942	1	0.072	0.748411	0.934	0.969163	1.63124	0.0259296	0.743678
DSN1_+_35402411.23-P1P2	GGTGTGGCGGGTCCCGGAAA	79980	DSN1	0.134686	0.95545	1	0.044552	0.097587	0.072	0.748411	0.934	0.969163	1.63124	0.0259296	0.743678
TFIP11_-_26908518.23-P1P2	GAGGGCAGCGTGGGACGCTA	24144	TFIP11	0.869048	0.99984	1	0.00016383	0.00043684	0.005	0.557903	0.938	0.969263	1.6264	0.00198503	0.755004
TFIP11_-_26908521.23-P1P2	GGCAGCGTGGGACGCTACGG	24144	TFIP11	2.73104	1	1	2.8721e-15	4.1453e-14	0.005	0.557903	0.938	0.969263	1.6264	0.00198503	0.755004
TFIP11_-_26908527.23-P1P2	GTGGGACGCTACGGCGGATA	24144	TFIP11	3.16342	1	1	5.0318e-16	9.0461e-15	0.005	0.557903	0.938	0.969263	1.6264	0.00198503	0.755004
TFIP11_-_26908542.23-P1P2	GGATATGGCTGCAGAGCGGC	24144	TFIP11	1.6264	1	1	2.8823e-12	2.0996e-11	0.005	0.557903	0.938	0.969263	1.6264	0.00198503	0.755004
TFIP11_-_26908559.23-P1P2	GGCCGGCTGGGATCTTAGAT	24144	TFIP11	0.516059	1	1	5.6718e-12	3.8956e-11	0.005	0.557903	0.938	0.969263	1.6264	0.00198503	0.755004
MAD2L1BP_-_43603352.23-P1P2	GggagtgaatagatGCAAGA	9587	MAD2L1BP	2.27841	1	1	1.7958e-17	5.2642e-16	0.028	0.649757	0.913	0.965474	1.62626	0.0108633	0.690332
MAD2L1BP_-_43603542.23-P1P2	GCCAACTGAGCCGGAAGTGG	9587	MAD2L1BP	-0.296448	7.596e-06	2.5955e-05	0.99999	1	0.028	0.649757	0.913	0.965474	1.62626	0.0108633	0.690332
MAD2L1BP_+_43603231.23-P1P2	Gcgcgggccccgtgctcaag	9587	MAD2L1BP	1.62626	1	1	3.0325e-13	2.6835e-12	0.028	0.649757	0.913	0.965474	1.62626	0.0108633	0.690332
MAD2L1BP_+_43603481.23-P1P2	GCGTCGCCGCAGTGTGGGGG	9587	MAD2L1BP	3.18243	1	1	1.5742e-17	4.7367e-16	0.028	0.649757	0.913	0.965474	1.62626	0.0108633	0.690332
MAD2L1BP_+_43603552.23-P1P2	GAGGTCTCGCGGGGCATCAT	9587	MAD2L1BP	-0.140308	0.035918	0.086316	0.96408	1	0.028	0.649757	0.913	0.965474	1.62626	0.0108633	0.690332
DNPEP_+_220252562.23-P1P2	GGGGACCTGCAAAGCTAGTG	23549	DNPEP	0.0599334	0.83292	1	0.16708	0.34592	0.209	0.829543	0.901	0.962346	1.62463	0.112684	0.785126
DNPEP_+_220252788.23-P1P2	Gcaagctaggggcggggcaa	23549	DNPEP	2.29249	1	1	7.6405e-15	9.8591e-14	0.209	0.829543	0.901	0.962346	1.62463	0.112684	0.785126
DNPEP_+_220252863.23-P1P2	Ggggcggtgcagccctgcga	23549	DNPEP	1.62463	1	1	1.6685e-09	7.6238e-09	0.209	0.829543	0.901	0.962346	1.62463	0.112684	0.785126
KHK_-_27309531.23-P1P2	GTTCCCGCCACGTGAGGCTG	3795	KHK	5.77946	1	1	2.524e-17	6.9625e-16	0.091	0.763076	0.956	0.976322	1.62428	0.0347106	0.823469
KHK_-_27309544.23-P1P2	GAGGCTGCGGCCCACCCGGC	3795	KHK	0.171614	0.77241	1	0.22759	0.46344	0.091	0.763076	0.956	0.976322	1.62428	0.0347106	0.823469
KHK_+_27309352.23-P1P2	GCGGAACCCGGGGTCCTCTC	3795	KHK	0.0130152	0.57497	1	0.42503	0.8324	0.091	0.763076	0.956	0.976322	1.62428	0.0347106	0.823469
KHK_+_27309449.23-P1P2	GGACACGGGGGAGACGTCGC	3795	KHK	1.62428	1	1	7.1078e-15	9.2209e-14	0.091	0.763076	0.956	0.976322	1.62428	0.0347106	0.823469
KHK_+_27309461.23-P1P2	GCGAAACGGGCGTGACACGG	3795	KHK	3.11447	1	1	1.7577e-08	7.007e-08	0.091	0.763076	0.956	0.976322	1.62428	0.0347106	0.823469
KCTD13_-_29937577.23-P1P2	GCGGCCCCGCCCCTGAATGG	253980	KCTD13	1.61976	1	1	1.5913e-12	1.2159e-11	0.078	0.748411	0.877	0.953045	1.61976	0.0297745	0.625331
KCTD13_-_29937632.23-P1P2	GTCGCTGGGGGATCCCGTAG	253980	KCTD13	-0.189973	0.0025883	0.0068925	0.99741	1	0.078	0.748411	0.877	0.953045	1.61976	0.0297745	0.625331
KCTD13_-_29937637.23-P1P2	GGGGGGATCCCGTAGAGGTT	253980	KCTD13	2.67657	1	1	2.9633e-14	3.3069e-13	0.078	0.748411	0.877	0.953045	1.61976	0.0297745	0.625331
KCTD13_-_29937686.23-P1P2	GGTCGACGTGCGCTCCTCTC	253980	KCTD13	0.88634	1	1	5.8913e-07	1.9816e-06	0.078	0.748411	0.877	0.953045	1.61976	0.0297745	0.625331
KCTD13_+_29937624.23-P1P2	GGCCACACGCCAAACCTCTA	253980	KCTD13	2.58244	1	1	1.7875e-11	1.1248e-10	0.078	0.748411	0.877	0.953045	1.61976	0.0297745	0.625331
MBD5_+_148778372.23-P1P2	GGGGCGTGGACGGAGACGAA	55777	MBD5	2.02656	1	1	6.517e-07	2.1821e-06	0.023	0.631204	0.95	0.971629	1.61741	0.00853268	0.803305
MBD5_+_148778391.23-P1P2	GAAAGTGGAGGAACGGAAGT	55777	MBD5	-0.839998	2.6837e-06	9.6665e-06	1	1	0.023	0.631204	0.95	0.971629	1.61741	0.00853268	0.803305
MBD5_+_148778475.23-P1P2	GGCGGGAGGTACAGGAGCGG	55777	MBD5	1.61673	1	1	3.9156e-08	1.5011e-07	0.023	0.631204	0.95	0.971629	1.61741	0.00853268	0.803305
MBD5_+_148778492.23-P1P2	GACCCGGAAGACATTGTAGC	55777	MBD5	2.15237	1	1	7.6861e-18	2.5526e-16	0.023	0.631204	0.95	0.971629	1.61741	0.00853268	0.803305
MBD5_+_148778508.23-P1P2	GCGTCGAGGCGCTAGCGACC	55777	MBD5	1.61741	1	1	2.2069e-18	9.1597e-17	0.023	0.631204	0.95	0.971629	1.61741	0.00853268	0.803305
ZNF343_-_2489798.23-P1P2	GCACTCCCCACAAGCCTCTG	79175	ZNF343	1.61339	0.97135	1	0.028652	0.063737	0.09	0.763076	0.959	0.97751	1.61339	0.0336258	0.831036
ZNF343_-_2489829.23-P1P2	GCAGGCGCTTCCGGAAGCTG	79175	ZNF343	6.6702	1	1	3.857e-21	5.6496e-19	0.09	0.763076	0.959	0.97751	1.61339	0.0336258	0.831036
ZNF343_-_2489890.23-P1P2	GGAGCAATGCGCTGTCTGTC	79175	ZNF343	4.49863	1	1	4.8428e-14	5.1168e-13	0.09	0.763076	0.959	0.97751	1.61339	0.0336258	0.831036
ZNF343_-_2489901.23-P1P2	GTGTCTGTCAGGCGTGTGTT	79175	ZNF343	-0.26571	0.025044	0.061113	0.97496	1	0.09	0.763076	0.959	0.97751	1.61339	0.0336258	0.831036
ZNF343_-_2489940.23-P1P2	GCGGACCACCTGAATTCCCT	79175	ZNF343	0.384216	1	1	9.5651e-07	3.1419e-06	0.09	0.763076	0.959	0.97751	1.61339	0.0336258	0.831036
RAP2B_-_152879869.23-P1P2	GCCCAAATCGGACTCAAATC	5912	RAP2B	-0.221188	0.0099375	0.025142	0.99006	1	0.183	0.816917	0.602	0.903777	1.60476	0.0716507	0.304439
RAP2B_-_152879921.23-P1P2	GCCCCGCGGAAAACCAGGAG	5912	RAP2B	1.60476	1	1	1.453e-09	6.7017e-09	0.183	0.816917	0.602	0.903777	1.60476	0.0716507	0.304439
RAP2B_+_152879813.23-P1P2	GTAGGAACTGGCTGGAAGAT	5912	RAP2B	-1.36253	1.5778e-13	2.2529e-12	1	1	0.183	0.816917	0.602	0.903777	1.60476	0.0716507	0.304439
RAP2B_+_152879825.23-P1P2	GAGTGGCGCGAGTTAGGAAC	5912	RAP2B	1.97522	1	1	5.0859e-14	5.346e-13	0.183	0.816917	0.602	0.903777	1.60476	0.0716507	0.304439
RAP2B_+_152879831.23-P1P2	GTTGGGGAGTGGCGCGAGTT	5912	RAP2B	1.70025	1	1	5.7686e-11	3.3074e-10	0.183	0.816917	0.602	0.903777	1.60476	0.0716507	0.304439
GPATCH4_-_156571317.23-P1P2	GGAAACCATAGAGACGTCCG	54865	GPATCH4	0.266468	0.99943	1	0.00056554	0.0014435	0.007	0.612987	0.981	0.981568	1.60171	0.0029069	0.896677
GPATCH4_-_156571419.23-P1P2	GGGAGCGTGCCCATTTTCGG	54865	GPATCH4	3.21242	1	1	2.3886e-16	4.7048e-15	0.007	0.612987	0.981	0.981568	1.60171	0.0029069	0.896677
GPATCH4_-_156571554.23-P1P2	GAGTCCCGGGCGCAAATACG	54865	GPATCH4	5.91156	1	1	2.6376e-15	3.8441e-14	0.007	0.612987	0.981	0.981568	1.60171	0.0029069	0.896677
GPATCH4_+_156571446.23-P1P2	GTGGCTGCTCAAGGATTGCA	54865	GPATCH4	0.254324	0.99986	1	0.00013906	0.00037289	0.007	0.612987	0.981	0.981568	1.60171	0.0029069	0.896677
GPATCH4_+_156571514.23-P1P2	GACTAGCTCAGTGTAGGACG	54865	GPATCH4	1.60171	1	1	5.7491e-18	2.0061e-16	0.007	0.612987	0.981	0.981568	1.60171	0.0029069	0.896677
DYNC1LI2_-_66785771.23-P1P2	GCGGGCACCGTCCGGACCGA	1783	DYNC1LI2	1.91165	1	1	5.6316e-18	1.9794e-16	0.09	0.763076	0.835	0.95211	1.59993	0.0336832	0.534331
DYNC1LI2_+_66785684.23-P1P2	GTGACCGCCGCCCGCCACCT	1783	DYNC1LI2	1.72542	1	1	1.1911e-15	1.9275e-14	0.09	0.763076	0.835	0.95211	1.59993	0.0336832	0.534331
DYNC1LI2_+_66785711.23-P1P2	GCCGCGCATGGCTGCCCCGG	1783	DYNC1LI2	-1.19023	1.0746e-10	7.5811e-10	1	1	0.09	0.763076	0.835	0.95211	1.59993	0.0336832	0.534331
DYNC1LI2_+_66785756.23-P1P2	GAGCGCGCCCTCGGTCCGGA	1783	DYNC1LI2	-0.155459	0.076539	0.17764	0.92346	1	0.09	0.763076	0.835	0.95211	1.59993	0.0336832	0.534331
DYNC1LI2_+_66785760.23-P1P2	GCGCCAGCGCGCCCTCGGTC	1783	DYNC1LI2	1.59993	1	1	7.1089e-07	2.3705e-06	0.09	0.763076	0.835	0.95211	1.59993	0.0336832	0.534331
XRCC5_-_216973852.23-P1P2	GCACCACACGCTCCCGACTA	7520	XRCC5	1.59255	1	1	4.686e-08	1.7771e-07	0.051	0.701826	0.533	0.890419	1.59255	0.0190734	0.257035
XRCC5_-_216973855.23-P1P2	GCACACGCTCCCGACTACGG	7520	XRCC5	1.37842	1	1	3.1993e-09	1.4016e-08	0.051	0.701826	0.533	0.890419	1.59255	0.0190734	0.257035
XRCC5_-_216974017.23-P1P2	GGCGCATGCTCAGAGTTCCG	7520	XRCC5	1.64474	1	1	5.7808e-16	1.0208e-14	0.051	0.701826	0.533	0.890419	1.59255	0.0190734	0.257035
XRCC5_-_216974061.23-P1P2	GGGCCTAGCAGGAAACGAAG	7520	XRCC5	-0.884334	3.7955e-14	6.5791e-13	1	1	0.051	0.701826	0.533	0.890419	1.59255	0.0190734	0.257035
XRCC5_+_216974012.23-P1P2	GGGGCGGGGAAACCGTGCCC	7520	XRCC5	6.5654	1	1	1.7455e-18	7.6106e-17	0.051	0.701826	0.533	0.890419	1.59255	0.0190734	0.257035
DGUOK_-_74153894.23-P1P2	GGATAGCGGAGCGGTCTCTT	1716	DGUOK	1.96871	1	1	6.592e-14	6.7567e-13	0.051	0.701826	0.865	0.952628	1.58849	0.0193044	0.598573
DGUOK_-_74154007.23-P1P2	GAGGGCGGAAGTGCTCTCGG	1716	DGUOK	1.58849	1	1	3.3054e-12	2.3783e-11	0.051	0.701826	0.865	0.952628	1.58849	0.0193044	0.598573
DGUOK_+_74153901.23-P1P2	GGGTGGGGTTGAACATGCGG	1716	DGUOK	0.874849	1	1	5.0644e-08	1.9144e-07	0.051	0.701826	0.865	0.952628	1.58849	0.0193044	0.598573
DGUOK_+_74153917.23-P1P2	GCGTCAGACAGGAAGTGGGT	1716	DGUOK	2.15651	1	1	9.6864e-14	9.559e-13	0.051	0.701826	0.865	0.952628	1.58849	0.0193044	0.598573
DGUOK_+_74153921.23-P1P2	GAGATCGTCAGACAGGAAGT	1716	DGUOK	-0.434805	2.8891e-06	1.0364e-05	1	1	0.051	0.701826	0.865	0.952628	1.58849	0.0193044	0.598573
NISCH_-_52489422.23-P1P2	GAGGCTGTGCAGGGTACCGC	11188	NISCH	-1.19167	1.4739e-16	6.8368e-15	1	1	0.011	0.631204	0.251	0.817087	1.58774	0.00438234	0.103146
NISCH_-_52489436.23-P1P2	GACCGCCGGCGGCGCCACGC	11188	NISCH	2.23366	1	1	1.4719e-13	1.3933e-12	0.011	0.631204	0.251	0.817087	1.58774	0.00438234	0.103146
NISCH_-_52489499.23-P1P2	GGCCCCTGTCAGTCACGCgc	11188	NISCH	1.58774	1	1	1.8036e-12	1.3623e-11	0.011	0.631204	0.251	0.817087	1.58774	0.00438234	0.103146
NISCH_+_52489343.23-P1P2	GGCATCGCCCCTGGGTCCTC	11188	NISCH	6.5363	1	1	3.0787e-24	3.4379e-21	0.011	0.631204	0.251	0.817087	1.58774	0.00438234	0.103146
NISCH_+_52489480.23-P1P2	GcccccgcGCGTGACTGACA	11188	NISCH	0.662162	1	1	5.4093e-08	2.037e-07	0.011	0.631204	0.251	0.817087	1.58774	0.00438234	0.103146
DNAJC12_+_69597901.23-P1P2	GACATCTGGTGTATTGACTG	56521	DNAJC12	-0.105653	0.10236	0.23372	0.89764	1	0.021	0.631204	0.739	0.942466	1.57692	0.0063821	0.414037
DNAJC12_+_69597926.23-P1P2	GGCAGAGTTTACAAAGGTCT	56521	DNAJC12	-1.12793	3.1358e-12	3.093e-11	1	1	0.021	0.631204	0.739	0.942466	1.57692	0.0063821	0.414037
DNAJC12_+_69597947.23-P1P2	GTCTGTAAACAGCCAATGAG	56521	DNAJC12	1.65546	1	1	8.6545e-15	1.1042e-13	0.021	0.631204	0.739	0.942466	1.57692	0.0063821	0.414037
DNAJC12_+_69597984.23-P1P2	GCACTGCAATAATAGACACG	56521	DNAJC12	2.1314	1	1	2.2411e-17	6.298e-16	0.021	0.631204	0.739	0.942466	1.57692	0.0063821	0.414037
DNAJC12_+_69598009.23-P1P2	GAACTCAAACTACAGATCCC	56521	DNAJC12	1.57692	1	1	3.127e-14	3.4667e-13	0.021	0.631204	0.739	0.942466	1.57692	0.0063821	0.414037
ANXA1_-_75766492.23-P1P2	GTGTGCCAATCACTGGTATT	301	ANXA1	0.434897	0.99942	1	0.00058432	0.0014898	0.05	0.701826	0.973	0.981568	1.56926	0.0189678	0.875338
ANXA1_-_75766498.23-P1P2	GAATCACTGGTATTAGGATT	301	ANXA1	0.0650473	0.96422	1	0.035781	0.079076	0.05	0.701826	0.973	0.981568	1.56926	0.0189678	0.875338
ANXA1_-_75766720.23-P1P2	GGCAGCCAATTACTAACTTC	301	ANXA1	1.56926	1	1	1.1384e-12	8.9381e-12	0.05	0.701826	0.973	0.981568	1.56926	0.0189678	0.875338
ANXA1_+_75766601.23-P1P2	GAATTCAACTGGCATTACAA	301	ANXA1	5.87744	1	1	9.0582e-18	2.9287e-16	0.05	0.701826	0.973	0.981568	1.56926	0.0189678	0.875338
ANXA1_+_75766703.23-P1P2	GGCAACCAGAAGTTAGTAAT	301	ANXA1	2.30669	1	1	1.4599e-09	6.7277e-09	0.05	0.701826	0.973	0.981568	1.56926	0.0189678	0.875338
CDH6_-_31193697.23-P1P2	GTCCAGGGAGCGAATTGCTC	1004	CDH6	2.61265	1	1	3.2808e-14	3.6155e-13	0.011	0.631204	0.874	0.952628	1.5658	0.00377777	0.621483
CDH6_-_31193712.23-P1P2	GGCTCAGGACTTCAAACACT	1004	CDH6	2.64947	1	1	1.9472e-10	1.022e-09	0.011	0.631204	0.874	0.952628	1.5658	0.00377777	0.621483
CDH6_-_31193728.23-P1P2	GACTGGGAGTCATTCTGTCA	1004	CDH6	0.374036	1	1	3.4417e-07	1.1849e-06	0.011	0.631204	0.874	0.952628	1.5658	0.00377777	0.621483
CDH6_-_31193733.23-P1P2	GGAGTCATTCTGTCAAGGGG	1004	CDH6	1.5658	1	1	5.1189e-09	2.1828e-08	0.011	0.631204	0.874	0.952628	1.5658	0.00377777	0.621483
CDH6_-_31193736.23-P1P2	GTCATTCTGTCAAGGGGAGG	1004	CDH6	0.765059	1	1	4.9554e-06	1.5123e-05	0.011	0.631204	0.874	0.952628	1.5658	0.00377777	0.621483
CORO2A_-_100955111.23-P1P2	GTCGGGGCGCGCACACGTGC	7464	CORO2A	1.56346	1	1	3.3947e-14	3.7219e-13	0.021	0.631204	0.197	0.817087	1.56346	0.00658764	0.0745009
CORO2A_-_100955146.23-P1P2	GCACGCCGCAGTGATTGGGG	7464	CORO2A	1.74308	1	1	1.2934e-18	5.9271e-17	0.021	0.631204	0.197	0.817087	1.56346	0.00658764	0.0745009
CORO2A_+_100955037.23-P1P2	GGGGTCGTGGGGGCGGAAAA	7464	CORO2A	-1.24609	2.3076e-12	2.346e-11	1	1	0.021	0.631204	0.197	0.817087	1.56346	0.00658764	0.0745009
CORO2A_+_100955047.23-P1P2	GAGCGCGGTCGGGGTCGTGG	7464	CORO2A	-1.36057	3.2845e-17	2.1342e-15	1	1	0.021	0.631204	0.197	0.817087	1.56346	0.00658764	0.0745009
CORO2A_+_100955129.23-P1P2	GCAGCCCGCCCCAATCACTG	7464	CORO2A	1.91311	1	1	3.393e-15	4.8199e-14	0.021	0.631204	0.197	0.817087	1.56346	0.00658764	0.0745009
BCAT2_-_49314323.23-P1P2	GGCTCCGAAGAGAGACGTTC	587	BCAT2	0.631472	1	1	1.4002e-07	5.0303e-07	0.035	0.656179	0.981	0.981568	1.56293	0.0137998	0.896677
BCAT2_-_49314394.23-P1P2	GCCAGGCCGTCCCAGCTCCA	587	BCAT2	5.76278	1	1	1.5464e-15	2.4088e-14	0.035	0.656179	0.981	0.981568	1.56293	0.0137998	0.896677
BCAT2_-_49314481.23-P1P2	GCGGTCCCTgccaggcgaag	587	BCAT2	1.09855	1	1	1.4542e-10	7.791e-10	0.035	0.656179	0.981	0.981568	1.56293	0.0137998	0.896677
BCAT2_+_49314305.23-P1P2	GTGGCCGGAACGTCTCTCTT	587	BCAT2	2.48553	1	1	1.2515e-17	3.8584e-16	0.035	0.656179	0.981	0.981568	1.56293	0.0137998	0.896677
BCAT2_+_49314408.23-P1P2	GTGCGCCCCGCAGCAGTGTC	587	BCAT2	1.56293	0.99444	1	0.0055556	0.013084	0.035	0.656179	0.981	0.981568	1.56293	0.0137998	0.896677
DAZAP1_-_1407435.23-P1P2	GCAGGAGCCTCCGAGGAGAA	26528	DAZAP1	-0.0225824	0.38106	0.80559	0.61894	1	0.197	0.82397	0.535	0.890419	1.55586	0.0777497	0.261605
DAZAP1_+_1407339.23-P1P2	GGCAAGGGGAGGATGCGCGC	26528	DAZAP1	5.96949	1	1	1.2867e-17	3.9575e-16	0.197	0.82397	0.535	0.890419	1.55586	0.0777497	0.261605
DAZAP1_+_1407371.23-P1P2	GGGAAATGGAGTCCCTGCGC	26528	DAZAP1	1.92426	1	1	2.888e-09	1.2749e-08	0.197	0.82397	0.535	0.890419	1.55586	0.0777497	0.261605
DAZAP1_+_1407516.23-P1P2	GTCCCGCACGGGGTCTCCGG	26528	DAZAP1	-1.65302	4.4734e-14	7.6011e-13	1	1	0.197	0.82397	0.535	0.890419	1.55586	0.0777497	0.261605
DAZAP1_+_1407519.23-P1P2	GcgcTCCCGCACGGGGTCTC	26528	DAZAP1	1.55586	1	1	6.51e-14	6.6815e-13	0.197	0.82397	0.535	0.890419	1.55586	0.0777497	0.261605
ELMO1_-_37488604.23-P1P2	GTCCTCCCGAGCGGACGCTG	9844	ELMO1	1.55313	1	1	1.9625e-13	1.8077e-12	0.027	0.649757	0.851	0.95211	1.55313	0.0104038	0.56301
ELMO1_-_37488648.23-P1P2	GACCTGCGCCAGGACACTCG	9844	ELMO1	3.18547	1	1	5.9105e-12	4.0467e-11	0.027	0.649757	0.851	0.95211	1.55313	0.0104038	0.56301
ELMO1_+_37488562.23-P1P2	GAGAGTTCGCGGCTGATCTC	9844	ELMO1	-0.282048	0.0001253	0.00037745	0.99987	1	0.027	0.649757	0.851	0.95211	1.55313	0.0104038	0.56301
ELMO1_+_37488587.23-P1P2	GAACTCCGCAGCGTCCGCTC	9844	ELMO1	1.60338	1	1	4.8681e-11	2.8352e-10	0.027	0.649757	0.851	0.95211	1.55313	0.0104038	0.56301
ELMO1_+_37488620.23-P1P2	GTGTCCTGGCGCAGGTGCCG	9844	ELMO1	0.728755	1	1	2.5241e-09	1.1248e-08	0.027	0.649757	0.851	0.95211	1.55313	0.0104038	0.56301
ZNF26_-_133562861.23-P1P2	GGAAGCCAGGCCTGTAACGA	7574	ZNF26	-0.20713	0.01475	0.036785	0.98525	1	0.078	0.748411	0.958	0.977499	1.54767	0.0291279	0.827096
ZNF26_+_133562792.23-P1P2	GACAGCCTGACGGGAAAGGA	7574	ZNF26	3.18523	1	1	2.1584e-18	9.0457e-17	0.078	0.748411	0.958	0.977499	1.54767	0.0291279	0.827096
ZNF26_+_133562796.23-P1P2	GGGGCACAGCCTGACGGGAA	7574	ZNF26	1.54767	1	1	1.2784e-11	8.247e-11	0.078	0.748411	0.958	0.977499	1.54767	0.0291279	0.827096
ZNF26_+_133562849.23-P1P2	GGAGAAGGCTCCCTCGTTAC	7574	ZNF26	5.2304	1	1	1.2185e-11	7.8919e-11	0.078	0.748411	0.958	0.977499	1.54767	0.0291279	0.827096
ZNF26_+_133562903.23-P1P2	GTCGATGCGCCAGGACGCGA	7574	ZNF26	0.417382	0.99999	1	6.8143e-06	2.0511e-05	0.078	0.748411	0.958	0.977499	1.54767	0.0291279	0.827096
CLINT1_-_157286163.23-P1P2	GCGTCGAGACGCGGCAGCAC	9685	CLINT1	5.92441	1	1	3.3191e-12	2.3873e-11	0.101	0.801282	0.948	0.971451	1.5464	0.0367012	0.795281
CLINT1_-_157286264.23-P1P2	GGAGCTCGGCCGGTTGAGTT	9685	CLINT1	0.110785	0.7792	1	0.2208	0.45042	0.101	0.801282	0.948	0.971451	1.5464	0.0367012	0.795281
CLINT1_+_157286130.23-P1P2	GCGTCTCGACGTGTCACCGG	9685	CLINT1	-0.0520578	0.22007	0.48289	0.77993	1	0.101	0.801282	0.948	0.971451	1.5464	0.0367012	0.795281
CLINT1_+_157286251.23-P1P2	GTCAGCTCTCCCAACTCAAC	9685	CLINT1	1.5464	1	1	3.8861e-11	2.3031e-10	0.101	0.801282	0.948	0.971451	1.5464	0.0367012	0.795281
CLINT1_+_157286435.23-P1P2	GTGACTAGACCCTGCACcag	9685	CLINT1	4.90178	1	1	1.0781e-16	2.4016e-15	0.101	0.801282	0.948	0.971451	1.5464	0.0367012	0.795281
PTPRN2_+_158380645.23-ENST00000389416.4,ENST00000389418.4,ENST00000409483.1	Gcggcgcctgcgagtgggga	5799	PTPRN2	1.54156	1	1	1.5211e-12	1.1652e-11	0.139	0.816917	0.971	0.981568	1.54156	0.051014	0.869924
PTPRN2_+_158380650.23-ENST00000389416.4,ENST00000389418.4,ENST00000409483.1	Gggccgcggcgcctgcgagt	5799	PTPRN2	6.99496	1	1	2.3154e-19	1.4994e-17	0.139	0.816917	0.971	0.981568	1.54156	0.051014	0.869924
PTPRN2_+_158380717.23-ENST00000389416.4,ENST00000389418.4,ENST00000409483.1	Gggggcgttccgagcgggga	5799	PTPRN2	2.32318	1	1	1.955e-10	1.0252e-09	0.139	0.816917	0.971	0.981568	1.54156	0.051014	0.869924
PTPRN2_+_158380766.23-ENST00000389416.4,ENST00000389418.4,ENST00000409483.1	Gggggggcaggaatgcaggt	5799	PTPRN2	0.347084	0.99747	1	0.0025272	0.0061291	0.139	0.816917	0.971	0.981568	1.54156	0.051014	0.869924
PTPRN2_+_158380795.23-ENST00000389416.4,ENST00000389418.4,ENST00000409483.1	Gcaggcggggaggggatcgg	5799	PTPRN2	-0.0980293	0.093498	0.21461	0.9065	1	0.139	0.816917	0.971	0.981568	1.54156	0.051014	0.869924
GNB2L1_-_180670958.23-P1P2	GCCCGCTCGACCATGCAAAA	no_gid	GNB2L1	3.12481	1	1	3.1042e-15	4.4368e-14	0.011	0.631204	0.916	0.965767	1.54068	0.00421374	0.695851
GNB2L1_-_180671012.23-P1P2	GCGGCGCCATGTAATGCAAA	no_gid	GNB2L1	-0.165514	0.052031	0.12277	0.94797	1	0.011	0.631204	0.916	0.965767	1.54068	0.00421374	0.695851
GNB2L1_-_180671154.23-P1P2	GGTAGAGCGAGAAGCGAAAG	no_gid	GNB2L1	1.54068	1	1	3.7373e-15	5.2474e-14	0.011	0.631204	0.916	0.965767	1.54068	0.00421374	0.695851
GNB2L1_+_180670964.23-P1P2	GTTGAGCAGAAATGTATCAT	no_gid	GNB2L1	1.22449	1	1	6.7027e-08	2.495e-07	0.011	0.631204	0.916	0.965767	1.54068	0.00421374	0.695851
GNB2L1_+_180671173.23-P1P2	GGCAGCCCGGCGGTCCTCAT	no_gid	GNB2L1	1.59663	1	1	8.2836e-15	1.0615e-13	0.011	0.631204	0.916	0.965767	1.54068	0.00421374	0.695851
CNTNAP1_-_40834451.23-P1P2	GCTCCTGTGGCCCTAGTCCC	8506	CNTNAP1	0.50322	0.99999	1	6.5441e-06	1.9726e-05	0.127	0.816917	0.803	0.943945	1.53882	0.0444942	0.492101
CNTNAP1_+_40834410.23-P1P2	GAGTGAGGACAGGGAACCTA	8506	CNTNAP1	2.8898	1	1	5.5359e-11	3.1848e-10	0.127	0.816917	0.803	0.943945	1.53882	0.0444942	0.492101
CNTNAP1_+_40834420.23-P1P2	GGGGCCACAGGAGTGAGGAC	8506	CNTNAP1	1.66527	1	1	1.9285e-08	7.6608e-08	0.127	0.816917	0.803	0.943945	1.53882	0.0444942	0.492101
CNTNAP1_+_40834432.23-P1P2	GTGCCCGGGACTAGGGCCAC	8506	CNTNAP1	-0.212	0.077895	0.18063	0.92211	1	0.127	0.816917	0.803	0.943945	1.53882	0.0444942	0.492101
CNTNAP1_+_40834498.23-P1P2	GCCCTGCTGCGAAAGGGCGG	8506	CNTNAP1	1.53882	1	1	1.7779e-12	1.3444e-11	0.127	0.816917	0.803	0.943945	1.53882	0.0444942	0.492101
TIMM9_-_58894136.23-P1P2	GCCACGTCCCTAACGGTCTT	26520	TIMM9	1.64579	1	1	2.739e-12	2.0039e-11	0.118	0.816917	0.092	0.771115	1.52743	0.0412782	0.0313622
TIMM9_-_58894163.23-P1P2	GAAGCAGTGTCAACAGTCCC	26520	TIMM9	1.78739	1	1	3.4585e-14	3.7853e-13	0.118	0.816917	0.092	0.771115	1.52743	0.0412782	0.0313622
TIMM9_-_58894393.23-P1P2	GCATGCGTGTTGTGTCTCAA	26520	TIMM9	0.433214	0.99999	1	1.0479e-05	3.0992e-05	0.118	0.816917	0.092	0.771115	1.52743	0.0412782	0.0313622
TIMM9_+_58894062.23-P1P2	GGACAGATTCGGGTCATTAT	26520	TIMM9	-0.885276	1.1924e-18	1.872e-16	1	1	0.118	0.816917	0.092	0.771115	1.52743	0.0412782	0.0313622
TIMM9_+_58894099.23-P1P2	GACGTGGGATTAGGTAAATT	26520	TIMM9	1.52743	1	1	6.5318e-11	3.7066e-10	0.118	0.816917	0.092	0.771115	1.52743	0.0412782	0.0313622
ZNF646_-_31085600.23-P1P2	GGCCGCGTTGTGACCTACGT	9726	ZNF646	3.1817	1	1	4.3414e-23	2.0704e-20	0.024	0.631204	0.944	0.969362	1.52238	0.00873429	0.778941
ZNF646_-_31085636.23-P1P2	GCAGACCTAGAACTTAGCGC	9726	ZNF646	0.345086	0.83704	1	0.16296	0.33773	0.024	0.631204	0.944	0.969362	1.52238	0.00873429	0.778941
ZNF646_-_31085671.23-P1P2	GTAAAACTGCGGCTCGGAGG	9726	ZNF646	-0.964562	7.748e-07	2.9736e-06	1	1	0.024	0.631204	0.944	0.969362	1.52238	0.00873429	0.778941
ZNF646_+_31085591.23-P1P2	GCGGCTGACTCCGCCCACGT	9726	ZNF646	2.43909	1	1	9.402e-16	1.5673e-14	0.024	0.631204	0.944	0.969362	1.52238	0.00873429	0.778941
ZNF646_+_31085619.23-P1P2	GACTTCCGGCGCTAAGTTCT	9726	ZNF646	1.52238	1	1	9.0946e-14	9.0302e-13	0.024	0.631204	0.944	0.969362	1.52238	0.00873429	0.778941
RPL8_-_146017955.23-P1P2	GGCAGGCGCACCAGGAGACG	6132	RPL8	-0.824605	1.9338e-06	7.0686e-06	1	1	0.005	0.557903	0.949	0.971612	1.52233	0.00167432	0.797722
RPL8_-_146017962.23-P1P2	GCACCAGGAGACGCGGCTGA	6132	RPL8	0.0788056	0.8519	1	0.1481	0.30844	0.005	0.557903	0.949	0.971612	1.52233	0.00167432	0.797722
RPL8_-_146017980.23-P1P2	GAAGGTGTCCTGGTGTGCGT	6132	RPL8	1.52233	1	1	5.8969e-16	1.0394e-14	0.005	0.557903	0.949	0.971612	1.52233	0.00167432	0.797722
RPL8_-_146017992.23-P1P2	GTGTGCGTGGGCTCGGAAGG	6132	RPL8	1.86161	1	1	8.8089e-17	2.0244e-15	0.005	0.557903	0.949	0.971612	1.52233	0.00167432	0.797722
RPL8_+_146017929.23-P1P2	GTCTCCTGGTGCGCCTGCGC	6132	RPL8	6.17444	1	1	8.3066e-17	1.9238e-15	0.005	0.557903	0.949	0.971612	1.52233	0.00167432	0.797722
PLEKHF2_-_96145889.23-P1P2	GCCCCTAGAGCGCGTCGCGA	79666	PLEKHF2	0.778633	1	1	3.3085e-08	1.28e-07	0.021	0.631204	0.965	0.980016	1.51324	0.0066984	0.851691
PLEKHF2_-_96145916.23-P1P2	GAGGGGCGGGGCGAGGGAAC	79666	PLEKHF2	1.71669	1	1	8.3178e-12	5.5334e-11	0.021	0.631204	0.965	0.980016	1.51324	0.0066984	0.851691
PLEKHF2_-_96145930.23-P1P2	GGGAACTGGCAAGAAAGGGC	79666	PLEKHF2	0.266186	0.99991	1	9.0675e-05	0.00024677	0.021	0.631204	0.965	0.980016	1.51324	0.0066984	0.851691
PLEKHF2_-_96145946.23-P1P2	GGGCGGGGAGCGAGGGGTGT	79666	PLEKHF2	2.75366	1	1	7.87e-17	1.8359e-15	0.021	0.631204	0.965	0.980016	1.51324	0.0066984	0.851691
PLEKHF2_+_96145869.23-P1P2	GCCCCTCGCGACGCGCTCTA	79666	PLEKHF2	1.51324	1	1	3.9105e-12	2.7742e-11	0.021	0.631204	0.965	0.980016	1.51324	0.0066984	0.851691
COPS6_-_99686406.23-P1P2	Gcacccgcaggcgacaggcg	10980	COPS6	1.84702	1	1	8.0683e-13	6.5336e-12	0.04	0.675329	0.474	0.873947	1.50757	0.0155157	0.220286
COPS6_-_99686454.23-P1P2	Gaccgaggcccagagggcgt	10980	COPS6	1.50757	1	1	3.696e-14	4.0159e-13	0.04	0.675329	0.474	0.873947	1.50757	0.0155157	0.220286
COPS6_+_99686388.23-P1P2	Gtgtccccgcctgtcgcctg	10980	COPS6	1.79585	1	1	1.6606e-13	1.5574e-12	0.04	0.675329	0.474	0.873947	1.50757	0.0155157	0.220286
COPS6_+_99686440.23-P1P2	GGGGACGCCCGacgccctct	10980	COPS6	-0.943325	1.7598e-09	9.8333e-09	1	1	0.04	0.675329	0.474	0.873947	1.50757	0.0155157	0.220286
COPS6_+_99686459.23-P1P2	GGCGGGCGGCACTCGGTGCG	10980	COPS6	-0.795991	7.6433e-13	8.9258e-12	1	1	0.04	0.675329	0.474	0.873947	1.50757	0.0155157	0.220286
NRBF2_-_64892928.23-P1P2	GCTCGCAAGCGTACATCAGC	29982	NRBF2	2.28264	1	1	3.8701e-13	3.3512e-12	0.138	0.816917	0.822	0.95205	1.50619	0.050078	0.518497
NRBF2_-_64893030.23-P1P2	GGCGCCGTGCGTGGCCTCGG	29982	NRBF2	-0.683374	6.9913e-11	5.1411e-10	1	1	0.138	0.816917	0.822	0.95205	1.50619	0.050078	0.518497
NRBF2_-_64893041.23-P1P2	GGGCCTCGGCGGTGGCGCAg	29982	NRBF2	0.151634	0.95684	1	0.043155	0.09464	0.138	0.816917	0.822	0.95205	1.50619	0.050078	0.518497
NRBF2_+_64892975.23-P1P2	GCGCGCAAAAGGCTGGTTCA	29982	NRBF2	4.76799	1	1	4.7858e-20	4.2702e-18	0.138	0.816917	0.822	0.95205	1.50619	0.050078	0.518497
NRBF2_+_64893012.23-P1P2	GCCACCGCCGAGGCCACGCA	29982	NRBF2	1.50619	1	1	1.7668e-10	9.3304e-10	0.138	0.816917	0.822	0.95205	1.50619	0.050078	0.518497
TMEM41B_-_9336302.23-P1P2	GcccgcccgcgggAAAGAGG	440026	TMEM41B	2.85129	1	1	6.0678e-14	6.2776e-13	0.023	0.631204	0.276	0.817087	1.49951	0.00777194	0.115035
TMEM41B_-_9336369.23-P1P2	GTCACCCGGCTGCGACTCGC	440026	TMEM41B	0.954896	1	1	1.0225e-06	3.3465e-06	0.023	0.631204	0.276	0.817087	1.49951	0.00777194	0.115035
TMEM41B_+_9336192.23-P1P2	GAGCACGCGAGGCTCGGGGG	440026	TMEM41B	1.49951	1	1	1.0156e-15	1.6743e-14	0.023	0.631204	0.276	0.817087	1.49951	0.00777194	0.115035
TMEM41B_+_9336258.23-P1P2	GcggggcggggcACTGAAGG	440026	TMEM41B	-2.34204	2.6022e-16	1.0777e-14	1	1	0.023	0.631204	0.276	0.817087	1.49951	0.00777194	0.115035
TMEM41B_+_9336441.23-P1P2	GTAATCACAGGCACCTCCGG	440026	TMEM41B	2.06533	1	1	8.2686e-18	2.7149e-16	0.023	0.631204	0.276	0.817087	1.49951	0.00777194	0.115035
LRRTM2_-_138211025.23-P1P2	GCCGAGAAACGGCACAAGAA	26045	LRRTM2	0.986839	1	1	8.2359e-08	3.0383e-07	0.044	0.679446	0.518	0.890419	1.49281	0.017164	0.24721
LRRTM2_-_138211065.23-P1P2	GACCACACAGAACTGTATAT	26045	LRRTM2	-0.792006	2.8326e-14	5.1289e-13	1	1	0.044	0.679446	0.518	0.890419	1.49281	0.017164	0.24721
LRRTM2_-_138211078.23-P1P2	GGTATATAGGCTGACGTCAC	26045	LRRTM2	1.49281	1	1	1.2083e-12	9.4372e-12	0.044	0.679446	0.518	0.890419	1.49281	0.017164	0.24721
LRRTM2_+_138211220.23-P1P2	GCTGCTGCTTCCTACACTGA	26045	LRRTM2	7.28947	1	1	5.7347e-18	2.0061e-16	0.044	0.679446	0.518	0.890419	1.49281	0.017164	0.24721
LRRTM2_+_138211330.23-P1P2	GAGAATCGGCAGTCTAACAC	26045	LRRTM2	2.05488	1	1	2.6202e-13	2.3491e-12	0.044	0.679446	0.518	0.890419	1.49281	0.017164	0.24721
DKC1_-_153990976.23-P1P2	GCTTCCAGCCTGGGCCAACC	1736	DKC1	4.879	1	1	5.7924e-18	2.0153e-16	0.084	0.763076	0.944	0.969362	1.49094	0.0307429	0.823685
DKC1_-_153991022.23-P1P2	GGCGGTCTCGCCCTCCGTAC	1736	DKC1	-0.755015	0.00053142	0.0015097	0.99947	1	0.084	0.763076	0.944	0.969362	1.49094	0.0307429	0.823685
DKC1_-_153991177.23-P1P2	GCGGCCTGACGGGACCAAGG	1736	DKC1	0.687933	1	1	2.8261e-09	1.2504e-08	0.084	0.763076	0.944	0.969362	1.49094	0.0307429	0.823685
DKC1_+_153990916.23-P1P2	GCCGACAGCCCGGAGTCTGT	1736	DKC1	2.29396	1	1	5.8493e-15	7.7624e-14	0.084	0.763076	0.944	0.969362	1.49094	0.0307429	0.823685
FRS2_-_69864009.23-P1P2	GAGTAGCCGGGGAATCGAGG	10818	FRS2	1.50192	1	1	6.201e-08	2.3194e-07	0.023	0.631204	0.969	0.981568	1.48915	0.00788021	0.857425
FRS2_-_69864034.23-P1P2	GGGGGCGGAAAGGGTTAGTT	10818	FRS2	0.929944	1	1	2.9943e-12	2.1742e-11	0.023	0.631204	0.969	0.981568	1.48915	0.00788021	0.857425
FRS2_-_69864055.23-P1P2	GGAGCCCAGAGGCTGATCTG	10818	FRS2	0.341529	0.99977	1	0.00022925	0.00060395	0.023	0.631204	0.969	0.981568	1.48915	0.00788021	0.857425
FRS2_+_69864037.23-P1P2	GCGCCCACAGATCAGCCTCT	10818	FRS2	1.48915	1	1	1.3784e-11	8.8386e-11	0.023	0.631204	0.969	0.981568	1.48915	0.00788021	0.857425
FRS2_+_69864059.23-P1P2	GGGGCGGGGCCTCTCTCGCC	10818	FRS2	5.12864	1	1	3.5089e-22	9.5689e-20	0.023	0.631204	0.969	0.981568	1.48915	0.00788021	0.857425
RAB5B_-_56367545.23-P1P2	GAGTCAAAAGGCGGGGTCAT	5869	RAB5B	-0.414591	7.8358e-06	2.6725e-05	0.99999	1	0.185	0.816917	0.773	0.943144	1.48837	0.0723225	0.457749
RAB5B_+_56367639.23-P1P2	GGAGGGAGAAACCTCGAAGA	5869	RAB5B	-1.02392	1.0035e-06	3.8068e-06	1	1	0.185	0.816917	0.773	0.943144	1.48837	0.0723225	0.457749
RAB5B_+_56367656.23-P1P2	GGGCCACAAGCCAATAGCGA	5869	RAB5B	1.48837	1	1	1.5199e-09	6.9851e-09	0.185	0.816917	0.773	0.943144	1.48837	0.0723225	0.457749
RAB5B_+_56367681.23-P1P2	GTACGAGCAAGGGACGCGAC	5869	RAB5B	1.71841	1	1	5.2759e-10	2.5966e-09	0.185	0.816917	0.773	0.943144	1.48837	0.0723225	0.457749
RAB5B_+_56367720.23-P1P2	GGGAGAAAGGCGAGTCTCTT	5869	RAB5B	2.77019	1	1	4.2008e-14	4.5123e-13	0.185	0.816917	0.773	0.943144	1.48837	0.0723225	0.457749
C8orf33_-_146277577.23-P1P2	Gcccatctcagcttcgtccc	65265	C8orf33	0.286085	1	1	2.5639e-06	8.0521e-06	0.106	0.809391	0.934	0.969163	1.48208	0.0383017	0.743678
C8orf33_+_146277339.23-P1P2	GCAGCTACGGCGCAAGAGGG	65265	C8orf33	1.859	1	1	7.2982e-16	1.2555e-14	0.106	0.809391	0.934	0.969163	1.48208	0.0383017	0.743678
C8orf33_+_146277557.23-P1P2	Ggcctgggacgaagctgaga	65265	C8orf33	1.48208	1	1	2.8498e-13	2.5369e-12	0.106	0.809391	0.934	0.969163	1.48208	0.0383017	0.743678
C8orf33_+_146277600.23-P1P2	GggctggggtgggAtgaagc	65265	C8orf33	-0.103202	0.13639	0.3073	0.86361	1	0.106	0.809391	0.934	0.969163	1.48208	0.0383017	0.743678
C8orf33_+_146277783.23-P1P2	GTGCGACTCTAGGTTCCgcg	65265	C8orf33	1.53605	1	1	9.96e-07	3.2644e-06	0.106	0.809391	0.934	0.969163	1.48208	0.0383017	0.743678
GSTK1_-_142960479.23-P1P2	GCGGAGGTGGACCTCTACCA	373156	GSTK1	3.15268	1	1	6.0435e-10	2.9493e-09	0.148	0.816917	0.408	0.850855	1.47966	0.0553974	0.184528
GSTK1_-_142960514.23-P1P2	GAGGCTGCGCGCTAAGGCGG	373156	GSTK1	6.70819	1	1	6.5964e-17	1.5876e-15	0.148	0.816917	0.408	0.850855	1.47966	0.0553974	0.184528
GSTK1_+_142960370.23-P1P2	GAGCGCGCAGGTGTGGACAA	373156	GSTK1	1.47966	1	1	1.1253e-14	1.3922e-13	0.148	0.816917	0.408	0.850855	1.47966	0.0553974	0.184528
GSTK1_+_142960393.23-P1P2	GGGGTGGGTAGGGACCCCTT	373156	GSTK1	-0.639926	4.7183e-10	2.9389e-09	1	1	0.148	0.816917	0.408	0.850855	1.47966	0.0553974	0.184528
GSTK1_+_142960468.23-P1P2	GAGAGAAACTGCCCTGGTAG	373156	GSTK1	-0.74959	9.9566e-12	8.7251e-11	1	1	0.148	0.816917	0.408	0.850855	1.47966	0.0553974	0.184528
ARFGAP1_-_61904033.23-P1P2	GCAGCTGCGGTCCGGGGCCC	55738	ARFGAP1	5.67506	1	1	6.0683e-19	3.2457e-17	0.169	0.816917	0.034	0.74261	1.47706	0.0651823	0.010799
ARFGAP1_-_61904080.23-P1P2	GCGTCCCCATGGCGACCGGG	55738	ARFGAP1	1.47706	1	1	1.7989e-09	8.1808e-09	0.169	0.816917	0.034	0.74261	1.47706	0.0651823	0.010799
ARFGAP1_-_61904096.23-P1P2	GGGGCGGGTGCGCGCGTCAG	55738	ARFGAP1	-2.43998	6.4688e-20	2.9821e-17	1	1	0.169	0.816917	0.034	0.74261	1.47706	0.0651823	0.010799
ARFGAP1_-_61904101.23-P1P2	GGGTGCGCGCGTCAGGGGCT	55738	ARFGAP1	0.15904	0.97573	1	0.024274	0.054331	0.169	0.816917	0.034	0.74261	1.47706	0.0651823	0.010799
ARFGAP1_+_61904002.23-P1P2	GGGACCGCAGCTGGTCGTAG	55738	ARFGAP1	2.00873	1	1	2.5511e-14	2.8868e-13	0.169	0.816917	0.034	0.74261	1.47706	0.0651823	0.010799
USP5_-_6961185.23-P1	GTCAGTCAAGCGCGGGGCAG	8078	USP5	-1.48866	3.2077e-13	4.1809e-12	1	1	0.014	0.631204	0.415	0.850855	1.47697	0.00221462	0.133742
USP5_-_6961196.23-P1	GCGGGGCAGGGGCGGAGCAC	8078	USP5	3.51695	1	1	1.3356e-15	2.1222e-14	0.014	0.631204	0.415	0.850855	1.47697	0.00221462	0.133742
USP5_-_6965619.23-P2	GCTCGAATCCCTCCCTGGTG	8078	USP5	5.15659	1	1	9.6967e-16	1.6067e-14	0.014	0.631204	0.415	0.850855	1.47697	0.00221462	0.133742
USP5_-_6965679.23-P2	GGACAAGGAGCCCACTTTTC	8078	USP5	1.27952	1	1	1.9531e-11	1.2187e-10	0.014	0.631204	0.415	0.850855	1.47697	0.00221462	0.133742
USP5_-_6965791.23-P2	GGAGACCTTGGATTGGCGGG	8078	USP5	1.67443	1	1	1.218e-11	7.8905e-11	0.014	0.631204	0.415	0.850855	1.47697	0.00221462	0.133742
USP5_+_6961072.23-P1	GGCACGTAGAGCAGCTAGGT	8078	USP5	-0.731801	6.4531e-10	3.9088e-09	1	1	0.014	0.631204	0.415	0.850855	1.47697	0.00221462	0.133742
USP5_+_6961207.23-P1	GCGCGAGAATGGCAGTTGGA	8078	USP5	0.28431	1	1	2.7474e-07	9.5579e-07	0.014	0.631204	0.415	0.850855	1.47697	0.00221462	0.133742
USP5_+_6961237.23-P1	GTCGTTAGGGGCATGCGCCG	8078	USP5	2.4031	1	1	2.5798e-11	1.576e-10	0.014	0.631204	0.415	0.850855	1.47697	0.00221462	0.133742
USP5_+_6965774.23-P2	GCAGGCCCCCCGCCAATCCA	8078	USP5	1.75358	1	1	1.1301e-15	1.845e-14	0.014	0.631204	0.415	0.850855	1.47697	0.00221462	0.133742
USP5_+_6965828.23-P2	GTCAGCAGAAATGTGGGTCG	8078	USP5	-1.38664	2.3006e-17	1.6139e-15	1	1	0.014	0.631204	0.415	0.850855	1.47697	0.00221462	0.133742
METTL7A_-_51318409.23-P1P2	GTGGCAGCACTCTTCTGGTG	no_gid	METTL7A	-1.76271	6.1313e-14	9.9635e-13	1	1	0.106	0.809391	0.433	0.858308	1.4761	0.0416534	0.224348
METTL7A_-_51318471.23-P1P2	GGGTCACTGGAGAGCCCGGT	no_gid	METTL7A	2.78674	1	1	2.5768e-14	2.9108e-13	0.106	0.809391	0.433	0.858308	1.4761	0.0416534	0.224348
METTL7A_+_51318425.23-P1P2	GAAAAGAAAACAGAATTCGT	no_gid	METTL7A	5.54986	1	1	7.1769e-16	1.2357e-14	0.106	0.809391	0.433	0.858308	1.4761	0.0416534	0.224348
METTL7A_+_51318681.23-P1P2	GGTGCTGGAAAGTCAAATCA	no_gid	METTL7A	0.165472	0.93645	1	0.06355	0.13714	0.106	0.809391	0.433	0.858308	1.4761	0.0416534	0.224348
RRAGC_-_39325503.23-P1P2	GCCGAAGCCCAGCCGCTTAT	64121	RRAGC	0.873941	1	1	4.1117e-11	2.4264e-10	0.038	0.674062	0.981	0.981568	1.47441	0.0146553	0.896677
RRAGC_+_39325493.23-P1P2	GAGCTCGGGCGGCCAATAAG	64121	RRAGC	2.97467	1	1	1.1538e-18	5.3998e-17	0.038	0.674062	0.981	0.981568	1.47441	0.0146553	0.896677
RRAGC_+_39325556.23-P1P2	GGCTCTGAGTCAGGTGATTC	64121	RRAGC	5.50156	1	1	5.492e-17	1.3598e-15	0.038	0.674062	0.981	0.981568	1.47441	0.0146553	0.896677
RRAGC_+_39325653.23-P1P2	GCGTTGTATGCGGGCCGGGG	64121	RRAGC	0.80174	0.99223	1	0.00777	0.018081	0.038	0.674062	0.981	0.981568	1.47441	0.0146553	0.896677
RRAGC_+_39325710.23-P1P2	GCATCTCCATAGCGGTGCTC	64121	RRAGC	1.47441	1	1	2.3156e-08	9.109e-08	0.038	0.674062	0.981	0.981568	1.47441	0.0146553	0.896677
PIP4K2A_-_23003648.23-P1P2	GgcgcggcAGCTGGACCGTT	5305	PIP4K2A	1.47413	1	1	5.3488e-11	3.0873e-10	0.111	0.816917	0.944	0.969362	1.47413	0.0394255	0.776488
PIP4K2A_-_23003701.23-P1P2	GCGGGCCGCCCCCTGTGCGC	5305	PIP4K2A	4.08273	1	1	1.8499e-16	3.7869e-15	0.111	0.816917	0.944	0.969362	1.47413	0.0394255	0.776488
PIP4K2A_-_23003745.23-P1P2	GTGCCCGCGGAGGAGGCCGT	5305	PIP4K2A	2.13966	1	1	4.9599e-11	2.883e-10	0.111	0.816917	0.944	0.969362	1.47413	0.0394255	0.776488
PIP4K2A_+_23003641.23-P1P2	GGCGGGAAGGCGCAGCCTAA	5305	PIP4K2A	0.564079	0.99998	1	1.7427e-05	5.0496e-05	0.111	0.816917	0.944	0.969362	1.47413	0.0394255	0.776488
PIP4K2A_+_23003684.23-P1P2	GGTCGCCCGCGCACAGGGGG	5305	PIP4K2A	-0.424233	0.025263	0.061627	0.97474	1	0.111	0.816917	0.944	0.969362	1.47413	0.0394255	0.776488
SEC23A_-_39572458.23-P1P2	GACGTCAAGAGGAGGGGACG	10484	SEC23A	1.62369	1	1	1.513e-16	3.1999e-15	0.019	0.631204	0.944	0.969362	1.46961	0.00556793	0.816785
SEC23A_-_39572543.23-P1P2	GCCTGAGCTTGCTTAATAAC	10484	SEC23A	1.51362	1	1	1.9522e-13	1.799e-12	0.019	0.631204	0.944	0.969362	1.46961	0.00556793	0.816785
SEC23A_-_39572587.23-P1P2	GCGGGCGAAGGTACCGAGAG	10484	SEC23A	1.4256	1	1	9.5918e-08	3.5114e-07	0.019	0.631204	0.944	0.969362	1.46961	0.00556793	0.816785
SEC23A_+_39572652.23-P1P2	GCCCACGCCCCTCGGCCGTC	10484	SEC23A	1.0795	1	1	7.0903e-13	5.8084e-12	0.019	0.631204	0.944	0.969362	1.46961	0.00556793	0.816785
FIG4_-_110012397.23-P1P2	GTCGGCAGCACGCAGGTCCC	9896	FIG4	3.72555	1	1	7.0772e-19	3.6786e-17	0.228	0.834111	0.935	0.969263	1.46923	0.0925628	0.748022
FIG4_+_110012307.23-P1P2	GTGGGCGGAGAAAAAGTCGA	9896	FIG4	-0.314061	8.3893e-05	0.00025704	0.99992	1	0.228	0.834111	0.935	0.969263	1.46923	0.0925628	0.748022
FIG4_+_110012361.23-P1P2	GCTGCCGAGAGAGGAAGCGA	9896	FIG4	-0.00764471	0.44547	0.92959	0.55453	1	0.228	0.834111	0.935	0.969263	1.46923	0.0925628	0.748022
FIG4_+_110012392.23-P1P2	GAGGTCGGGTAGAGGCTCCC	9896	FIG4	1.52265	1	1	2.7135e-10	1.3932e-09	0.228	0.834111	0.935	0.969263	1.46923	0.0925628	0.748022
FIG4_+_110012436.23-P1P2	GCCGCCCCTCACGTCGGGAG	9896	FIG4	1.46923	1	1	2.7521e-08	1.0745e-07	0.228	0.834111	0.935	0.969263	1.46923	0.0925628	0.748022
ESPL1_-_53661899.23-P1P2	GGAGCTCTGACTGGAAAAAA	9700	ESPL1	4.46874	1	1	3.0906e-17	8.2653e-16	0.007	0.612987	0.975	0.981568	1.46488	0.00244826	0.886203
ESPL1_-_53661953.23-P1P2	GCAGAGCAGCAAGACCCTCC	9700	ESPL1	1.46488	1	1	1.3232e-15	2.106e-14	0.007	0.612987	0.975	0.981568	1.46488	0.00244826	0.886203
ESPL1_-_53661963.23-P1P2	GAGACCCTCCGGGGCGCCGC	9700	ESPL1	4.5911	1	1	1.608e-15	2.4868e-14	0.007	0.612987	0.975	0.981568	1.46488	0.00244826	0.886203
ESPL1_+_53661913.23-P1P2	GCTGCGCGTTAGGGCCTCTT	9700	ESPL1	-0.569969	0.00054775	0.0015538	0.99945	1	0.007	0.612987	0.975	0.981568	1.46488	0.00244826	0.886203
ESPL1_+_53662011.23-P1P2	GAGCGGGCGCGGCGCAACGC	9700	ESPL1	0.795181	0.99999	1	7.0361e-06	2.1152e-05	0.007	0.612987	0.975	0.981568	1.46488	0.00244826	0.886203
SMARCAL1_-_217277235.23-P1P2	GAGGCCTGGCCGCTACAATA	50485	SMARCAL1	0.0702357	0.81776	1	0.18224	0.37588	0.033	0.649757	0.944	0.969362	1.46315	0.0126718	0.776488
SMARCAL1_-_217277444.23-P1P2	GCCAGCCTGGAGGAGGAAGT	50485	SMARCAL1	2.53985	1	1	2.1575e-15	3.2396e-14	0.033	0.649757	0.944	0.969362	1.46315	0.0126718	0.776488
SMARCAL1_+_217277040.23-P1P2	GGAGCTGCAACGTCATGGGC	50485	SMARCAL1	1.87946	1	1	3.5935e-13	3.1278e-12	0.033	0.649757	0.944	0.969362	1.46315	0.0126718	0.776488
SMARCAL1_+_217277044.23-P1P2	GACGGGAGCTGCAACGTCAT	50485	SMARCAL1	1.46315	1	1	1.6208e-16	3.3854e-15	0.033	0.649757	0.944	0.969362	1.46315	0.0126718	0.776488
SMARCAL1_+_217277116.23-P1P2	GATGAGACGAGAACGCGAGC	50485	SMARCAL1	-0.103668	0.13641	0.30734	0.86359	1	0.033	0.649757	0.944	0.969362	1.46315	0.0126718	0.776488
GNL2_-_38061622.23-P1P2	GGCGCGCGCCGTCACCCTCC	29889	GNL2	1.0489	1	1	1.2482e-06	4.0496e-06	0.077	0.748411	0.894	0.960953	1.46303	0.0264662	0.721548
GNL2_+_38061554.23-P1P2	GAGGCCGAGAGGGACGCGAG	29889	GNL2	0.240129	0.99868	1	0.0013227	0.0032794	0.077	0.748411	0.894	0.960953	1.46303	0.0264662	0.721548
GNL2_+_38061573.23-P1P2	GTTCACAGGAAGTCGCTCTG	29889	GNL2	3.57186	1	1	8.5799e-15	1.0963e-13	0.077	0.748411	0.894	0.960953	1.46303	0.0264662	0.721548
GNL2_+_38061654.23-P1P2	GCGGGCTGGGGCTCCACGCA	29889	GNL2	1.87716	1	1	6.5733e-14	6.7411e-13	0.077	0.748411	0.894	0.960953	1.46303	0.0264662	0.721548
HCFC2_-_104458148.23-P1P2	GTGGCCAAGTCGCCTGGGGT	29915	HCFC2	1.76892	1	1	1.177e-10	6.3842e-10	0.09	0.763076	0.958	0.977499	1.46017	0.0334734	0.825083
HCFC2_-_104458280.23-P1P2	GCGGGTCCCCGCCCTCCCCA	29915	HCFC2	0.165661	0.78256	1	0.21744	0.44399	0.09	0.763076	0.958	0.977499	1.46017	0.0334734	0.825083
HCFC2_+_104458173.23-P1P2	GGTGGAGAGACGCTGGGGAA	29915	HCFC2	1.87356	1	1	3.2774e-18	1.2768e-16	0.09	0.763076	0.958	0.977499	1.46017	0.0334734	0.825083
HCFC2_+_104458178.23-P1P2	GGGGCAGTGGAGAGACGCTG	29915	HCFC2	0.0481247	0.6214	1	0.3786	0.74686	0.09	0.763076	0.958	0.977499	1.46017	0.0334734	0.825083
HCFC2_+_104458243.23-P1P2	GGACCCGCCTCCAGCTGTGC	29915	HCFC2	1.46017	1	1	2.6343e-14	2.9723e-13	0.09	0.763076	0.958	0.977499	1.46017	0.0334734	0.825083
ECHDC1_+_127664588.23-P1P2	GAGGAGAGGACCTACAAGAA	55862	ECHDC1	3.67732	1	1	5.3428e-20	4.6703e-18	0.001	0.186973	0.959	0.97751	1.45836	0.000811979	0.832697
ECHDC1_+_127664636.23-P1P2	GAGAAAGGAAAGGAGAGCGT	55862	ECHDC1	1.45836	1	1	1.2373e-17	3.8221e-16	0.001	0.186973	0.959	0.97751	1.45836	0.000811979	0.832697
ECHDC1_+_127664677.23-P1P2	GGGGTCACGGGAACCGGCAG	55862	ECHDC1	6.25046	1	1	9.7726e-17	2.2066e-15	0.001	0.186973	0.959	0.97751	1.45836	0.000811979	0.832697
ECHDC1_+_127664697.23-P1P2	GCGGCAGGAGCGGGATTTCC	55862	ECHDC1	0.71969	0.99996	1	4.4621e-05	0.00012477	0.001	0.186973	0.959	0.97751	1.45836	0.000811979	0.832697
ECHDC1_+_127664742.23-P1P2	GTGGCTCCCTCGTGACACGA	55862	ECHDC1	-1.33862	1.3485e-05	4.4853e-05	0.99999	1	0.001	0.186973	0.959	0.97751	1.45836	0.000811979	0.832697
NUTF2_-_67880609.23-P1P2	GCCAACCTCTAGTGTTCCAG	10204	NUTF2	1.45645	1	1	1.4369e-07	5.1578e-07	0.19	0.816917	0.351	0.842191	1.45645	0.0752127	0.154024
NUTF2_-_67880636.23-P1P2	GGCTAGACCACAATTCTCAG	10204	NUTF2	1.69842	1	1	5.425e-14	5.6717e-13	0.19	0.816917	0.351	0.842191	1.45645	0.0752127	0.154024
NUTF2_-_67880764.23-P1P2	GCGCTCATGCCGGAAAGGGG	10204	NUTF2	6.42238	1	1	2.1394e-18	8.9856e-17	0.19	0.816917	0.351	0.842191	1.45645	0.0752127	0.154024
NUTF2_+_67880621.23-P1P2	GGGCAAGCCCCTGAGAATTG	10204	NUTF2	-0.975893	1.2568e-15	3.8201e-14	1	1	0.19	0.816917	0.351	0.842191	1.45645	0.0752127	0.154024
NUTF2_+_67880673.23-P1P2	GACACGGCCCGCAGCGCGGG	10204	NUTF2	-0.358768	5.8637e-07	2.2837e-06	1	1	0.19	0.816917	0.351	0.842191	1.45645	0.0752127	0.154024
ZDHHC6_-_114206805.23-P1P2	GGATTCCCAGAACACGAAGG	64429	ZDHHC6	1.5968	1	1	1.0036e-16	2.2576e-15	0.028	0.649757	0.973	0.981568	1.45076	0.0109039	0.871945
ZDHHC6_-_114206880.23-P1P2	GTGGGGGGAGGCACTAATTG	64429	ZDHHC6	1.45076	0.99996	1	4.3334e-05	0.0001213	0.028	0.649757	0.973	0.981568	1.45076	0.0109039	0.871945
ZDHHC6_-_114206988.23-P1P2	GGCGACGAACAACCAGGAAG	64429	ZDHHC6	1.92852	1	1	1.303e-18	5.95e-17	0.028	0.649757	0.973	0.981568	1.45076	0.0109039	0.871945
ZDHHC6_+_114207005.23-P1P2	GAGAGCAGAACGGAGAACCG	64429	ZDHHC6	-0.255685	0.0001897	0.00056281	0.99981	1	0.028	0.649757	0.973	0.981568	1.45076	0.0109039	0.871945
ZDHHC6_+_114207071.23-P1P2	GTCAGGGAAAGGGCCTCGAG	64429	ZDHHC6	1.02108	1	1	1.9939e-13	1.8305e-12	0.028	0.649757	0.973	0.981568	1.45076	0.0109039	0.871945
NOC2L_-_894768.23-P1P2	GTCTCCGACCGCAACGCCGG	26155	NOC2L	1.44766	1	1	3.0897e-12	2.2368e-11	0.056	0.701826	0.534	0.890419	1.44766	0.0211967	0.259455
NOC2L_-_894780.23-P1P2	GACGCCGGCGGCCTCAGGGC	26155	NOC2L	-0.851877	9.8995e-11	7.0314e-10	1	1	0.056	0.701826	0.534	0.890419	1.44766	0.0211967	0.259455
NOC2L_-_894886.23-P1P2	GGTGACGCCGGTGTCCGCCC	26155	NOC2L	2.37113	1	1	2.0114e-17	5.7504e-16	0.056	0.701826	0.534	0.890419	1.44766	0.0211967	0.259455
NOC2L_+_894629.23-P1P2	GGGAAGTGGGGTGCACGCTT	26155	NOC2L	4.52829	1	1	8.6775e-15	1.1061e-13	0.056	0.701826	0.534	0.890419	1.44766	0.0211967	0.259455
NOC2L_+_894881.23-P1P2	GGGACTCCCGGTCTTCCCCG	26155	NOC2L	-0.44826	7.4897e-09	3.7748e-08	1	1	0.056	0.701826	0.534	0.890419	1.44766	0.0211967	0.259455
ETNK1_-_22777952.23-P1P2	GTCCAGACTAGCAGTTCCCA	55500	ETNK1	-1.05658	7.441e-14	1.1756e-12	1	1	0.121	0.816917	0.559	0.897188	1.44339	0.0429107	0.278865
ETNK1_-_22778015.23-P1P2	GACAGAGGTCCCATTGTGAC	55500	ETNK1	1.44339	1	1	3.3719e-15	4.7917e-14	0.121	0.816917	0.559	0.897188	1.44339	0.0429107	0.278865
ETNK1_+_22777925.23-P1P2	GGAACTGCTAGTCTGGAAAG	55500	ETNK1	2.98524	1	1	5.6742e-16	1.0042e-14	0.121	0.816917	0.559	0.897188	1.44339	0.0429107	0.278865
ETNK1_+_22777983.23-P1P2	GGGGACCTCTGTACCGCGCT	55500	ETNK1	-0.983333	4.0783e-05	0.00012911	0.99996	1	0.121	0.816917	0.559	0.897188	1.44339	0.0429107	0.278865
ETNK1_+_22778039.23-P1P2	GCGGGTCCTGCGCTGCGTCA	55500	ETNK1	1.75445	1	1	1.5919e-10	8.4711e-10	0.121	0.816917	0.559	0.897188	1.44339	0.0429107	0.278865
RECK_-_36036776.23-P1P2	GCAGAAGCCGACACACAGTT	8434	RECK	-1.07625	5.2778e-07	2.0646e-06	1	1	0.19	0.816917	0.711	0.942466	1.43743	0.075826	0.379061
RECK_+_36036711.23-P1P2	GTCTCCCAGAGTGAagtcag	8434	RECK	1.92093	1	1	4.9714e-13	4.2033e-12	0.19	0.816917	0.711	0.942466	1.43743	0.075826	0.379061
RECK_+_36036761.23-P1P2	GTTATGGCCCAACTGTGTGT	8434	RECK	1.80842	1	1	2.0358e-09	9.1881e-09	0.19	0.816917	0.711	0.942466	1.43743	0.075826	0.379061
RECK_+_36036790.23-P1P2	GGGGAACGTGCCCCGTACCA	8434	RECK	1.43743	1	1	1.4881e-12	1.1422e-11	0.19	0.816917	0.711	0.942466	1.43743	0.075826	0.379061
RECK_+_36036871.23-P1P2	GCGCCCGGCCCTTTGGTGAC	8434	RECK	-0.994555	2.3901e-07	9.8024e-07	1	1	0.19	0.816917	0.711	0.942466	1.43743	0.075826	0.379061
SUMO2_-_73179303.23-P1P2	GGCTGTATTGTCCTCCTTCG	6613	SUMO2	-0.0967638	0.0069163	0.017754	0.99308	1	0.045	0.688739	0.981	0.981568	1.43095	0.0177296	0.896677
SUMO2_-_73179354.23-P1P2	GGTCCTCGGTGGGAACGATG	6613	SUMO2	0.132948	0.99844	1	0.0015642	0.0038569	0.045	0.688739	0.981	0.981568	1.43095	0.0177296	0.896677
SUMO2_+_73179179.23-P1P2	GGCCCAGGACGCGGTGGCGT	6613	SUMO2	1.67209	1	1	1.3815e-12	1.0665e-11	0.045	0.688739	0.981	0.981568	1.43095	0.0177296	0.896677
SUMO2_+_73179185.23-P1P2	GcgccTGGCCCAGGACGCGG	6613	SUMO2	2.26246	1	1	9.931e-20	7.7714e-18	0.045	0.688739	0.981	0.981568	1.43095	0.0177296	0.896677
SUMO2_+_73179216.23-P1P2	GTGTCCGCGCCTCTTcccgc	6613	SUMO2	1.43095	1	1	1.4424e-14	1.7341e-13	0.045	0.688739	0.981	0.981568	1.43095	0.0177296	0.896677
NVL_-_224518120.23-P1P2	GTGAACGCGCTCAACTTTAT	4931	NVL	6.49649	1	1	3.9436e-18	1.4841e-16	0.053	0.701826	0.973	0.981568	1.43005	0.0198554	0.881579
NVL_-_224518145.23-P1P2	GCCCGCCGGGCGAACCAGGT	4931	NVL	0.928299	1	1	7.7494e-07	2.5703e-06	0.053	0.701826	0.973	0.981568	1.43005	0.0198554	0.881579
NVL_-_224518175.23-P1P2	GCCTACCCCGGCGCGGTGTG	4931	NVL	0.167924	0.95498	1	0.045023	0.098595	0.053	0.701826	0.973	0.981568	1.43005	0.0198554	0.881579
NVL_-_224518190.23-P1P2	GTGTGCGGAGACGCTGTCAA	4931	NVL	5.92403	1	1	8.1704e-13	6.608e-12	0.053	0.701826	0.973	0.981568	1.43005	0.0198554	0.881579
NVL_+_224518050.23-P1P2	GTGGGCAGGCCTGCAAAATA	4931	NVL	1.43005	1	1	3.0867e-09	1.3552e-08	0.053	0.701826	0.973	0.981568	1.43005	0.0198554	0.881579
PFN2_-_149688831.23-P1P2	GGACGCGGGTTCAGCGATGA	5217	PFN2	3.75	1	1	4.0695e-16	7.4899e-15	0.118	0.816917	0.171	0.817087	1.42909	0.0417697	0.061896
PFN2_-_149688897.23-P1P2	GggggcTGACAAACCAGCGG	5217	PFN2	-2.04779	7.7678e-13	9.04e-12	1	1	0.118	0.816917	0.171	0.817087	1.42909	0.0417697	0.061896
PFN2_-_149688901.23-P1P2	GcTGACAAACCAGCGGCGGG	5217	PFN2	1.42909	1	1	1.6883e-13	1.5795e-12	0.118	0.816917	0.171	0.817087	1.42909	0.0417697	0.061896
PFN2_-_149689031.23-P1P2	GCCCGGGCACGGAGGGTCCC	5217	PFN2	1.71796	1	1	6.9285e-11	3.9145e-10	0.118	0.816917	0.171	0.817087	1.42909	0.0417697	0.061896
PFN2_+_149688785.23-P1P2	GCCGCCGCAGCTCCTCGGGG	5217	PFN2	-1.27837	4.0252e-15	9.7849e-14	1	1	0.118	0.816917	0.171	0.817087	1.42909	0.0417697	0.061896
MCCC1_-_182817359.23-P1P2	GGGAGCCTGAGCCTACCTTT	56922	MCCC1	-0.464536	9.1263e-06	3.0925e-05	0.99999	1	0.006	0.612987	0.915	0.965767	1.4193	0.00223939	0.753126
MCCC1_-_182817460.23-P1P2	GTCTGGCCACGTGCTCGTGG	56922	MCCC1	6.67943	1	1	6.6294e-21	8.7616e-19	0.006	0.612987	0.915	0.965767	1.4193	0.00223939	0.753126
MCCC1_+_182817466.23-P1P2	GCCAGGGGACGCAGAAACAA	56922	MCCC1	0.93774	1	1	2.8656e-09	1.2657e-08	0.006	0.612987	0.915	0.965767	1.4193	0.00223939	0.753126
MCCC1_+_182817527.23-P1P2	GCAGTGACAGGCAACCAAGA	56922	MCCC1	1.90086	1	1	7.8788e-19	4.025e-17	0.006	0.612987	0.915	0.965767	1.4193	0.00223939	0.753126
CIZ1_-_130953964.23-P1P2	GCACAAGTCACGCTGGGGGG	25792	CIZ1	1.41587	1	1	7.1814e-14	7.2837e-13	0.023	0.631204	0.941	0.969362	1.41587	0.00822288	0.767323
CIZ1_-_130953990.23-P1P2	GGGGGCGCTAGCAGGTGCGA	25792	CIZ1	1.91003	1	1	3.0382e-19	1.8587e-17	0.023	0.631204	0.941	0.969362	1.41587	0.00822288	0.767323
CIZ1_-_130954045.23-P1P2	GCCTCCGCATCGCGAAGGGG	25792	CIZ1	-0.497906	0.00054429	0.0015448	0.99946	1	0.023	0.631204	0.941	0.969362	1.41587	0.00822288	0.767323
CIZ1_-_130954097.23-P1P2	GAAGGGTCAGCCATCCCGCG	25792	CIZ1	2.05046	1	1	1.8702e-15	2.8558e-14	0.023	0.631204	0.941	0.969362	1.41587	0.00822288	0.767323
CIZ1_-_130954108.23-P1P2	GATCCCGCGGGGCATCGAGG	25792	CIZ1	-0.0445341	0.31659	0.67917	0.68341	1	0.023	0.631204	0.941	0.969362	1.41587	0.00822288	0.767323
PPP2R5A_-_212458812.23-P1P2	GCTCGCCTGGGGTTCTCCGT	5525	PPP2R5A	3.10214	1	1	5.5347e-10	2.7151e-09	0.159	0.816917	0.097	0.771115	1.41284	0.0609218	0.032746
PPP2R5A_+_212458624.23-P1P2	GCCGCCTCTTGGTGCGGCGG	5525	PPP2R5A	1.41284	1	1	1.454e-11	9.2822e-11	0.159	0.816917	0.097	0.771115	1.41284	0.0609218	0.032746
PPP2R5A_+_212458689.23-P1P2	GCCGGGGAGGGGCCTCGCAA	5525	PPP2R5A	-1.21355	3.797e-12	3.6741e-11	1	1	0.159	0.816917	0.097	0.771115	1.41284	0.0609218	0.032746
PPP2R5A_+_212458747.23-P1P2	GTGGTTGGTACAGGCGACTG	5525	PPP2R5A	-2.40056	1.3524e-18	2.0378e-16	1	1	0.159	0.816917	0.097	0.771115	1.41284	0.0609218	0.032746
PPP2R5A_+_212458769.23-P1P2	GCGACCGCTACAACTTGAGA	5525	PPP2R5A	1.68063	1	1	6.8055e-17	1.6273e-15	0.159	0.816917	0.097	0.771115	1.41284	0.0609218	0.032746
EIF3A_-_120840444.23-P1P2	GCGCACGCCGACAGACGTGG	8661	EIF3A	1.41027	1	1	5.2984e-17	1.3186e-15	0.001	0.186973	0.981	0.981568	1.41027	0.000610292	0.896677
EIF3A_-_120840486.23-P1P2	GAAGGTCCAGTTCCCGTCTT	8661	EIF3A	2.61069	1	1	6.0615e-18	2.092e-16	0.001	0.186973	0.981	0.981568	1.41027	0.000610292	0.896677
EIF3A_-_120840554.23-P1P2	GTTCGAGCGAGAATTAGGGT	8661	EIF3A	0.299738	1	1	2.1455e-06	6.7922e-06	0.001	0.186973	0.981	0.981568	1.41027	0.000610292	0.896677
EIF3A_+_120840429.23-P1P2	GCCGGCGCCGCCACGTCTGT	8661	EIF3A	3.70348	1	1	1.8886e-20	1.9874e-18	0.001	0.186973	0.981	0.981568	1.41027	0.000610292	0.896677
EIF3A_+_120840666.23-P1P2	GGCCAAGACAGGCGATTCCC	8661	EIF3A	1.05553	1	1	2.1042e-09	9.4749e-09	0.001	0.186973	0.981	0.981568	1.41027	0.000610292	0.896677
STK17B_-_197036378.23-P1P2	GCGGGAGAGCCAATCGGAAC	9262	STK17B	4.91566	1	1	4.1469e-20	3.7696e-18	0.034	0.649757	0.962	0.97855	1.40993	0.0134673	0.842331
STK17B_-_197036383.23-P1P2	GGAGCCAATCGGAACGGGTG	9262	STK17B	0.208133	1	1	6.3529e-07	2.1294e-06	0.034	0.649757	0.962	0.97855	1.40993	0.0134673	0.842331
STK17B_-_197036411.23-P1P2	GGGTCTGTCACGTGACggga	9262	STK17B	1.5927	1	1	5.937e-12	4.0627e-11	0.034	0.649757	0.962	0.97855	1.40993	0.0134673	0.842331
STK17B_-_197036490.23-P1P2	Ggcgcctggctggcccgagg	9262	STK17B	1.40993	1	1	4.2497e-11	2.5013e-10	0.034	0.649757	0.962	0.97855	1.40993	0.0134673	0.842331
STK17B_+_197036365.23-P1P2	GCCTCCGCACCCGTTCCGAT	9262	STK17B	0.203766	0.99513	1	0.0048738	0.011535	0.034	0.649757	0.962	0.97855	1.40993	0.0134673	0.842331
C17orf62_-_80408658.23-P1P2	GcgcACTTCCGGGATTGGAG	no_gid	C17orf62	1.69336	1	1	4.2329e-15	5.8562e-14	0.026	0.649343	0.934	0.969163	1.40347	0.0100153	0.743678
C17orf62_-_80408679.23-P1P2	GGAGCCGAGCCGACTTTcgg	no_gid	C17orf62	1.4179	1	1	6.9596e-16	1.2005e-14	0.026	0.649343	0.934	0.969163	1.40347	0.0100153	0.743678
C17orf62_-_80408709.23-P1P2	GcgcgcgcTTCCGGGATTGG	no_gid	C17orf62	1.40347	1	1	1.9486e-10	1.0223e-09	0.026	0.649343	0.934	0.969163	1.40347	0.0100153	0.743678
C17orf62_-_80408741.23-P1P2	GCGCGCTTACGGGATTGGGG	no_gid	C17orf62	-0.484123	6.3005e-07	2.4454e-06	1	1	0.026	0.649343	0.934	0.969163	1.40347	0.0100153	0.743678
C17orf62_+_80408666.23-P1P2	GcggccccgcccccgAAAGT	no_gid	C17orf62	0.849089	1	1	2.111e-09	9.502e-09	0.026	0.649343	0.934	0.969163	1.40347	0.0100153	0.743678
PARP4_-_25087001.23-P1P2	GGGGCGCAGCGTCCCAAGCA	143	PARP4	1.41591	0.99999	1	1.0628e-05	3.1412e-05	0.133	0.816917	0.907	0.96503	1.40131	0.0477882	0.676412
PARP4_-_25087012.23-P1P2	GCCCAAGCAGGGACGATAGC	143	PARP4	2.0059	1	1	7.2033e-12	4.8419e-11	0.133	0.816917	0.907	0.96503	1.40131	0.0477882	0.676412
PARP4_-_25087029.23-P1P2	GGCCGGAACGCGCCCGGAAT	143	PARP4	1.40131	1	1	5.8035e-15	7.707e-14	0.133	0.816917	0.907	0.96503	1.40131	0.0477882	0.676412
PARP4_-_25087044.23-P1P2	GGAATCGGGTCCGCCAGGTG	143	PARP4	0.652214	1	1	4.5786e-10	2.2763e-09	0.133	0.816917	0.907	0.96503	1.40131	0.0477882	0.676412
PARP4_+_25087088.23-P1P2	GCTGAAAGCCCTGAACCCTC	143	PARP4	-1.2178	4.958e-08	2.2204e-07	1	1	0.133	0.816917	0.907	0.96503	1.40131	0.0477882	0.676412
COL4A1_-_110959608.23-P1P2	GACCCTGCGGCGCGGGTAAG	1282	COL4A1	-0.588713	9.3702e-06	3.1712e-05	0.99999	1	0.055	0.701826	0.944	0.969362	1.39958	0.0201396	0.776488
COL4A1_-_110959637.23-P1P2	GAGCGCGCGGCCCGGGAGTG	1282	COL4A1	1.68357	1	1	2.5441e-11	1.5564e-10	0.055	0.701826	0.944	0.969362	1.39958	0.0201396	0.776488
COL4A1_-_110959652.23-P1P2	GAGTGTGGCTGCAGTGCGCC	1282	COL4A1	1.39958	1	1	4.2329e-10	2.114e-09	0.055	0.701826	0.944	0.969362	1.39958	0.0201396	0.776488
COL4A1_+_110959626.23-P1P2	GCGCACTGCAGCCACACTCC	1282	COL4A1	0.76029	1	1	6.2637e-08	2.341e-07	0.055	0.701826	0.944	0.969362	1.39958	0.0201396	0.776488
COL4A1_+_110959688.23-P1P2	GGGCGCGAGGGGTTGGGACG	1282	COL4A1	1.6368	1	1	1.9447e-16	3.9428e-15	0.055	0.701826	0.944	0.969362	1.39958	0.0201396	0.776488
ARSA_-_51066691.23-P1P2	GGCTGCGCGTGCTCGCTCCG	410	ARSA	-1.09819	7.829e-08	3.4174e-07	1	1	0.01	0.631204	0.927	0.968583	1.39832	0.00372944	0.727706
ARSA_-_51066735.23-P1P2	GTTGGCTGCGGTCTTGAAAC	410	ARSA	1.03991	1	1	1.4313e-14	1.7229e-13	0.01	0.631204	0.927	0.968583	1.39832	0.00372944	0.727706
ARSA_-_51066783.23-P1P2	GGCCCTGGCTGAGGCGTCCC	410	ARSA	2.05154	1	1	2.0528e-16	4.1316e-15	0.01	0.631204	0.927	0.968583	1.39832	0.00372944	0.727706
ARSA_+_51066692.23-P1P2	GCAGCCTCAGGCGCACACGG	410	ARSA	1.39832	1	1	4.8089e-11	2.8045e-10	0.01	0.631204	0.927	0.968583	1.39832	0.00372944	0.727706
ARSA_+_51066704.23-P1P2	GGACCGCAGCCAACAGCCTC	410	ARSA	1.64951	1	1	1.2031e-13	1.1608e-12	0.01	0.631204	0.927	0.968583	1.39832	0.00372944	0.727706
SIPA1L1_-_72053071.23-ENST00000358550.2	GGGAGGCAGGAAGCCGACTA	26037	SIPA1L1	1.34355	1	1	1.0629e-14	1.3239e-13	0.003	0.506195	0.894	0.960953	1.39382	0.000735897	0.722155
SIPA1L1_+_72052898.23-ENST00000358550.2	GGGGTGAGGCGAGCTCTGGC	26037	SIPA1L1	2.62763	1	1	2.2056e-13	2.0044e-12	0.003	0.506195	0.894	0.960953	1.39382	0.000735897	0.722155
SIPA1L1_+_72052902.23-ENST00000358550.2	GTGCAGGGTGAGGCGAGCTC	26037	SIPA1L1	1.31105	1	1	2.7992e-11	1.6995e-10	0.003	0.506195	0.894	0.960953	1.39382	0.000735897	0.722155
SIPA1L1_+_72052982.23-ENST00000358550.2	GAAGACTCGCTGCTATTTAA	26037	SIPA1L1	1.44409	1	1	8.4401e-15	1.0794e-13	0.003	0.506195	0.894	0.960953	1.39382	0.000735897	0.722155
BAK1_-_33548092.23-P1P2	GCACAGGCCGACAGCCTGTA	578	BAK1	0.0455411	0.81968	1	0.18032	0.37209	0.077	0.748411	0.959	0.97751	1.38835	0.028812	0.831177
BAK1_-_33548101.23-P1P2	GACAGCCTGTAGGGTGATCT	578	BAK1	0.0860283	0.76657	1	0.23343	0.4745	0.077	0.748411	0.959	0.97751	1.38835	0.028812	0.831177
BAK1_-_33548105.23-P1P2	GCCTGTAGGGTGATCTGGGT	578	BAK1	1.38835	1	1	6.0106e-11	3.436e-10	0.077	0.748411	0.959	0.97751	1.38835	0.028812	0.831177
BAK1_-_33548176.23-P1P2	GCAGGCAGGGCGGCTGTCAG	578	BAK1	1.89632	1	1	4.7186e-18	1.7061e-16	0.077	0.748411	0.959	0.97751	1.38835	0.028812	0.831177
BAK1_+_33548195.23-P1P2	GAAGACAAGGATTGAGAATC	578	BAK1	1.55804	1	1	1.6658e-13	1.5616e-12	0.077	0.748411	0.959	0.97751	1.38835	0.028812	0.831177
TOMM34_-_43589118.23-P1P2	GCGGGGCCTGCGAGACCTGG	10953	TOMM34	2.5764	1	1	4.8446e-19	2.68e-17	0.133	0.816917	0.97	0.981568	1.38816	0.047814	0.867711
TOMM34_-_43589155.23-P1P2	GCCTCTGCGCGTGCTCGGTT	10953	TOMM34	1.55263	1	1	9.9003e-13	7.8788e-12	0.133	0.816917	0.97	0.981568	1.38816	0.047814	0.867711
TOMM34_-_43589163.23-P1P2	GCGTGCTCGGTTTGGAACTT	10953	TOMM34	0.372517	0.9676	1	0.032402	0.07183	0.133	0.816917	0.97	0.981568	1.38816	0.047814	0.867711
TOMM34_-_43589197.23-P1P2	GCGGGGCGGCAGCATGCTCT	10953	TOMM34	-0.108404	0.21883	0.48028	0.78117	1	0.133	0.816917	0.97	0.981568	1.38816	0.047814	0.867711
TOMM34_-_43589233.23-P1P2	GAGAACGCCGTGGATGACGC	10953	TOMM34	1.38816	1	1	3.0409e-10	1.5488e-09	0.133	0.816917	0.97	0.981568	1.38816	0.047814	0.867711
MEX3D_-_1568411.23-P1P2	GCACGCCGCGGCCCAACAAT	399664	MEX3D	-1.39006	9.0536e-13	1.0354e-11	1	1	0.077	0.748411	0.689	0.938473	1.38514	0.0279311	0.367138
MEX3D_-_1568423.23-P1P2	GCAACAATgggcggccccca	399664	MEX3D	1.38514	1	1	2.0982e-10	1.0949e-09	0.077	0.748411	0.689	0.938473	1.38514	0.0279311	0.367138
MEX3D_+_1568455.23-P1P2	GTGGACCACGTgcccggcgc	399664	MEX3D	1.48414	1	1	5.2367e-16	9.3623e-15	0.077	0.748411	0.689	0.938473	1.38514	0.0279311	0.367138
MEX3D_+_1568509.23-P1P2	GCGCACGTGCGGATGCGCCC	399664	MEX3D	1.47106	1	1	2.4733e-17	6.8455e-16	0.077	0.748411	0.689	0.938473	1.38514	0.0279311	0.367138
MEX3D_+_1568589.23-P1P2	GGCGCGAGGCAGGGACTCTC	399664	MEX3D	-0.229782	0.0018375	0.0049686	0.99816	1	0.077	0.748411	0.689	0.938473	1.38514	0.0279311	0.367138
PNMA1_-_74181219.23-P1P2	GCGAGGCACGCCTGCTCCGG	9240	PNMA1	1.38159	1	1	2.532e-16	4.9569e-15	0.069	0.748411	0.981	0.981568	1.38159	0.0235264	0.896677
PNMA1_-_74181229.23-P1P2	GCTGCTCCGGCGGCTCGCGG	9240	PNMA1	-0.119158	0.31008	0.66617	0.68992	1	0.069	0.748411	0.981	0.981568	1.38159	0.0235264	0.896677
PNMA1_-_74181237.23-P1P2	GGCGGCTCGCGGGGGTCGAG	9240	PNMA1	1.84576	1	1	3.0619e-10	1.5579e-09	0.069	0.748411	0.981	0.981568	1.38159	0.0235264	0.896677
PNMA1_-_74181259.23-P1P2	GTTGCCGTGGAGCCAGCGAG	9240	PNMA1	1.52688	1	1	6.4738e-18	2.2165e-16	0.069	0.748411	0.981	0.981568	1.38159	0.0235264	0.896677
PNMA1_+_74181192.23-P1P2	GGAGCAGGCGTGCCTCGCGC	9240	PNMA1	0.443963	0.99981	1	0.00018889	0.00050146	0.069	0.748411	0.981	0.981568	1.38159	0.0235264	0.896677
MAP2K6_+_67410645.23-P1P2	GACACACTCAGTAGAGTGAT	5608	MAP2K6	1.38125	1	1	1.6512e-13	1.5494e-12	0.055	0.701826	0.976	0.981568	1.38125	0.0202438	0.890516
MAP2K6_+_67410724.23-P1P2	GTAAGGAAACGTGGTCGCCC	5608	MAP2K6	-0.271635	0.00077751	0.0021748	0.99922	1	0.055	0.701826	0.976	0.981568	1.38125	0.0202438	0.890516
MAP2K6_+_67410733.23-P1P2	GGCTCTGATTTAAGGAAACG	5608	MAP2K6	6.80899	1	1	3.6484e-18	1.4002e-16	0.055	0.701826	0.976	0.981568	1.38125	0.0202438	0.890516
MAP2K6_+_67410755.23-P1P2	GGTTCTCCGGCGGAGTCCAC	5608	MAP2K6	1.7313	1	1	2.5067e-12	1.8451e-11	0.055	0.701826	0.976	0.981568	1.38125	0.0202438	0.890516
MAP2K6_+_67410765.23-P1P2	GGGGTAATGTAGTTCTCCGG	5608	MAP2K6	0.41352	0.99999	1	1.1319e-05	3.3379e-05	0.055	0.701826	0.976	0.981568	1.38125	0.0202438	0.890516
SIVA1_+_105219082.23-P1P2	GGGTCAGGACGGTGCAACGA	10572	SIVA1	0.527468	1	1	5.7819e-12	3.967e-11	0.001	0.186973	0.981	0.981568	1.37469	0.000925223	0.896677
SIVA1_+_105219335.23-P1P2	GAGGCCGAGGGAGAGATCGG	10572	SIVA1	1.37469	1	1	5.98e-13	4.9736e-12	0.001	0.186973	0.981	0.981568	1.37469	0.000925223	0.896677
SIVA1_+_105219386.23-P1P2	GAGGCTGCGGGCGAAGTGGG	10572	SIVA1	3.10894	1	1	1.1585e-15	1.8833e-14	0.001	0.186973	0.981	0.981568	1.37469	0.000925223	0.896677
SIVA1_+_105219405.23-P1P2	GGAGCGACGCGGCGCGTCAT	10572	SIVA1	2.6687	1	1	1.4327e-21	2.6931e-19	0.001	0.186973	0.981	0.981568	1.37469	0.000925223	0.896677
SIVA1_+_105219427.23-P1P2	GCGAGAGCGGGTTTGAGGAG	10572	SIVA1	0.688077	1	1	1.3787e-08	5.5747e-08	0.001	0.186973	0.981	0.981568	1.37469	0.000925223	0.896677
ITPR1_-_4534891.23-P1P2	GTCCCCGCACGCGTCTATTT	3708	ITPR1	-1.46818	4.1782e-15	1.0079e-13	1	1	0.069	0.748411	0.416	0.850855	1.37416	0.0236493	0.190755
ITPR1_-_4534921.23-P1P2	GCGGGCGCCCAGGGGATTCT	3708	ITPR1	1.37416	1	1	1.261e-16	2.7526e-15	0.069	0.748411	0.416	0.850855	1.37416	0.0236493	0.190755
ITPR1_-_4535045.23-P1P2	GTTAAAGTGCAGTAACCATG	3708	ITPR1	-0.3722	3.9134e-08	1.782e-07	1	1	0.069	0.748411	0.416	0.850855	1.37416	0.0236493	0.190755
ITPR1_+_4534804.23-P1P2	GTCCTTGGCTGGGGTCGGTA	3708	ITPR1	2.3064	1	1	6.4634e-15	8.4643e-14	0.069	0.748411	0.416	0.850855	1.37416	0.0236493	0.190755
ITPR1_+_4534864.23-P1P2	GTAGACGCGTGCGGGGACAG	3708	ITPR1	1.62458	1	1	4.8527e-12	3.3768e-11	0.069	0.748411	0.416	0.850855	1.37416	0.0236493	0.190755
DRG1_-_31795407.23-P1P2	GGCGACCCTCGGCGCGCTCG	4733	DRG1	1.48995	1	1	1.9715e-13	1.8138e-12	0.132	0.816917	0.851	0.95211	1.37339	0.0469359	0.562643
DRG1_-_31795421.23-P1P2	GGCTCGGGGAGGCCCAGACA	4733	DRG1	0.247272	0.88817	1	0.11183	0.236	0.132	0.816917	0.851	0.95211	1.37339	0.0469359	0.562643
DRG1_-_31795434.23-P1P2	GCAGACAGGGGTGGCCTCTC	4733	DRG1	2.08225	1	1	1.0364e-11	6.7951e-11	0.132	0.816917	0.851	0.95211	1.37339	0.0469359	0.562643
DRG1_-_31795469.23-P1P2	GGGGCTCTATGACACCGCAC	4733	DRG1	1.37339	1	1	3.1189e-06	9.6993e-06	0.132	0.816917	0.851	0.95211	1.37339	0.0469359	0.562643
DRG1_+_31795461.23-P1P2	GCCCGTCCCGCGAGCCAGTG	4733	DRG1	-0.0394529	0.23775	0.51951	0.76225	1	0.132	0.816917	0.851	0.95211	1.37339	0.0469359	0.562643
PBK_-_27695460.23-P1P2	GCCCGCAGGCGCCAAAGACG	55872	PBK	2.05368	1	1	3.9116e-13	3.3826e-12	0.019	0.631204	0.925	0.967809	1.37128	0.00598109	0.771519
PBK_-_27695465.23-P1P2	GAGGCGCCAAAGACGAGGGA	55872	PBK	0.659292	1	1	2.1719e-10	1.1306e-09	0.019	0.631204	0.925	0.967809	1.37128	0.00598109	0.771519
PBK_+_27695395.23-P1P2	GAGGAGGAACGGCGAATCGG	55872	PBK	2.20637	1	1	1.3341e-15	2.1209e-14	0.019	0.631204	0.925	0.967809	1.37128	0.00598109	0.771519
PBK_+_27695423.23-P1P2	GTGCGGGCACCGGGAGTCCT	55872	PBK	0.688874	1	1	1.377e-07	4.9514e-07	0.019	0.631204	0.925	0.967809	1.37128	0.00598109	0.771519
CHRNA1_-_175629208.23-P1P2	GTGGGTGCTTGTCTGCTGGA	1134	CHRNA1	2.20942	1	1	2.8107e-17	7.6166e-16	0.038	0.674062	0.8	0.943945	1.3706	0.0139684	0.489338
CHRNA1_-_175629310.23-P1P2	GCTGGAGCCCAGGGAGTTAC	1134	CHRNA1	-0.31008	2.4405e-05	7.9091e-05	0.99998	1	0.038	0.674062	0.8	0.943945	1.3706	0.0139684	0.489338
CHRNA1_+_175629296.23-P1P2	GTACAGTCCCAGTAACTCCC	1134	CHRNA1	1.41339	1	1	8.7836e-15	1.1178e-13	0.038	0.674062	0.8	0.943945	1.3706	0.0139684	0.489338
CHRNA1_+_175629320.23-P1P2	GAAGTGAGGCATATCTGTAA	1134	CHRNA1	1.3706	1	1	5.4299e-13	4.5651e-12	0.038	0.674062	0.8	0.943945	1.3706	0.0139684	0.489338
CHRNA1_+_175629356.23-P1P2	GTTCATACTCAGCTTGTCAA	1134	CHRNA1	-1.33712	3.5916e-09	1.9011e-08	1	1	0.038	0.674062	0.8	0.943945	1.3706	0.0139684	0.489338
TNRC6B_-_40440650.23-P1P2	GGGGAAGCACTTAACCAATG	23112	TNRC6B	1.32957	1	1	1.4618e-13	1.3851e-12	0.001	0.186973	0.872	0.952628	1.36863	0.000568012	0.618076
TNRC6B_-_40440669.23-P1P2	GAGGGGCGAAGGCAGCAACG	23112	TNRC6B	1.65177	1	1	2.1377e-14	2.4637e-13	0.001	0.186973	0.872	0.952628	1.36863	0.000568012	0.618076
TNRC6B_-_40440675.23-P1P2	GGAAGGCAGCAACGAGGAAT	23112	TNRC6B	1.51905	1	1	2.6506e-18	1.077e-16	0.001	0.186973	0.872	0.952628	1.36863	0.000568012	0.618076
TNRC6B_-_40440680.23-P1P2	GCAGCAACGAGGAATTGGAG	23112	TNRC6B	-1.50629	1.3516e-09	7.7188e-09	1	1	0.001	0.186973	0.872	0.952628	1.36863	0.000568012	0.618076
TNRC6B_+_40440582.23-P1P2	GCTGCCTGAGCCAATCATGT	23112	TNRC6B	1.36863	1	1	5.2578e-14	5.5117e-13	0.001	0.186973	0.872	0.952628	1.36863	0.000568012	0.618076
BRIP1_-_59940949.23-P1P2	GCTCGACCAATCACCCGCCA	83990	BRIP1	-1.05753	2.4413e-12	2.4683e-11	1	1	0.213	0.829543	0.582	0.901136	1.36672	0.0845654	0.340701
BRIP1_-_59940983.23-P1P2	GCAGTCCCGGTGCGAGGTGA	83990	BRIP1	2.27407	1	1	6.0796e-08	2.2773e-07	0.213	0.829543	0.582	0.901136	1.36672	0.0845654	0.340701
BRIP1_-_59941056.23-P1P2	GAAGGGCTCAAGGTACGCGG	83990	BRIP1	4.58538	1	1	1.2949e-18	5.9271e-17	0.213	0.829543	0.582	0.901136	1.36672	0.0845654	0.340701
BRIP1_+_59940869.23-P1P2	GGGAGGCGGGAATTCGTCTC	83990	BRIP1	0.459368	1	1	1.7291e-06	5.5204e-06	0.213	0.829543	0.582	0.901136	1.36672	0.0845654	0.340701
TSR2_-_54466652.23-P1P2	GATGGCCCCACACGTCCTTC	90121	TSR2	1.56813	1	1	1.6752e-13	1.5692e-12	0.027	0.649757	0.981	0.981568	1.36626	0.0103016	0.896677
TSR2_+_54466635.23-P1P2	GCAGACCTGAAGGACGTGTG	90121	TSR2	1.38374	1	1	1.6807e-19	1.1877e-17	0.027	0.649757	0.981	0.981568	1.36626	0.0103016	0.896677
TSR2_+_54466645.23-P1P2	GCAAAGGACACCAGACCTGA	90121	TSR2	1.36626	1	1	9.0502e-14	8.9954e-13	0.027	0.649757	0.981	0.981568	1.36626	0.0103016	0.896677
TSR2_+_54466759.23-P1P2	GAAGCCGAGCCTGAGAACAC	90121	TSR2	0.14007	0.90255	1	0.097454	0.20685	0.027	0.649757	0.981	0.981568	1.36626	0.0103016	0.896677
TSR2_+_54466794.23-P1P2	GTCCCTCTGTAGCTCGGCCC	90121	TSR2	0.835141	0.99999	1	8.1892e-06	2.4467e-05	0.027	0.649757	0.981	0.981568	1.36626	0.0103016	0.896677
SLC25A36_-_140660479.23-P1P2	GCGGTGACCTACCACCCTCC	55186	SLC25A36	1.36232	1	1	4.8098e-13	4.08e-12	0.133	0.816917	0.973	0.981568	1.36232	0.0472424	0.879001
SLC25A36_-_140660586.23-P1P2	GTCACGACGCTCACACCAAT	55186	SLC25A36	2.87732	0.99963	1	0.00037466	0.00096975	0.133	0.816917	0.973	0.981568	1.36232	0.0472424	0.879001
SLC25A36_+_140660468.23-P1P2	GAGAACGCGTGCCCGGAGGG	55186	SLC25A36	-0.0855606	0.030968	0.074876	0.96903	1	0.133	0.816917	0.973	0.981568	1.36232	0.0472424	0.879001
SLC25A36_+_140660472.23-P1P2	GGGCCAGAACGCGTGCCCGG	55186	SLC25A36	7.60748	1	1	2.077e-20	2.1563e-18	0.133	0.816917	0.973	0.981568	1.36232	0.0472424	0.879001
SLC25A36_+_140660579.23-P1P2	GCATAAACAGAGGCTCCCAT	55186	SLC25A36	0.859999	1	1	5.6322e-08	2.1179e-07	0.133	0.816917	0.973	0.981568	1.36232	0.0472424	0.879001
AMD1_-_111195786.23-P1P2	GACAGCACCAACTCCCACTC	262	AMD1	1.3608	1	1	1.16e-16	2.5638e-15	0.028	0.649757	0.102	0.771115	1.3608	0.0105857	0.0358741
AMD1_-_111195819.23-P1P2	GGCCCGAGCCGCAGCGCAGT	262	AMD1	1.98198	1	1	5.3915e-18	1.9084e-16	0.028	0.649757	0.102	0.771115	1.3608	0.0105857	0.0358741
AMD1_-_111195912.23-P1P2	GCAGCAGCTATAGGCCGTGG	262	AMD1	-1.14729	7.8811e-14	1.2326e-12	1	1	0.028	0.649757	0.102	0.771115	1.3608	0.0105857	0.0358741
AMD1_+_111195777.23-P1P2	GCTCTGGCCGGCTCCTGAGT	262	AMD1	1.63494	1	1	1.8322e-13	1.6998e-12	0.028	0.649757	0.102	0.771115	1.3608	0.0105857	0.0358741
AMD1_+_111195870.23-P1P2	GGCCGCCTGTCAATCACTCG	262	AMD1	-1.61841	1.1944e-17	9.8703e-16	1	1	0.028	0.649757	0.102	0.771115	1.3608	0.0105857	0.0358741
JAK1_-_65432318.23-P1P2	GCCCCTCGCGACGTCACCAG	3716	JAK1	0.105867	0.69342	1	0.30658	0.61339	0.106	0.809391	0.919	0.965767	1.35938	0.0377429	0.711052
JAK1_+_65432298.23-P1P2	GGCCGCTGGTGACGTCGCGA	3716	JAK1	1.84669	1	1	1.9897e-15	3.0169e-14	0.106	0.809391	0.919	0.965767	1.35938	0.0377429	0.711052
JAK1_+_65432322.23-P1P2	GGACCCCGCCCCGCTTTCCG	3716	JAK1	-0.00883422	0.46743	0.97223	0.53257	1	0.106	0.809391	0.919	0.965767	1.35938	0.0377429	0.711052
JAK1_+_65432387.23-P1P2	GCGCGAGCGAAGCCGGATGG	3716	JAK1	1.60912	1	1	5.8499e-13	4.8779e-12	0.106	0.809391	0.919	0.965767	1.35938	0.0377429	0.711052
JAK1_+_65432417.23-P1P2	GGCGGTGAACAGAGACGAGT	3716	JAK1	1.35938	1	1	5.3261e-11	3.0765e-10	0.106	0.809391	0.919	0.965767	1.35938	0.0377429	0.711052
RNF122_-_33424818.23-P1P2	GGGGAGGATCTTCGCACGGT	79845	RNF122	2.3605	1	1	9.8907e-15	1.2451e-13	0.023	0.631204	0.9	0.96217	1.35886	0.0082044	0.661158
RNF122_-_33424900.23-P1P2	GGACGAGCGATGCCCCGGAG	79845	RNF122	1.35886	1	1	2.6585e-07	9.2636e-07	0.023	0.631204	0.9	0.96217	1.35886	0.0082044	0.661158
RNF122_+_33424689.23-P1P2	GAAGGGGCGGAGTTTTCCTG	79845	RNF122	0.80999	1	1	5.756e-10	2.8193e-09	0.023	0.631204	0.9	0.96217	1.35886	0.0082044	0.661158
RNF122_+_33424724.23-P1P2	GAAAGGCTCCGATTGGTCGG	79845	RNF122	0.443128	0.99972	1	0.00028144	0.00073549	0.023	0.631204	0.9	0.96217	1.35886	0.0082044	0.661158
RNF122_+_33424821.23-P1P2	GCCTGGGAAGACTAAGTGGG	79845	RNF122	1.44818	1	1	8.3326e-14	8.3337e-13	0.023	0.631204	0.9	0.96217	1.35886	0.0082044	0.661158
PTP4A1_-_64282367.23-P1P2	GGCGCCGGCTATAAAGGGGA	7803	PTP4A1	1.35811	1	1	2.3874e-09	1.0668e-08	0.024	0.631204	0.965	0.980016	1.35811	0.00926283	0.851783
PTP4A1_-_64282382.23-P1P2	GGGGAGGGCTTGTGACGCAA	7803	PTP4A1	0.344837	0.99942	1	0.0005784	0.0014753	0.024	0.631204	0.965	0.980016	1.35811	0.00926283	0.851783
PTP4A1_+_64282224.23-P1P2	GGGCCGCCGCCGGTGTGAAC	7803	PTP4A1	2.76003	1	1	1.3935e-09	6.444e-09	0.024	0.631204	0.965	0.980016	1.35811	0.00926283	0.851783
PTP4A1_+_64282247.23-P1P2	GCCCTCCGGACGTCACTCCG	7803	PTP4A1	5.07644	1	1	7.7359e-22	1.6735e-19	0.024	0.631204	0.965	0.980016	1.35811	0.00926283	0.851783
PTP4A1_+_64282316.23-P1P2	GACCCTCCAGCCACCAATCG	7803	PTP4A1	0.64449	1	1	3.8917e-12	2.7622e-11	0.024	0.631204	0.965	0.980016	1.35811	0.00926283	0.851783
ACOT7_-_6453463.23-P1P2	GAGCCCGGGCCGCGCCATAA	11332	ACOT7	0.15638	0.99967	1	0.00032675	0.00085017	0.19	0.816917	0.854	0.95211	1.35667	0.0755528	0.569687
ACOT7_-_6453488.23-P1P2	GAGGGCAGAGGTGGAGCGAT	11332	ACOT7	-0.154538	0.0031071	0.0082112	0.99689	1	0.19	0.816917	0.854	0.95211	1.35667	0.0755528	0.569687
ACOT7_-_6453531.23-P1P2	GCGCCGGGGGCAATCGAAcg	11332	ACOT7	3.53125	0.99999	1	6.3052e-06	1.9034e-05	0.19	0.816917	0.854	0.95211	1.35667	0.0755528	0.569687
ACOT7_-_6453630.23-P1P2	GTCGCGCGGGCGTACGATTC	11332	ACOT7	1.39162	1	1	1.6395e-13	1.5401e-12	0.19	0.816917	0.854	0.95211	1.35667	0.0755528	0.569687
ACOT7_-_6453633.23-P1P2	GCGCGGGCGTACGATTCTGG	11332	ACOT7	1.35667	1	1	7.1e-10	3.4303e-09	0.19	0.816917	0.854	0.95211	1.35667	0.0755528	0.569687
EFNA4_-_155036071.23-P1P2	GGCAGCCTCAGTGGAAGCTT	1945	EFNA4	1.93672	1	1	2.2721e-10	1.1785e-09	0.273	0.837264	0.652	0.927331	1.35499	0.11314	0.342748
EFNA4_-_155036103.23-P1P2	GGCGCGCTGCGGTGCACAGA	1945	EFNA4	1.74073	0.99994	1	5.7972e-05	0.00016057	0.273	0.837264	0.652	0.927331	1.35499	0.11314	0.342748
EFNA4_-_155036111.23-P1P2	GCGGTGCACAGAGGGTTAAC	1945	EFNA4	1.35499	0.99999	1	6.419e-06	1.9365e-05	0.273	0.837264	0.652	0.927331	1.35499	0.11314	0.342748
EFNA4_+_155036035.23-P1P2	GAGGCTGCACCGCACTGCGA	1945	EFNA4	0.41171	0.97385	1	0.026151	0.058361	0.273	0.837264	0.652	0.927331	1.35499	0.11314	0.342748
EFNA4_+_155036054.23-P1P2	GTTCGCCAAAGCTTCCACTG	1945	EFNA4	-0.666144	0.00058001	0.0016417	0.99942	1	0.273	0.837264	0.652	0.927331	1.35499	0.11314	0.342748
ZNF669_-_247267810.23-P1P2	GGAGATTGCGATCTCACGTG	79862	ZNF669	1.54981	1	1	1.64e-13	1.5401e-12	0.056	0.701826	0.877	0.953045	1.3541	0.0209277	0.627063
ZNF669_+_247267689.23-P1P2	GCGCGCCGCCGGAAAGGAGA	79862	ZNF669	1.3541	1	1	2.2687e-07	7.9656e-07	0.056	0.701826	0.877	0.953045	1.3541	0.0209277	0.627063
ZNF669_+_247267711.23-P1P2	GGGGTGGGGACCGTTCAATC	79862	ZNF669	0.244351	0.94309	1	0.056905	0.12331	0.056	0.701826	0.877	0.953045	1.3541	0.0209277	0.627063
ZNF669_+_247267776.23-P1P2	GCGCAATCTCCTGTCACTCA	79862	ZNF669	0.534449	1	1	2.2432e-10	1.1647e-09	0.056	0.701826	0.877	0.953045	1.3541	0.0209277	0.627063
ZNF669_+_247267830.23-P1P2	GCAAACCGCTAGGCCAAAAG	79862	ZNF669	2.20335	1	1	2.8212e-14	3.1639e-13	0.056	0.701826	0.877	0.953045	1.3541	0.0209277	0.627063
ACTR1A_-_104262499.23-P1P2	GCAGTCTAGCCGCCGGTTCA	10121	ACTR1A	2.4031	1	1	5.8625e-15	7.7773e-14	0.011	0.631204	0.962	0.97855	1.35265	0.00381344	0.842099
ACTR1A_-_104262639.23-P1P2	GTTCCAATGCGCAGTACCCT	10121	ACTR1A	1.35265	1	1	3.8081e-16	7.0557e-15	0.011	0.631204	0.962	0.97855	1.35265	0.00381344	0.842099
ACTR1A_+_104262486.23-P1P2	GCCTCGCCGCCCTGAACCGG	10121	ACTR1A	2.59526	1	1	5.3189e-22	1.2636e-19	0.011	0.631204	0.962	0.97855	1.35265	0.00381344	0.842099
ACTR1A_+_104262524.23-P1P2	GGGGGATTGTAGTTCTTCAG	10121	ACTR1A	0.0719365	0.88246	1	0.11754	0.24741	0.011	0.631204	0.962	0.97855	1.35265	0.00381344	0.842099
ACTR1A_+_104262651.23-P1P2	GTCTCTGGCTGTTTAATCTA	10121	ACTR1A	-0.398175	0.00019776	0.00058579	0.9998	1	0.011	0.631204	0.962	0.97855	1.35265	0.00381344	0.842099
DSE_-_116575193.23-P2	GTTGGAAGAAGTCAGACTAG	29940	DSE	1.53889	1	1	1.7427e-13	1.6262e-12	0.021	0.631204	0.776	0.943144	1.34701	0.00414078	0.400117
DSE_-_116691901.23-P1	GGCTGCGAGCGGCGAGTCCC	29940	DSE	-0.597921	3.2428e-06	1.1564e-05	1	1	0.021	0.631204	0.776	0.943144	1.34701	0.00414078	0.400117
DSE_-_116691930.23-P1	GGAGCGGGAGAAAGCGGGGC	29940	DSE	1.19561	1	1	3.2596e-12	2.3475e-11	0.021	0.631204	0.776	0.943144	1.34701	0.00414078	0.400117
DSE_+_116575216.23-P2	GGGGCAGAGCTCGGCCGCTG	29940	DSE	1.56531	1	1	8.83e-07	2.9088e-06	0.021	0.631204	0.776	0.943144	1.34701	0.00414078	0.400117
DSE_+_116575235.23-P2	GGGGTGGTGCTAGACGTTTC	29940	DSE	-0.409661	4.3718e-05	0.00013787	0.99996	1	0.021	0.631204	0.776	0.943144	1.34701	0.00414078	0.400117
DSE_+_116575256.23-P2	GGCACCGCCGAGAGTAAAGG	29940	DSE	1.10785	1	1	1.16e-10	6.2984e-10	0.021	0.631204	0.776	0.943144	1.34701	0.00414078	0.400117
DSE_+_116575259.23-P2	GGTAGCACCGCCGAGAGTAA	29940	DSE	-0.0960856	0.12853	0.29057	0.87147	1	0.021	0.631204	0.776	0.943144	1.34701	0.00414078	0.400117
DSE_+_116692024.23-P1	GGCGCTGAGGCTCCGCTGGA	29940	DSE	2.084	1	1	2.455e-14	2.792e-13	0.021	0.631204	0.776	0.943144	1.34701	0.00414078	0.400117
DSE_+_116692059.23-P1	GTGTGGGCGAAAGGGGCGGA	29940	DSE	2.34833	1	1	2.3161e-14	2.6449e-13	0.021	0.631204	0.776	0.943144	1.34701	0.00414078	0.400117
DSE_+_116692063.23-P1	GTAGGTGTGGGCGAAAGGGG	29940	DSE	1.49841	1	1	9.6319e-11	5.3001e-10	0.021	0.631204	0.776	0.943144	1.34701	0.00414078	0.400117
MEPCE_-_100026291.23-P1P2	GACCGGGCGGCGCATCTCCC	56257	MEPCE	-0.703928	4.8993e-08	2.1956e-07	1	1	0.033	0.649757	0.835	0.95211	1.34495	0.0118247	0.537053
MEPCE_-_100026979.23-P1P2	GTACCCGCGCAAGCCCAAAA	56257	MEPCE	1.80493	1	1	3.658e-16	6.8332e-15	0.033	0.649757	0.835	0.95211	1.34495	0.0118247	0.537053
MEPCE_-_100027007.23-P1P2	GCAGGCGCTGCCCACTAGGG	56257	MEPCE	-0.401895	0.00012872	0.00038735	0.99987	1	0.033	0.649757	0.835	0.95211	1.34495	0.0118247	0.537053
MEPCE_+_100026256.23-P1P2	GCGCCCGGTCTCCCTGCCAG	56257	MEPCE	1.50715	1	1	2.7882e-13	2.4872e-12	0.033	0.649757	0.835	0.95211	1.34495	0.0118247	0.537053
MEPCE_+_100026970.23-P1P2	GCGCCTGCGCACACCCTTTT	56257	MEPCE	1.34495	1	1	1.5685e-13	1.4807e-12	0.033	0.649757	0.835	0.95211	1.34495	0.0118247	0.537053
RCAN2_-_46293430.23-P1P2	GGAACGGCCCGGCTCGCTCA	10231	RCAN2	-0.825221	0.00030254	0.00088068	0.9997	1	0.07	0.748411	0.941	0.969362	1.34216	0.0243085	0.814284
RCAN2_-_46293841.23-P1P2	GGGGCATCCTAATGCATCCC	10231	RCAN2	5.58116	1	1	1.7037e-17	5.0478e-16	0.07	0.748411	0.941	0.969362	1.34216	0.0243085	0.814284
RCAN2_-_46293930.23-P1P2	GGGTAAGAGGAGATAATTAG	10231	RCAN2	1.61865	1	1	6.0925e-11	3.4797e-10	0.07	0.748411	0.941	0.969362	1.34216	0.0243085	0.814284
RCAN2_+_46293807.23-P1P2	GAGGATGCCCAGAACATGTG	10231	RCAN2	1.06568	1	1	2.1817e-10	1.1351e-09	0.07	0.748411	0.941	0.969362	1.34216	0.0243085	0.814284
NT5DC3_-_104235120.23-P1P2	Gcggaggcggggtctaacgg	51559	NT5DC3	-0.704365	1.1752e-06	4.4235e-06	1	1	0.204	0.828885	0.778	0.943144	1.33937	0.0808343	0.461569
NT5DC3_-_104235123.23-P1P2	Gaggcggggtctaacggggg	51559	NT5DC3	1.33937	0.99944	1	0.00055843	0.0014256	0.204	0.828885	0.778	0.943144	1.33937	0.0808343	0.461569
NT5DC3_-_104235134.23-P1P2	Gaacgggggcggggtcgatg	51559	NT5DC3	3.39575	0.99999	1	7.2413e-06	2.1744e-05	0.204	0.828885	0.778	0.943144	1.33937	0.0808343	0.461569
NT5DC3_-_104235140.23-P1P2	Gggcggggtcgatggggagt	51559	NT5DC3	1.39152	1	1	1.8139e-13	1.6852e-12	0.204	0.828885	0.778	0.943144	1.33937	0.0808343	0.461569
NT5DC3_-_104235275.23-P1P2	GGCGCGCAGGCCACATGGGA	51559	NT5DC3	0.394458	0.99994	1	6.4944e-05	0.00017895	0.204	0.828885	0.778	0.943144	1.33937	0.0808343	0.461569
TIMP2_-_76921641.23-P1P2	GGCCCGGCCTGGCACGTCGG	7077	TIMP2	2.15548	1	1	4.5645e-15	6.2479e-14	0.014	0.631204	0.933	0.969163	1.33912	0.004722	0.735563
TIMP2_+_76921599.23-P1P2	GCACAACAAAAGCGCGGGCT	7077	TIMP2	1.01836	0.99999	1	1.4597e-05	4.2603e-05	0.014	0.631204	0.933	0.969163	1.33912	0.004722	0.735563
TIMP2_+_76921703.23-P1P2	GAGCGGGGACCGGGGTCGGG	7077	TIMP2	1.34948	1	1	5.4038e-08	2.0352e-07	0.014	0.631204	0.933	0.969163	1.33912	0.004722	0.735563
TIMP2_+_76921720.23-P1P2	GGGCGCAGAAGGCCACGCAG	7077	TIMP2	1.20612	1	1	9.2732e-16	1.5479e-14	0.014	0.631204	0.933	0.969163	1.33912	0.004722	0.735563
TIMP2_+_76921748.23-P1P2	GAGTCCCCCGCGCTGAGTCA	7077	TIMP2	1.33912	1	1	4.0439e-08	1.5463e-07	0.014	0.631204	0.933	0.969163	1.33912	0.004722	0.735563
RPLP0_-_120639042.23-P1P2	GAACGAATACAGGCAACCAT	6175	RPLP0	1.54104	1	1	1.5659e-16	3.2831e-15	0.007	0.612987	0.981	0.981568	1.33704	0.00278896	0.896677
RPLP0_-_120639090.23-P1P2	GGGAAAGCCGCCTTTAAGTA	6175	RPLP0	1.33704	1	1	1.7911e-11	1.1265e-10	0.007	0.612987	0.981	0.981568	1.33704	0.00278896	0.896677
RPLP0_-_120639119.23-P1P2	GGGAAGGCGCTGCCTCGCGT	6175	RPLP0	0.810465	1	1	7.3776e-12	4.9513e-11	0.007	0.612987	0.981	0.981568	1.33704	0.00278896	0.896677
RPLP0_+_120638831.23-P1P2	GCGCCGGCGGGAAGCATGGA	6175	RPLP0	4.00382	1	1	1.0166e-21	2.0612e-19	0.007	0.612987	0.981	0.981568	1.33704	0.00278896	0.896677
RPLP0_+_120639078.23-P1P2	GCCTTCGCGACCCTACTTAA	6175	RPLP0	-0.12887	0.030925	0.07478	0.96908	1	0.007	0.612987	0.981	0.981568	1.33704	0.00278896	0.896677
PPP1CC_-_111180890.23-P1P2	GCGCAACCGCGTCCCCGCAT	5501	PPP1CC	-0.382352	6.1229e-06	2.1176e-05	0.99999	1	0.03	0.649757	0.913	0.965474	1.33441	0.009491	0.744662
PPP1CC_+_111180715.23-P1P2	GCGCCGCCCGAGGCTGTCTA	5501	PPP1CC	0.868237	1	1	2.7586e-13	2.4631e-12	0.03	0.649757	0.913	0.965474	1.33441	0.009491	0.744662
PPP1CC_+_111180874.23-P1P2	GAGGATCCCATGCGGGGACG	5501	PPP1CC	1.80059	1	1	3.1323e-12	2.2642e-11	0.03	0.649757	0.913	0.965474	1.33441	0.009491	0.744662
PPP1CC_+_111180882.23-P1P2	GTTGGCGGAAGGATCCCATG	5501	PPP1CC	2.57507	1	1	2.1527e-16	4.2991e-15	0.03	0.649757	0.913	0.965474	1.33441	0.009491	0.744662
CAMTA1_-_6845435.23-P1P2	GGGTGCGGGGCGATTGGCGG	23261	CAMTA1	-0.842953	1.1184e-10	7.8616e-10	1	1	0.011	0.631204	0.835	0.95211	1.33101	0.00381831	0.53573
CAMTA1_+_6845336.23-P1P2	GCACCACCCAACGGACTGAA	23261	CAMTA1	1.58679	1	1	2.1729e-20	2.226e-18	0.011	0.631204	0.835	0.95211	1.33101	0.00381831	0.53573
CAMTA1_+_6845371.23-P1P2	GGAGGAGCGTCCTATCCATC	23261	CAMTA1	0.130801	0.99602	1	0.0039772	0.0094901	0.011	0.631204	0.835	0.95211	1.33101	0.00381831	0.53573
CAMTA1_+_6845393.23-P1P2	GCAGGGGTCTCACTACTCTC	23261	CAMTA1	1.33101	1	1	1.9827e-10	1.0389e-09	0.011	0.631204	0.835	0.95211	1.33101	0.00381831	0.53573
CAMTA1_+_6845460.23-P1P2	GCCCACGCACAGCTCCCGTT	23261	CAMTA1	1.59853	1	1	8.4112e-19	4.2191e-17	0.011	0.631204	0.835	0.95211	1.33101	0.00381831	0.53573
CAPNS1_-_36630377.23-P1P2	GGCATACTGAGGACACTCTT	826	CAPNS1	1.89515	1	1	5.4697e-11	3.1491e-10	0.053	0.701826	0.75	0.942466	1.32891	0.0182295	0.516862
CAPNS1_-_36630403.23-P1P2	GGTCCAGGAAGGAATGATTC	826	CAPNS1	0.119106	0.97546	1	0.024545	0.054906	0.053	0.701826	0.75	0.942466	1.32891	0.0182295	0.516862
CAPNS1_-_36630878.23-P1P2	GCAGCTAGCCGGGCGGTGTG	826	CAPNS1	4.19524	1	1	1.0047e-11	6.6042e-11	0.053	0.701826	0.75	0.942466	1.32891	0.0182295	0.516862
CAPNS1_+_36630849.23-P1P2	GCGCCCGGCTAGCTGGATCC	826	CAPNS1	0.762669	1	1	5.2949e-11	3.0599e-10	0.053	0.701826	0.75	0.942466	1.32891	0.0182295	0.516862
EIF2B1_-_124118289.23-P1P2	GTCCACTTCCGCAGATTAGG	1967	EIF2B1	2.12079	1	1	2.7462e-20	2.699e-18	0.005	0.557903	0.837	0.95211	1.32877	0.00172812	0.53977
EIF2B1_-_124118327.23-P1P2	GCACCTCGTGCGTCACTTGG	1967	EIF2B1	1.23428	1	1	5.5945e-11	3.2166e-10	0.005	0.557903	0.837	0.95211	1.32877	0.00172812	0.53977
EIF2B1_-_124118454.23-P1P2	GGGGCGGGACTTCGACTCCG	1967	EIF2B1	1.32877	1	1	1.7002e-17	5.0413e-16	0.005	0.557903	0.837	0.95211	1.32877	0.00172812	0.53977
EIF2B1_+_124118275.23-P1P2	GGTGCCAGCCCCCTAATCTG	1967	EIF2B1	-1.25414	1.2724e-10	8.8509e-10	1	1	0.005	0.557903	0.837	0.95211	1.32877	0.00172812	0.53977
EIF2B1_+_124118363.23-P1P2	GCAGAGCAAGTGGTGGTCAG	1967	EIF2B1	1.73443	1	1	6.3931e-16	1.1145e-14	0.005	0.557903	0.837	0.95211	1.32877	0.00172812	0.53977
RHOT2_-_717943.23-P1P2	GCTGTGGTGCCGTGAAGCAA	89941	RHOT2	1.39587	1	1	7.5603e-12	5.0626e-11	0.03	0.649757	0.981	0.981568	1.32412	0.0113089	0.896677
RHOT2_-_717989.23-P1P2	GGACCCTGCGCTGTCCGCCG	89941	RHOT2	1.30273	1	1	1.2685e-14	1.5466e-13	0.03	0.649757	0.981	0.981568	1.32412	0.0113089	0.896677
RHOT2_-_718009.23-P1P2	GGGCCGGCGCGTCCACACGG	89941	RHOT2	1.32412	1	1	3.4701e-09	1.5125e-08	0.03	0.649757	0.981	0.981568	1.32412	0.0113089	0.896677
RHOT2_-_718107.23-P1P2	Gacagcgcggggccgagaac	89941	RHOT2	3.09048	1	1	8.1515e-18	2.6887e-16	0.03	0.649757	0.981	0.981568	1.32412	0.0113089	0.896677
RHOT2_-_718115.23-P1P2	Ggggccgagaaccggaagtg	89941	RHOT2	-0.381567	0.20126	0.444	0.79874	1	0.03	0.649757	0.981	0.981568	1.32412	0.0113089	0.896677
GLTP_-_110318407.23-P1P2	GccgccccgcccccgcTCAC	51228	GLTP	-1.845	1.7541e-13	2.4745e-12	1	1	0.077	0.748411	0.603	0.903777	1.32162	0.0274951	0.30762
GLTP_-_110318494.23-P1P2	GggACGCAGAGGAGGTGCGC	51228	GLTP	0.471015	0.99897	1	0.0010327	0.0025828	0.077	0.748411	0.603	0.903777	1.32162	0.0274951	0.30762
GLTP_-_110318502.23-P1P2	GAGGAGGTGCGCCGGTTCAT	51228	GLTP	1.32162	1	1	2.7319e-10	1.4019e-09	0.077	0.748411	0.603	0.903777	1.32162	0.0274951	0.30762
GLTP_+_110318425.23-P1P2	GGGGGGCGCGGAGACCTCGG	51228	GLTP	1.45445	1	1	4.8965e-16	8.8274e-15	0.077	0.748411	0.603	0.903777	1.32162	0.0274951	0.30762
GLTP_+_110318542.23-P1P2	GGCGGCGGGAGGCACACCTG	51228	GLTP	6.02745	1	1	4.0125e-16	7.4026e-15	0.077	0.748411	0.603	0.903777	1.32162	0.0274951	0.30762
GBE1_-_81810916.23-P1P2	GCCGGGACGCACGTCCGGAG	2632	GBE1	1.32004	1	1	1.5643e-19	1.128e-17	0.009	0.631204	0.962	0.97855	1.32004	0.00324009	0.839622
GBE1_+_81810927.23-P1P2	GTGAGTGGGCGGAGAGGCCT	2632	GBE1	1.73953	1	1	5.5552e-19	3.0298e-17	0.009	0.631204	0.962	0.97855	1.32004	0.00324009	0.839622
GBE1_+_81810938.23-P1P2	GTGCCAGCCGCGTGAGTGGG	2632	GBE1	1.09195	1	1	1.2716e-10	6.866e-10	0.009	0.631204	0.962	0.97855	1.32004	0.00324009	0.839622
GBE1_+_81810987.23-P1P2	GGGAAAAAACCGTTAAGGGG	2632	GBE1	2.06139	1	1	2.3642e-13	2.1365e-12	0.009	0.631204	0.962	0.97855	1.32004	0.00324009	0.839622
GBE1_+_81810991.23-P1P2	GAGCAGGAAAAAACCGTTAA	2632	GBE1	-0.314399	2.1006e-05	6.853e-05	0.99998	1	0.009	0.631204	0.962	0.97855	1.32004	0.00324009	0.839622
ZNF446_-_58987327.23-P1P2	GACTCTGCCGTACCTCCTAG	55663	ZNF446	1.83431	1	1	4.0364e-12	2.8502e-11	0.194	0.82397	0.955	0.975733	1.31906	0.0787247	0.843485
ZNF446_-_58987354.23-P1P2	GAGCGCCTCTCAGGCGTCAG	55663	ZNF446	2.65006	1	1	2.3006e-17	6.4464e-16	0.194	0.82397	0.955	0.975733	1.31906	0.0787247	0.843485
ZNF446_-_58987494.23-P1P2	GGCGTCGCCGGGGCAACACC	55663	ZNF446	-0.0101546	0.35544	0.7557	0.64456	1	0.194	0.82397	0.955	0.975733	1.31906	0.0787247	0.843485
ZNF446_+_58987479.23-P1P2	GCCTCAGCCGGGTGTTGCCC	55663	ZNF446	0.803811	0.99977	1	0.00023031	0.00060667	0.194	0.82397	0.955	0.975733	1.31906	0.0787247	0.843485
DEAF1_-_695178.23-P1P2	GCGAAGCCGCCGCCCGAATA	10522	DEAF1	-0.887864	3.9738e-09	2.0882e-08	1	1	0.136	0.816917	0.652	0.927331	1.31893	0.0491339	0.342796
DEAF1_-_695188.23-P1P2	GGCCCGAATAGGGACCGAAA	10522	DEAF1	-1.7316	1.6754e-07	7.0267e-07	1	1	0.136	0.816917	0.652	0.927331	1.31893	0.0491339	0.342796
DEAF1_-_695315.23-P1P2	Ggagaccgagtcctgaaccg	10522	DEAF1	1.33741	1	1	1.6056e-10	8.5396e-10	0.136	0.816917	0.652	0.927331	1.31893	0.0491339	0.342796
DEAF1_-_695319.23-P1P2	Gccgagtcctgaaccgagga	10522	DEAF1	1.31893	1	1	9.6255e-13	7.6774e-12	0.136	0.816917	0.652	0.927331	1.31893	0.0491339	0.342796
DEAF1_+_695237.23-P1P2	Ggggcagcctctgttcgcct	10522	DEAF1	1.57745	1	1	6.7046e-13	5.524e-12	0.136	0.816917	0.652	0.927331	1.31893	0.0491339	0.342796
ZC3H7B_-_41697393.23-P1P2	GTCCAGGCATGAGCTTTCGA	23264	ZC3H7B	-0.134866	0.061659	0.14448	0.93834	1	0.117	0.816917	0.864	0.952628	1.31622	0.054505	0.731318
ZC3H7B_+_41697408.23-P1P2	GGGGGGGCGTGGGGGCGAGT	23264	ZC3H7B	1.33436	1	1	7.5028e-14	7.572e-13	0.117	0.816917	0.864	0.952628	1.31622	0.054505	0.731318
ZC3H7B_+_41697426.23-P1P2	GGCACCTGGGGAGAAGGGCG	23264	ZC3H7B	1.31622	1	1	4.0446e-12	2.8551e-11	0.117	0.816917	0.864	0.952628	1.31622	0.054505	0.731318
RNASEH2A_-_12917306.23-P1P2	GGGGACTACAATTCCCAGGA	10535	RNASEH2A	0.997275	1	1	2.0716e-08	8.1985e-08	0.042	0.679446	0.796	0.943945	1.3146	0.0162635	0.484018
RNASEH2A_-_12917325.23-P1P2	GGGGCGCACGGCAGCGACGT	10535	RNASEH2A	1.41381	1	1	4.5755e-13	3.8958e-12	0.042	0.679446	0.796	0.943945	1.3146	0.0162635	0.484018
RNASEH2A_-_12917331.23-P1P2	GACGGCAGCGACGTCGGCGT	10535	RNASEH2A	-0.573584	2.3686e-11	1.9109e-10	1	1	0.042	0.679446	0.796	0.943945	1.3146	0.0162635	0.484018
RNASEH2A_-_12917349.23-P1P2	GTCGGCTGCGTAAGCGTCCA	10535	RNASEH2A	1.3146	1	1	2.7788e-09	1.2313e-08	0.042	0.679446	0.796	0.943945	1.3146	0.0162635	0.484018
RNASEH2A_-_12917352.23-P1P2	GGCTGCGTAAGCGTCCACGG	10535	RNASEH2A	1.95892	1	1	3.9826e-15	5.5389e-14	0.042	0.679446	0.796	0.943945	1.3146	0.0162635	0.484018
RUVBL2_-_49496819.23-P1P2	GGAGCTGGAGGCCTCAAAGT	10856	RUVBL2	-0.799888	4.9463e-06	1.7251e-05	1	1	0.085	0.763076	0.763	0.942466	1.312	0.0318731	0.444293
RUVBL2_+_49496515.23-P1P2	GTCCCAACGCTTCGGGGCAG	10856	RUVBL2	1.312	1	1	2.9182e-15	4.204e-14	0.085	0.763076	0.763	0.942466	1.312	0.0318731	0.444293
RUVBL2_+_49496631.23-P1P2	GGGGCGTGGGCCAATGGCGC	10856	RUVBL2	-1.0351	1.5381e-07	6.4753e-07	1	1	0.085	0.763076	0.763	0.942466	1.312	0.0318731	0.444293
RUVBL2_+_49496992.23-P1P2	GCCTCCCACCGAGGCTGCGC	10856	RUVBL2	3.39656	1	1	5.179e-21	7.2141e-19	0.085	0.763076	0.763	0.942466	1.312	0.0318731	0.444293
RUVBL2_+_49497105.23-P1P2	GCGCGAGGAGCGAGATGTTC	10856	RUVBL2	1.63435	1	1	1.9511e-11	1.2178e-10	0.085	0.763076	0.763	0.942466	1.312	0.0318731	0.444293
UIMC1_-_176433855.23-P1P2	GGACGTACCAACTGCGCGGG	51720	UIMC1	1.15479	1	1	2.4817e-13	2.2333e-12	0.085	0.763076	0.817	0.947528	1.30816	0.0316864	0.595569
UIMC1_-_176433876.23-P1P2	GGCGCTGACCGCCCGTGAGC	51720	UIMC1	5.39184	1	1	7.3206e-16	1.2571e-14	0.085	0.763076	0.817	0.947528	1.30816	0.0316864	0.595569
UIMC1_+_176433675.23-P1P2	GACCCCCGGCAACCCGGAGA	51720	UIMC1	-0.89986	1.0341e-08	5.1059e-08	1	1	0.085	0.763076	0.817	0.947528	1.30816	0.0316864	0.595569
UIMC1_+_176433865.23-P1P2	GAAGGTGCGAGCCGGCTCAC	51720	UIMC1	1.46154	1	1	9.6653e-10	4.5778e-09	0.085	0.763076	0.817	0.947528	1.30816	0.0316864	0.595569
RAB11FIP2_-_119806478.23-P1P2	GGGCGGGGCCTCGAGGTCAG	22841	RAB11FIP2	1.30711	1	1	1.0142e-10	5.5582e-10	0.023	0.631204	0.885	0.956181	1.30711	0.00804501	0.639741
RAB11FIP2_-_119806545.23-P1P2	GGGCGCAATGGCGGGGACCC	22841	RAB11FIP2	0.757173	1	1	1.4672e-11	9.3587e-11	0.023	0.631204	0.885	0.956181	1.30711	0.00804501	0.639741
RAB11FIP2_-_119806651.23-P1P2	GGCTGGGGACCGCTCGTGAG	22841	RAB11FIP2	1.6917	1	1	1.917e-14	2.242e-13	0.023	0.631204	0.885	0.956181	1.30711	0.00804501	0.639741
RAB11FIP2_+_119806497.23-P1P2	GCGCGCGCCTCCAGTCGCCA	22841	RAB11FIP2	0.100855	0.91748	1	0.082522	0.17624	0.023	0.631204	0.885	0.956181	1.30711	0.00804501	0.639741
RAB11FIP2_+_119806540.23-P1P2	GCCAAGCAGCATCAAGCCCC	22841	RAB11FIP2	1.89226	1	1	8.8634e-10	4.2269e-09	0.023	0.631204	0.885	0.956181	1.30711	0.00804501	0.639741
MAP2K1_-_66679180.23-P1P2	GAATAGGGGCGGAGCCGAGT	5604	MAP2K1	1.39945	1	1	3.7003e-18	1.4159e-16	0.201	0.826705	0.927	0.968583	1.30377	0.0794587	0.727842
MAP2K1_+_66679077.23-P1P2	GGGAGCGCGGCGCACTGCCT	5604	MAP2K1	-1.19706	7.8674e-08	3.4331e-07	1	1	0.201	0.826705	0.927	0.968583	1.30377	0.0794587	0.727842
MAP2K1_+_66679098.23-P1P2	GATGACGCGGAAATACGTCA	5604	MAP2K1	0.0509125	0.83264	1	0.16736	0.34646	0.201	0.826705	0.927	0.968583	1.30377	0.0794587	0.727842
MAP2K1_+_66679123.23-P1P2	GCAATGGGGGCAAGCCTCGG	5604	MAP2K1	1.30377	1	1	3.8888e-08	1.4914e-07	0.201	0.826705	0.927	0.968583	1.30377	0.0794587	0.727842
MAP2K1_+_66679137.23-P1P2	GGCCTCGCAGACAACCAATG	5604	MAP2K1	2.30197	1	1	7.1953e-14	7.2959e-13	0.201	0.826705	0.927	0.968583	1.30377	0.0794587	0.727842
CALM1_-_90863254.23-P1P2	GGGGAGGCCTGGCGAACCCG	801	CALM1	1.8085	1	1	2.6024e-08	1.0191e-07	0.107	0.810762	0.874	0.952628	1.29952	0.0387008	0.621538
CALM1_+_90863175.23-P1P2	GTGGGTCGGGGAAGCGTTCT	801	CALM1	1.29952	1	1	1.8642e-16	3.8085e-15	0.107	0.810762	0.874	0.952628	1.29952	0.0387008	0.621538
CALM1_+_90863194.23-P1P2	GAGTCGCGGCGGCCCTACGC	801	CALM1	-0.106463	0.16303	0.3639	0.83697	1	0.107	0.810762	0.874	0.952628	1.29952	0.0387008	0.621538
CALM1_+_90863205.23-P1P2	GCCCTGCGCGCCAGTCGCGG	801	CALM1	0.499609	1	1	2.7148e-06	8.5019e-06	0.107	0.810762	0.874	0.952628	1.29952	0.0387008	0.621538
CALM1_+_90863208.23-P1P2	GGCCCCCTGCGCGCCAGTCG	801	CALM1	1.31217	1	1	6.3474e-07	2.1279e-06	0.107	0.810762	0.874	0.952628	1.29952	0.0387008	0.621538
SNX13_-_17980200.23-P1P2	GGTGACCGTCTCCATAGCGC	23161	SNX13	1.45097	1	1	9.8871e-16	1.6341e-14	0.063	0.743744	0.913	0.965474	1.29641	0.0227908	0.690375
SNX13_-_17980229.23-P1P2	GAGAAGCGGAGGTAGGCTGT	23161	SNX13	1.87918	1	1	4.1091e-12	2.8978e-11	0.063	0.743744	0.913	0.965474	1.29641	0.0227908	0.690375
SNX13_-_17980241.23-P1P2	GAGGCTGTCGGCAGTCGGCT	23161	SNX13	-0.249137	0.0012017	0.0033113	0.9988	1	0.063	0.743744	0.913	0.965474	1.29641	0.0227908	0.690375
SNX13_-_17980287.23-P1P2	GCGGGCGCCTGGGCCAACTT	23161	SNX13	-0.187216	0.036062	0.086656	0.96394	1	0.063	0.743744	0.913	0.965474	1.29641	0.0227908	0.690375
SNX13_+_17980183.23-P1P2	GCGCGCCGGCGCTATGGAGA	23161	SNX13	1.29641	1	1	8.4039e-14	8.3982e-13	0.063	0.743744	0.913	0.965474	1.29641	0.0227908	0.690375
G6PC3_-_42148007.23-P1P2	GCCCTGACCCGGAACCGCAC	92579	G6PC3	2.71978	1	1	1.8275e-14	2.1477e-13	0.09	0.763076	0.944	0.969362	1.2928	0.0335389	0.776488
G6PC3_-_42148108.23-P1P2	GTCCCCTGCGCTGCCCAGTA	92579	G6PC3	3.51132	1	1	2.8094e-16	5.4232e-15	0.09	0.763076	0.944	0.969362	1.2928	0.0335389	0.776488
G6PC3_-_42148122.23-P1P2	GCAGTAGGGAGGAAAACCGG	92579	G6PC3	0.212198	0.99104	1	0.0089559	0.020735	0.09	0.763076	0.944	0.969362	1.2928	0.0335389	0.776488
G6PC3_-_42148132.23-P1P2	GGAAAACCGGAGGAGAGCGC	92579	G6PC3	1.2928	1	1	2.4872e-11	1.5237e-10	0.09	0.763076	0.944	0.969362	1.2928	0.0335389	0.776488
G6PC3_-_42148147.23-P1P2	GGCGCAGGAGGAAACAGTAC	92579	G6PC3	-0.303548	0.057054	0.13414	0.94295	1	0.09	0.763076	0.944	0.969362	1.2928	0.0335389	0.776488
TLN1_-_35732239.23-P1P2	GGGCCCGCGCTCTATGGTCG	7094	TLN1	1.29241	1	1	5.6409e-10	2.7665e-09	0.011	0.631204	0.981	0.981568	1.29241	0.00441364	0.896677
TLN1_-_35732326.23-P1P2	GCCTCCCTGGCAGGAAGCGA	7094	TLN1	0.976186	0.99999	1	1.0446e-05	3.0902e-05	0.011	0.631204	0.981	0.981568	1.29241	0.00441364	0.896677
TLN1_-_35732346.23-P1P2	GGGTGCGGCGCAATCCGGAG	7094	TLN1	3.5633	1	1	1.5675e-20	1.7244e-18	0.011	0.631204	0.981	0.981568	1.29241	0.00441364	0.896677
TLN1_-_35732564.23-P1P2	GTCCCACAGTGCCACGGGGT	7094	TLN1	1.03551	1	1	2.1395e-07	7.529e-07	0.011	0.631204	0.981	0.981568	1.29241	0.00441364	0.896677
TLN1_+_35732338.23-P1P2	GGTCGTCCTGGCGTCCTCTC	7094	TLN1	1.42154	1	1	2.4311e-13	2.1914e-12	0.011	0.631204	0.981	0.981568	1.29241	0.00441364	0.896677
FBL_-_40337119.23-P1P2	GGGCGCACGCGCAGTGAGCC	2091	FBL	1.29176	1	1	1.1771e-08	4.801e-08	0.171	0.816917	0.558	0.897188	1.29176	0.0665852	0.277976
FBL_+_40337115.23-P1P2	GTCGACAGGCTCGAGAATCC	2091	FBL	1.46582	1	1	8.4793e-12	5.6369e-11	0.171	0.816917	0.558	0.897188	1.29176	0.0665852	0.277976
FBL_+_40337129.23-P1P2	GCAGCGGGTTGCGTGTCGAC	2091	FBL	-0.542196	1.5253e-08	7.3537e-08	1	1	0.171	0.816917	0.558	0.897188	1.29176	0.0665852	0.277976
FBL_+_40337173.23-P1P2	GGCGACCGCTGCACAGGCAA	2091	FBL	3.66288	1	1	1.4489e-19	1.0586e-17	0.171	0.816917	0.558	0.897188	1.29176	0.0665852	0.277976
FBL_+_40337194.23-P1P2	GGAAACCGGAAGCGAGTTTA	2091	FBL	-0.877464	2.5613e-10	1.6777e-09	1	1	0.171	0.816917	0.558	0.897188	1.29176	0.0665852	0.277976
PNPLA6_-_7600469.23-P1P2	GCTGCAAACTGGAATGGTAA	10908	PNPLA6	5.9689	1	1	6.6064e-15	8.6311e-14	0.069	0.748411	0.919	0.965767	1.28905	0.023991	0.711052
PNPLA6_-_7600598.23-P1P2	GCGGGCGGAACTACGTTTCC	10908	PNPLA6	-0.0696568	0.24345	0.53134	0.75655	1	0.069	0.748411	0.919	0.965767	1.28905	0.023991	0.711052
PNPLA6_+_7599558.23-P1P2	GGAAAGTTACTGAGATTCTG	10908	PNPLA6	-0.803692	3.9278e-07	1.5627e-06	1	1	0.069	0.748411	0.919	0.965767	1.28905	0.023991	0.711052
PNPLA6_+_7599594.23-P1P2	GACGCTGGGATTAGTGGGTG	10908	PNPLA6	1.28905	1	1	5.1295e-12	3.5508e-11	0.069	0.748411	0.919	0.965767	1.28905	0.023991	0.711052
PNPLA6_+_7599599.23-P1P2	GCAGAGACGCTGGGATTAGT	10908	PNPLA6	1.73491	1	1	2.0336e-15	3.0761e-14	0.069	0.748411	0.919	0.965767	1.28905	0.023991	0.711052
AKAP10_-_19881281.23-P1P2	GCTACCCGCGCCTCTTTCCC	11216	AKAP10	1.28838	1	1	1.464e-11	9.3415e-11	0.081	0.763076	0.363	0.842191	1.28838	0.0300131	0.158798
AKAP10_+_19881269.23-P1P2	GCACCCAGGGCCCGGGAAAG	11216	AKAP10	2.18459	1	1	1.9832e-13	1.823e-12	0.081	0.763076	0.363	0.842191	1.28838	0.0300131	0.158798
AKAP10_+_19881283.23-P1P2	GTGGCTCGCTCCAGGCACCC	11216	AKAP10	2.34449	1	1	5.041e-15	6.8135e-14	0.081	0.763076	0.363	0.842191	1.28838	0.0300131	0.158798
AKAP10_+_19881302.23-P1P2	GAAAACAGCTGCAGGAACGG	11216	AKAP10	-1.35185	4.4125e-12	4.2097e-11	1	1	0.081	0.763076	0.363	0.842191	1.28838	0.0300131	0.158798
AKAP10_+_19881435.23-P1P2	GGTACCCAGGGGCCGGAAGC	11216	AKAP10	-1.81516	1.6149e-10	1.1006e-09	1	1	0.081	0.763076	0.363	0.842191	1.28838	0.0300131	0.158798
EPN1_-_56186436.23-P1P2	GGATCCCCCGCTGCAGCGGG	29924	EPN1	4.19524	1	1	1.1606e-17	3.6217e-16	0.034	0.649757	0.775	0.943144	1.28738	0.0133022	0.459772
EPN1_-_56186450.23-P1P2	GGCGGGCGGAAGTGACGTAG	29924	EPN1	0.68446	1	1	2.8265e-13	2.5185e-12	0.034	0.649757	0.775	0.943144	1.28738	0.0133022	0.459772
EPN1_-_56186463.23-P1P2	GACGTAGAGGCGCCTAGCAA	29924	EPN1	-0.709632	1.1491e-11	9.9174e-11	1	1	0.034	0.649757	0.775	0.943144	1.28738	0.0133022	0.459772
EPN1_-_56186548.23-P1P2	GGGCGGGGTGCGGCACGGGA	29924	EPN1	1.28738	1	1	7.5663e-09	3.159e-08	0.034	0.649757	0.775	0.943144	1.28738	0.0133022	0.459772
EPN1_+_56186421.23-P1P2	GTCACTTCCGCCCGCTGCAG	29924	EPN1	1.4123	1	1	2.3805e-12	1.7586e-11	0.034	0.649757	0.775	0.943144	1.28738	0.0133022	0.459772
SCML1_-_17755465.23-P1P2	GCCGCCCTCACCCAAGGACT	6322	SCML1	-0.525011	2.6918e-09	1.4552e-08	1	1	0.023	0.631204	0.886	0.956515	1.28465	0.00743308	0.640373
SCML1_-_17755483.23-P1P2	GTGGGAGAGCACCCGCGGAT	6322	SCML1	6.04156	1	1	5.182e-18	1.8478e-16	0.023	0.631204	0.886	0.956515	1.28465	0.00743308	0.640373
SCML1_+_17755431.23-P1P2	GTGAGGGCGGGAATTTGCTA	6322	SCML1	1.28465	1	1	5.9031e-09	2.4931e-08	0.023	0.631204	0.886	0.956515	1.28465	0.00743308	0.640373
SCML1_+_17755454.23-P1P2	GCGGGTGCTCTCCCAGTCCT	6322	SCML1	1.92166	1	1	1.492e-19	1.0861e-17	0.023	0.631204	0.886	0.956515	1.28465	0.00743308	0.640373
SCML1_+_17755484.23-P1P2	GGACAGGCGTCACCGTTGAT	6322	SCML1	0.994767	0.99996	1	4.0412e-05	0.00011338	0.023	0.631204	0.886	0.956515	1.28465	0.00743308	0.640373
ARSE_-_2882359.23-P1P2	GGGCAGAGAGCACTTGCACA	no_gid	ARSE	0.81803	1	1	4.4199e-13	3.7733e-12	0.028	0.649757	0.976	0.981568	1.28154	0.0106918	0.892241
ARSE_-_2882462.23-P1P2	GTCCCCCCACATCGCAGCAT	no_gid	ARSE	2.2449	1	1	2.3799e-17	6.6253e-16	0.028	0.649757	0.976	0.981568	1.28154	0.0106918	0.892241
ARSE_-_2882700.23-P1P2	GATTGCCTGTGCTGTTACAC	no_gid	ARSE	1.28154	1	1	2.828e-09	1.2511e-08	0.028	0.649757	0.976	0.981568	1.28154	0.0106918	0.892241
ARSE_-_2882733.23-P1P2	GAATATGATCATATCCAAcc	no_gid	ARSE	1.29253	1	1	2.7396e-11	1.667e-10	0.028	0.649757	0.976	0.981568	1.28154	0.0106918	0.892241
ARSE_+_2882683.23-P1P2	GGCACCCTGTGTAACAGCAC	no_gid	ARSE	-0.106396	0.12829	0.29006	0.87171	1	0.028	0.649757	0.976	0.981568	1.28154	0.0106918	0.892241
ACP2_-_47270495.23-P1P2	GCGGGGAAAAGGCGCAGTCT	53	ACP2	1.27957	1	1	1.8155e-12	1.3699e-11	0.023	0.631204	0.981	0.981568	1.27957	0.00775548	0.896677
ACP2_-_47270499.23-P1P2	GGAAAAGGCGCAGTCTCGGT	53	ACP2	-0.120186	0.06618	0.15459	0.93382	1	0.023	0.631204	0.981	0.981568	1.27957	0.00775548	0.896677
ACP2_-_47270511.23-P1P2	GTCTCGGTGGGATTGCGTGC	53	ACP2	2.97867	1	1	5.7505e-18	2.0061e-16	0.023	0.631204	0.981	0.981568	1.27957	0.00775548	0.896677
ACP2_-_47270521.23-P1P2	GATTGCGTGCAGGAGGGTCG	53	ACP2	2.12177	1	1	3.8562e-19	2.2221e-17	0.023	0.631204	0.981	0.981568	1.27957	0.00775548	0.896677
ACP2_-_47270745.23-P1P2	GGGGTGCAGAATTGAGGCGA	53	ACP2	0.324385	1	1	8.8721e-07	2.9222e-06	0.023	0.631204	0.981	0.981568	1.27957	0.00775548	0.896677
KLHL3_-_137071670.23-P1P2	GGCGGCAGCTCCAGCGACCC	26249	KLHL3	-0.481305	3.2691e-06	1.1653e-05	1	1	0.169	0.816917	0.841	0.95211	1.27934	0.0653318	0.547446
KLHL3_+_137071639.23-P1P2	GTGGAGCTGCCGCCGTTCCT	26249	KLHL3	1.80822	1	1	1.3459e-11	8.6473e-11	0.169	0.816917	0.841	0.95211	1.27934	0.0653318	0.547446
KLHL3_+_137071714.23-P1P2	GGGGCTAATCGCCTGGGCTG	26249	KLHL3	0.636118	0.9999	1	0.00010164	0.00027545	0.169	0.816917	0.841	0.95211	1.27934	0.0653318	0.547446
KLHL3_+_137071796.23-P1P2	GGTAGGGGCCAGTATTTCTC	26249	KLHL3	1.27934	1	1	3.194e-13	2.8129e-12	0.169	0.816917	0.841	0.95211	1.27934	0.0653318	0.547446
KLHL3_+_137071960.23-P1P2	GAGCTACTACAGAATTTGGG	26249	KLHL3	1.3895	1	1	8.3823e-09	3.4798e-08	0.169	0.816917	0.841	0.95211	1.27934	0.0653318	0.547446
SLC12A2_-_127419098.23-P1P2	GGGGAGGGAGGTGAAGGCGT	6558	SLC12A2	1.62528	1	1	1.9086e-12	1.4321e-11	0.051	0.701826	0.9	0.96217	1.27787	0.0191827	0.654999
SLC12A2_-_127419157.23-P1P2	GCCTCCCGGCGACATCACTG	6558	SLC12A2	0.894751	1	1	1.7243e-13	1.6102e-12	0.051	0.701826	0.9	0.96217	1.27787	0.0191827	0.654999
SLC12A2_+_127419124.23-P1P2	GCGCCGGGAGGATCTCCGCG	6558	SLC12A2	1.27787	1	1	1.9584e-06	6.2188e-06	0.051	0.701826	0.9	0.96217	1.27787	0.0191827	0.654999
SLC12A2_+_127419190.23-P1P2	GGCAGTGCGGGCAGCACGAA	6558	SLC12A2	2.2611	1	1	3.9362e-17	1.0168e-15	0.051	0.701826	0.9	0.96217	1.27787	0.0191827	0.654999
SLC12A2_+_127419219.23-P1P2	GGCGGCCAGCCAGTCCGCAA	6558	SLC12A2	-0.644051	4.4269e-09	2.3091e-08	1	1	0.051	0.701826	0.9	0.96217	1.27787	0.0191827	0.654999
MMD_-_53499398.23-P1P2	GTGCGTGCACCCGCGGTCGC	23531	MMD	1.27728	1	1	1.9154e-12	1.4366e-11	0.109	0.816917	0.28	0.817087	1.27728	0.0387928	0.118309
MMD_-_53499438.23-P1P2	GAGCCAATCGGCACCCCGAG	23531	MMD	-0.56617	0.0056285	0.014556	0.99437	1	0.109	0.816917	0.28	0.817087	1.27728	0.0387928	0.118309
MMD_+_53499359.23-P1P2	GCGCAGGCGAACAGAGCCgg	23531	MMD	1.4875	1	1	4.8241e-11	2.8125e-10	0.109	0.816917	0.28	0.817087	1.27728	0.0387928	0.118309
MMD_+_53499362.23-P1P2	GGCACGCAGGCGAACAGAGC	23531	MMD	-1.47654	2.9709e-16	1.1938e-14	1	1	0.109	0.816917	0.28	0.817087	1.27728	0.0387928	0.118309
MMD_+_53499419.23-P1P2	GCGCCGCTCGGGGTGCCGAT	23531	MMD	1.95391	1	1	4.9965e-11	2.9013e-10	0.109	0.816917	0.28	0.817087	1.27728	0.0387928	0.118309
RABGAP1_-_125703123.23-P1P2	GCAGGCGCACAGTCCTGAGG	23637	RABGAP1	-0.665283	1.3449e-10	9.3016e-10	1	1	0.055	0.701826	0.354	0.842191	1.27616	0.0203615	0.154904
RABGAP1_-_125703226.23-P1P2	GGTCGCAGACCTATGAGACG	23637	RABGAP1	-1.03778	3.8096e-11	2.9499e-10	1	1	0.055	0.701826	0.354	0.842191	1.27616	0.0203615	0.154904
RABGAP1_+_125703087.23-P1P2	GGCGCCTGCGCGAAGTGCAC	23637	RABGAP1	1.27616	1	1	2.5842e-12	1.8982e-11	0.055	0.701826	0.354	0.842191	1.27616	0.0203615	0.154904
RABGAP1_+_125703164.23-P1P2	GGGCCCAATACCGGGAAGCG	23637	RABGAP1	5.45224	1	1	9.7281e-16	1.6113e-14	0.055	0.701826	0.354	0.842191	1.27616	0.0203615	0.154904
RABGAP1_+_125703213.23-P1P2	GGCCCCCTGCCCCGTCTCAT	23637	RABGAP1	2.22761	1	1	2.4718e-16	4.8513e-15	0.055	0.701826	0.354	0.842191	1.27616	0.0203615	0.154904
SUPT16H_-_21852367.23-P1P2	GGCAAAGAGTCGATTTTCGC	11198	SUPT16H	-0.0531997	0.39278	0.82847	0.60722	1	0.04	0.675329	0.897	0.96217	1.26835	0.0155248	0.6504
SUPT16H_-_21852418.23-P1P2	GAATCGACGTCGTCACGTGA	11198	SUPT16H	1.33732	1	1	8.0924e-13	6.5517e-12	0.04	0.675329	0.897	0.96217	1.26835	0.0155248	0.6504
SUPT16H_+_21852281.23-P1P2	GTCCCCCGTCCATCCGAAAG	11198	SUPT16H	1.26835	1	1	1.0318e-15	1.6973e-14	0.04	0.675329	0.897	0.96217	1.26835	0.0155248	0.6504
SUPT16H_+_21852430.23-P1P2	GGCTGGGCTGAGAGTTAATA	11198	SUPT16H	-0.442794	3.7499e-09	1.9781e-08	1	1	0.04	0.675329	0.897	0.96217	1.26835	0.0155248	0.6504
SUPT16H_+_21852493.23-P1P2	GGCCTCCTTCGCTTCGTCTA	11198	SUPT16H	3.03989	1	1	3.3234e-21	5.0544e-19	0.04	0.675329	0.897	0.96217	1.26835	0.0155248	0.6504
SLC12A4_-_68000820.23-P2	GTCCCTCCAGTCACCCTGTA	6560	SLC12A4	3.97252	1	1	1.1582e-07	4.2017e-07	0.052	0.701826	0.931	0.969163	1.2668	0.0134127	0.639185
SLC12A4_-_68002677.23-P1	GCTGGTGGCGGGAAGACCCC	6560	SLC12A4	-0.930098	6.1911e-08	2.7355e-07	1	1	0.052	0.701826	0.931	0.969163	1.2668	0.0134127	0.639185
SLC12A4_-_68002696.23-P1	GTGGGCGGGAGCACTCCTAG	6560	SLC12A4	1.69038	1	1	3.4158e-13	2.9859e-12	0.052	0.701826	0.931	0.969163	1.2668	0.0134127	0.639185
SLC12A4_-_68002704.23-P1	GAGCACTCCTAGTGGCTCCA	6560	SLC12A4	-0.77861	7.765e-09	3.9005e-08	1	1	0.052	0.701826	0.931	0.969163	1.2668	0.0134127	0.639185
SLC12A4_-_68002821.23-P1	Gccacctcggggttgtttta	6560	SLC12A4	1.2668	1	1	3.4936e-06	1.0818e-05	0.052	0.701826	0.931	0.969163	1.2668	0.0134127	0.639185
SLC12A4_+_68000783.23-P2	GGAGGGACCTGGAGCTACAT	6560	SLC12A4	0.791243	1	1	2.4896e-15	3.6505e-14	0.052	0.701826	0.931	0.969163	1.2668	0.0134127	0.639185
SLC12A4_+_68000811.23-P2	GCCACGCCTTGGCCCCTACA	6560	SLC12A4	-0.151401	0.1371	0.30871	0.8629	1	0.052	0.701826	0.931	0.969163	1.2668	0.0134127	0.639185
SLC12A4_+_68000866.23-P2	GTCAGCCTGGACCAGTGGGC	6560	SLC12A4	6.09664	1	1	6.6451e-19	3.501e-17	0.052	0.701826	0.931	0.969163	1.2668	0.0134127	0.639185
SLC12A4_+_68002689.23-P1	GCCCAGGCCGTGGAGCCACT	6560	SLC12A4	1.69317	1	1	2.727e-17	7.4104e-16	0.052	0.701826	0.931	0.969163	1.2668	0.0134127	0.639185
C3orf18_-_50605250.23-P1P2	GCCTAGAGCCCGCCCAGAAT	51161	C3orf18	0.187834	0.9967	1	0.0032988	0.007927	0.197	0.82397	0.804	0.943945	1.26249	0.0773555	0.49386
C3orf18_-_50605359.23-P1P2	GGGCCTGCGCCGAAGTTGGG	51161	C3orf18	1.84402	1	1	7.5476e-11	4.2352e-10	0.197	0.82397	0.804	0.943945	1.26249	0.0773555	0.49386
C3orf18_+_50605203.23-P1P2	GACAGCCAATCGGAGGCCGG	51161	C3orf18	-0.81504	3.2769e-09	1.744e-08	1	1	0.197	0.82397	0.804	0.943945	1.26249	0.0773555	0.49386
C3orf18_+_50605210.23-P1P2	GAGGCCCGACAGCCAATCGG	51161	C3orf18	1.42829	1	1	2.311e-09	1.0351e-08	0.197	0.82397	0.804	0.943945	1.26249	0.0773555	0.49386
C3orf18_+_50605236.23-P1P2	GGAACGGTCCAATTCTGGGC	51161	C3orf18	1.26249	1	1	1.7158e-12	1.3036e-11	0.197	0.82397	0.804	0.943945	1.26249	0.0773555	0.49386
SLC22A17_-_23822166.23-P1P2	GCCCACGTCAGCAGAACCTT	51310	SLC22A17	1.34364	1	1	5.6649e-18	1.9852e-16	0.25	0.837264	0.492	0.87791	1.26161	0.103108	0.237698
SLC22A17_+_23822120.23-P1P2	GGGGAGGAGAGTCTAGAGGA	51310	SLC22A17	1.495	1	1	1.61e-08	6.45e-08	0.25	0.837264	0.492	0.87791	1.26161	0.103108	0.237698
SLC22A17_+_23822124.23-P1P2	GGAAGGGGAGGAGAGTCTAG	51310	SLC22A17	1.26161	1	1	2.8987e-11	1.7547e-10	0.25	0.837264	0.492	0.87791	1.26161	0.103108	0.237698
SLC22A17_+_23822139.23-P1P2	GGTTCTGCTGACGTGGGAAG	51310	SLC22A17	-1.50989	2.1576e-14	4.0837e-13	1	1	0.25	0.837264	0.492	0.87791	1.26161	0.103108	0.237698
SLC22A17_+_23822540.23-P1P2	GTGAAGCTAGGGCTGATACA	51310	SLC22A17	0.330965	0.97072	1	0.029276	0.06506	0.25	0.837264	0.492	0.87791	1.26161	0.103108	0.237698
LRRFIP2_-_37217818.23-P1P2	GCCTGAGCGGCCGACTGAGG	9209	LRRFIP2	-0.984383	2.6727e-08	1.2449e-07	1	1	0.033	0.649757	0.603	0.903777	1.26117	0.0123341	0.310525
LRRFIP2_-_37217824.23-P1P2	GCGGCCGACTGAGGAGGCGA	9209	LRRFIP2	1.48076	1	1	1.7799e-14	2.0981e-13	0.033	0.649757	0.603	0.903777	1.26117	0.0123341	0.310525
LRRFIP2_-_37217928.23-P1P2	GTCCGGGCTTGCACCCCGCT	9209	LRRFIP2	7.01563	1	1	8.2903e-23	3.3441e-20	0.033	0.649757	0.603	0.903777	1.26117	0.0123341	0.310525
LRRFIP2_-_37217942.23-P1P2	GCCGCTGGGCAAAGTACCCG	9209	LRRFIP2	1.26117	1	1	3.7667e-11	2.2372e-10	0.033	0.649757	0.603	0.903777	1.26117	0.0123341	0.310525
LRRFIP2_+_37217901.23-P1P2	GGGGGTGCAAGCCCGGACCG	9209	LRRFIP2	-0.806628	4.8898e-08	2.1921e-07	1	1	0.033	0.649757	0.603	0.903777	1.26117	0.0123341	0.310525
RPS19_-_42364134.23-P1P2	GGAAACGCGGGAGGAAACCC	6223	RPS19	-0.598449	4.8639e-08	2.1823e-07	1	1	0.179	0.816917	0.603	0.903777	1.25867	0.0693922	0.310147
RPS19_+_42364138.23-P1P2	GAGGGCCAAGGGGTCGCGCG	6223	RPS19	6.26294	1	1	1.0258e-13	1.0057e-12	0.179	0.816917	0.603	0.903777	1.25867	0.0693922	0.310147
RPS19_+_42364168.23-P1P2	GTGTCTAGTGAGGGGTGGAG	6223	RPS19	1.76805	1	1	5.5871e-12	3.8429e-11	0.179	0.816917	0.603	0.903777	1.25867	0.0693922	0.310147
RPS19_+_42364177.23-P1P2	GAGGGGAGGGTGTCTAGTGA	6223	RPS19	-0.920493	3.0777e-11	2.4333e-10	1	1	0.179	0.816917	0.603	0.903777	1.25867	0.0693922	0.310147
RPS19_+_42364237.23-P1P2	GAGAGCGAGGGTAGACGCTG	6223	RPS19	1.25867	1	1	1.1958e-09	5.5831e-09	0.179	0.816917	0.603	0.903777	1.25867	0.0693922	0.310147
POLRMT_-_633671.23-P1P2	GGAGGCGCGAAGGCATGCGC	5442	POLRMT	1.2585	1	1	3.7606e-14	4.0792e-13	0.022	0.631204	0.888	0.957927	1.2585	0.00696512	0.642093
POLRMT_-_633687.23-P1P2	GCGCCGGTGGACGCTCTGAT	5442	POLRMT	0.234469	0.99887	1	0.0011273	0.0028103	0.022	0.631204	0.888	0.957927	1.2585	0.00696512	0.642093
POLRMT_-_633738.23-P1P2	GCGGGACAGAGCTGTTGCCG	5442	POLRMT	2.45296	1	1	6.4786e-11	3.6786e-10	0.022	0.631204	0.888	0.957927	1.2585	0.00696512	0.642093
POLRMT_-_633759.23-P1P2	GGCAACTGGGAGGCACTCTC	5442	POLRMT	1.51201	1	1	1.7769e-14	2.0953e-13	0.022	0.631204	0.888	0.957927	1.2585	0.00696512	0.642093
POLRMT_+_633636.23-P1P2	GCGCGCCTCCGCTGCATCCT	5442	POLRMT	0.799157	1	1	4.7761e-10	2.3657e-09	0.022	0.631204	0.888	0.957927	1.2585	0.00696512	0.642093
TAF5L_-_229761945.23-P1P2	GCCGCTGCGCCGCCGGCGTC	27097	TAF5L	0.100385	0.99141	1	0.0085872	0.019918	0.023	0.631204	0.911	0.965474	1.25724	0.00823716	0.681482
TAF5L_-_229761976.23-P1P2	GCGCGGGTACCGGTCCCACG	27097	TAF5L	1.54461	1	1	6.6869e-18	2.2615e-16	0.023	0.631204	0.911	0.965474	1.25724	0.00823716	0.681482
TAF5L_-_229761980.23-P1P2	GGGTACCGGTCCCACGTGGT	27097	TAF5L	1.25724	1	1	6.7364e-13	5.5479e-12	0.023	0.631204	0.911	0.965474	1.25724	0.00823716	0.681482
TAF5L_-_229762001.23-P1P2	GGGACGCGGGACCCGTACAG	27097	TAF5L	-1.71266	1.2094e-08	5.9133e-08	1	1	0.023	0.631204	0.911	0.965474	1.25724	0.00823716	0.681482
TAF5L_+_229761968.23-P1P2	GTCCCGCGTCCCCACCACGT	27097	TAF5L	4.60835	1	1	1.1036e-20	1.3029e-18	0.023	0.631204	0.911	0.965474	1.25724	0.00823716	0.681482
NPDC1_-_139940690.23-P1P2	GCCTGCGCGCTCCACCTGAG	56654	NPDC1	2.52973	1	1	1.6729e-12	1.2737e-11	0.048	0.701826	0.561	0.897188	1.25545	0.0184273	0.28105
NPDC1_-_139940806.23-P1P2	GTCGGCACCTGCGGTCTCTG	56654	NPDC1	-1.24472	7.8549e-14	1.23e-12	1	1	0.048	0.701826	0.561	0.897188	1.25545	0.0184273	0.28105
NPDC1_-_139940830.23-P1P2	GGGTGCGGTTCCCAGAAGTC	56654	NPDC1	0.482884	0.99999	1	8.5039e-06	2.5357e-05	0.048	0.701826	0.561	0.897188	1.25545	0.0184273	0.28105
NPDC1_+_139940742.23-P1P2	GGTCCAGCGAGGCCCGGAGA	56654	NPDC1	1.57528	1	1	8.1492e-14	8.169e-13	0.048	0.701826	0.561	0.897188	1.25545	0.0184273	0.28105
NPDC1_+_139940773.23-P1P2	GCAGGTGCCGAGACACCCTG	56654	NPDC1	1.25545	1	1	1.1559e-15	1.8799e-14	0.048	0.701826	0.561	0.897188	1.25545	0.0184273	0.28105
CCDC90B_-_82997180.23-P1P2	GACCGTGGTCCCACGAAACT	60492	CCDC90B	2.11022	1	1	7.8572e-17	1.8344e-15	0.014	0.631204	0.981	0.981568	1.25231	0.00476128	0.896677
CCDC90B_-_82997497.23-P1P2	GAGGGCCAACGAAACCTTCT	60492	CCDC90B	1.25231	1	1	3.3015e-11	1.9815e-10	0.014	0.631204	0.981	0.981568	1.25231	0.00476128	0.896677
CCDC90B_-_82997572.23-P1P2	GTCACCCTCTGGTGCACGGG	60492	CCDC90B	0.588418	0.99998	1	1.5081e-05	4.3942e-05	0.014	0.631204	0.981	0.981568	1.25231	0.00476128	0.896677
CCDC90B_+_82997167.23-P1P2	GTGAAGAGACCCAGTTTCGT	60492	CCDC90B	1.27384	1	1	8.866e-18	2.8803e-16	0.014	0.631204	0.981	0.981568	1.25231	0.00476128	0.896677
CCDC90B_+_82997515.23-P1P2	GACGCCTCACGAAAAGTGAG	60492	CCDC90B	1.05741	1	1	9.8291e-08	3.5921e-07	0.014	0.631204	0.981	0.981568	1.25231	0.00476128	0.896677
UST_-_149068032.23-P1P2	GCGAAATCCCGAGACCCGAG	10090	UST	1.25012	1	1	1.011e-07	3.6886e-07	0.019	0.631204	0.571	0.898666	1.25012	0.00592537	0.288063
UST_-_149068038.23-P1P2	GCCCGAGACCCGAGCggaga	10090	UST	0.443468	0.99998	1	2.426e-05	6.9415e-05	0.019	0.631204	0.571	0.898666	1.25012	0.00592537	0.288063
UST_-_149068041.23-P1P2	GGAGACCCGAGCggagaggg	10090	UST	6.89726	1	1	9.2538e-24	7.7901e-21	0.019	0.631204	0.571	0.898666	1.25012	0.00592537	0.288063
UST_+_149067607.23-P1P2	GGCGCAGCGCCTGAACTCCC	10090	UST	5.12543	1	1	1.639e-17	4.8974e-16	0.019	0.631204	0.571	0.898666	1.25012	0.00592537	0.288063
UST_+_149068005.23-P1P2	GGGGTCTCGGGATTTCGCTC	10090	UST	-1.60329	9.9476e-14	1.5137e-12	1	1	0.019	0.631204	0.571	0.898666	1.25012	0.00592537	0.288063
API5_-_43333456.23-P1P2	GAGGGCGACAAAAACCGCGG	8539	API5	1.24474	1	1	1.783e-07	6.3285e-07	0.07	0.748411	0.891	0.959965	1.24474	0.0244023	0.645361
API5_-_43333464.23-P1P2	GAAAAACCGCGGAGGCGCAT	8539	API5	0.062462	0.75187	1	0.24813	0.50244	0.07	0.748411	0.891	0.959965	1.24474	0.0244023	0.645361
API5_-_43333470.23-P1P2	GCGCGGAGGCGCATTGGGGT	8539	API5	1.00295	1	1	8.572e-12	5.6927e-11	0.07	0.748411	0.891	0.959965	1.24474	0.0244023	0.645361
API5_+_43333403.23-P1P2	GGAGGAGCAAAAAAGCGGCA	8539	API5	1.98269	1	1	1.5874e-14	1.892e-13	0.07	0.748411	0.891	0.959965	1.24474	0.0244023	0.645361
API5_+_43333487.23-P1P2	GAAGACGCGCACGTCGGGAG	8539	API5	1.37445	1	1	2.53e-10	1.3035e-09	0.07	0.748411	0.891	0.959965	1.24474	0.0244023	0.645361
TSPYL4_-_116575302.23-P1P2	GCATGGCAACTGGTGATGTC	23270	TSPYL4	1.97182	1	1	9.7027e-14	9.5727e-13	0.209	0.829543	0.88	0.954506	1.24175	0.0834494	0.629919
TSPYL4_-_116575342.23-P1P2	GCGCGCGAGAACTCTCTGCG	23270	TSPYL4	-0.690415	1.4376e-08	6.958e-08	1	1	0.209	0.829543	0.88	0.954506	1.24175	0.0834494	0.629919
TSPYL4_+_116575256.23-P1P2	GGCACCGCCGAGAGTAAAGG	23270	TSPYL4	1.24175	1	1	4.2525e-09	1.8303e-08	0.209	0.829543	0.88	0.954506	1.24175	0.0834494	0.629919
TSPYL4_+_116575259.23-P1P2	GGTAGCACCGCCGAGAGTAA	23270	TSPYL4	-0.274395	0.0038965	0.01022	0.9961	1	0.209	0.829543	0.88	0.954506	1.24175	0.0834494	0.629919
TSPYL4_+_116575361.23-P1P2	GAGAAGACAAAGGAATACGA	23270	TSPYL4	2.19718	1	1	1.9059e-16	3.8782e-15	0.209	0.829543	0.88	0.954506	1.24175	0.0834494	0.629919
FAM3C_-_121036477.23-P1P2	GTGGCGGTGGAGGACCAAGC	10447	FAM3C	1.24525	1	1	2.8642e-09	1.2653e-08	0.282	0.837264	0.662	0.929514	1.24091	0.120027	0.348659
FAM3C_-_121036517.23-P1P2	GGGAAGGGCCGGAGAGCGGA	10447	FAM3C	-1.45476	5.3316e-13	6.4884e-12	1	1	0.282	0.837264	0.662	0.929514	1.24091	0.120027	0.348659
FAM3C_-_121036630.23-P1P2	GGCCGGGTGGCACTACGGGA	10447	FAM3C	1.48218	1	1	3.6552e-16	6.8313e-15	0.282	0.837264	0.662	0.929514	1.24091	0.120027	0.348659
FAM3C_+_121036645.23-P1P2	GGTAAACGGTGGGGAGACGG	10447	FAM3C	-0.283877	6.3803e-05	0.00019789	0.99994	1	0.282	0.837264	0.662	0.929514	1.24091	0.120027	0.348659
FAM3C_+_121036648.23-P1P2	GCGTGTAAACGGTGGGGAGA	10447	FAM3C	1.24091	1	1	5.2562e-08	1.983e-07	0.282	0.837264	0.662	0.929514	1.24091	0.120027	0.348659
MRPL41_+_140445959.23-P1P2	GAGGTGGCGTCGGGAGGTCG	64975	MRPL41	4.02687	1	1	1.4682e-18	6.5426e-17	0.014	0.631204	0.722	0.942466	1.23953	0.0049664	0.389384
MRPL41_+_140446234.23-P1P2	GCCAATGCGAGGAGCGCgcg	64975	MRPL41	1.71497	1	1	1.6386e-18	7.186e-17	0.014	0.631204	0.722	0.942466	1.23953	0.0049664	0.389384
MRPL41_+_140446275.23-P1P2	GGCGGCCCCAATCTGGTAGG	64975	MRPL41	0.0260507	0.55859	1	0.44141	0.86272	0.014	0.631204	0.722	0.942466	1.23953	0.0049664	0.389384
MRPL41_+_140446282.23-P1P2	GTCCAATAGCGGCCCCAATC	64975	MRPL41	-1.01807	1.5924e-12	1.695e-11	1	1	0.014	0.631204	0.722	0.942466	1.23953	0.0049664	0.389384
MRPL41_+_140446328.23-P1P2	GCGCTGCGTCGCAGCAAGAG	64975	MRPL41	1.23953	1	1	4.0212e-14	4.3375e-13	0.014	0.631204	0.722	0.942466	1.23953	0.0049664	0.389384
GTDC1_-_145090192.23-P1P2	GCGGCCCGCCCGCGCAATCG	79712	GTDC1	1.47877	1	1	8.6468e-12	5.7375e-11	0.021	0.631204	0.785	0.943945	1.23939	0.00673389	0.470311
GTDC1_+_145090198.23-P1P2	GGAGTCCGGGCGGCGCAGAG	79712	GTDC1	-0.437816	3.0378e-07	1.2254e-06	1	1	0.021	0.631204	0.785	0.943945	1.23939	0.00673389	0.470311
GTDC1_+_145090208.23-P1P2	GCGCGCCAGCGGAGTCCGGG	79712	GTDC1	1.57309	1	1	4.1944e-10	2.096e-09	0.021	0.631204	0.785	0.943945	1.23939	0.00673389	0.470311
GTDC1_+_145090234.23-P1P2	GCGGGAGCGCCGCTGACTCA	79712	GTDC1	0.771219	1	1	2.0009e-10	1.0476e-09	0.021	0.631204	0.785	0.943945	1.23939	0.00673389	0.470311
GTDC1_+_145090317.23-P1P2	GGTGGGGAGCAGTGCGAGGC	79712	GTDC1	1.23939	1	1	3.5492e-12	2.5339e-11	0.021	0.631204	0.785	0.943945	1.23939	0.00673389	0.470311
MFN1_-_179065301.23-P1P2	GCCTAGGCTGGGCAGATACT	55669	MFN1	-0.00586579	0.48137	0.99917	0.51863	1	0.04	0.675329	0.535	0.890419	1.23812	0.0154522	0.262111
MFN1_+_179065353.23-P1P2	GGAGACTGCTACCAGGAGAG	55669	MFN1	1.99676	1	1	1.7459e-16	3.6057e-15	0.04	0.675329	0.535	0.890419	1.23812	0.0154522	0.262111
MFN1_+_179065378.23-P1P2	GCAGAAGGCAAGGTTTGTTG	55669	MFN1	5.41757	1	1	2.2899e-15	3.4014e-14	0.04	0.675329	0.535	0.890419	1.23812	0.0154522	0.262111
MFN1_+_179065401.23-P1P2	GCCAGGCGCCATTTTCCTTA	55669	MFN1	-1.2835	4.5221e-14	7.6669e-13	1	1	0.04	0.675329	0.535	0.890419	1.23812	0.0154522	0.262111
MFN1_+_179065474.23-P1P2	GGGCAAAGGGCGGTCACTTC	55669	MFN1	1.23812	1	1	7.9743e-13	6.4669e-12	0.04	0.675329	0.535	0.890419	1.23812	0.0154522	0.262111
ADAM11_-_42835816.23-P1P2	GAGAAGGAGCCGATGGGAAG	4185	ADAM11	1.23593	1	1	1.655e-13	1.5525e-12	0.159	0.816917	0.484	0.873947	1.23593	0.0609014	0.231187
ADAM11_-_42836178.23-P1P2	GAGGCCGCGGGATAAGTACG	4185	ADAM11	-0.543676	2.5892e-09	1.4039e-08	1	1	0.159	0.816917	0.484	0.873947	1.23593	0.0609014	0.231187
ADAM11_-_42836226.23-P1P2	GGAGACTTCGAGGTGCGAGG	4185	ADAM11	2.62364	1	1	3.2355e-17	8.564e-16	0.159	0.816917	0.484	0.873947	1.23593	0.0609014	0.231187
ADAM11_+_42836074.23-P1P2	GAGGGGACGGGGTACCCCCG	4185	ADAM11	-1.89349	6.8657e-14	1.0982e-12	1	1	0.159	0.816917	0.484	0.873947	1.23593	0.0609014	0.231187
ADAM11_+_42836242.23-P1P2	GcgccgcggcAGGACAAAAG	4185	ADAM11	2.11074	1	1	5.5217e-10	2.709e-09	0.159	0.816917	0.484	0.873947	1.23593	0.0609014	0.231187
TWSG1_-_9334546.23-P1P2	GTGGAGGCGTGGCACGAggg	57045	TWSG1	1.55927	1	1	1.3845e-08	5.5965e-08	0.247	0.837264	0.632	0.917176	1.23548	0.100784	0.330875
TWSG1_-_9334561.23-P1P2	GAgggaggggcgaaaccggg	57045	TWSG1	-0.119678	0.12197	0.27622	0.87803	1	0.247	0.837264	0.632	0.917176	1.23548	0.100784	0.330875
TWSG1_-_9334572.23-P1P2	Gaaaccgggtggcgcggagg	57045	TWSG1	1.57	1	1	1.6085e-13	1.5151e-12	0.247	0.837264	0.632	0.917176	1.23548	0.100784	0.330875
TWSG1_-_9334588.23-P1P2	Gagggggcgtggcgttggga	57045	TWSG1	1.23548	1	1	6.3615e-13	5.266e-12	0.247	0.837264	0.632	0.917176	1.23548	0.100784	0.330875
TWSG1_-_9334643.23-P1P2	Gtgcgcgctgacaggagcgc	57045	TWSG1	-0.93541	3.3898e-13	4.3902e-12	1	1	0.247	0.837264	0.632	0.917176	1.23548	0.100784	0.330875
ZNF132_+_58951536.23-P1P2	GCCGAGCTGTCATTGAGAGG	7691	ZNF132	0.513836	0.9992	1	0.00080477	0.0020273	0.098	0.801282	0.882	0.954915	1.23544	0.0356848	0.634524
ZNF132_+_58951600.23-P1P2	GAGGGAAATAGCGTCATAGA	7691	ZNF132	1.23544	1	1	1.052e-10	5.7488e-10	0.098	0.801282	0.882	0.954915	1.23544	0.0356848	0.634524
ZNF132_+_58951625.23-P1P2	GGACCTAGCAGTAGCGTGAC	7691	ZNF132	1.69694	1	1	1.4755e-15	2.3152e-14	0.098	0.801282	0.882	0.954915	1.23544	0.0356848	0.634524
ZNF132_+_58951712.23-P1P2	GGGCACCGCGAGGGTCCTTC	7691	ZNF132	-0.545757	2.2359e-09	1.2262e-08	1	1	0.098	0.801282	0.882	0.954915	1.23544	0.0356848	0.634524
ZNF132_+_58951754.23-P1P2	GCCGGAAGTGCCTGTCTCCT	7691	ZNF132	5.92238	1	1	3.0907e-20	2.9624e-18	0.098	0.801282	0.882	0.954915	1.23544	0.0356848	0.634524
KCNAB3_-_7833142.23-P1P2	GAACCGCTGCGGGACCCGCT	9196	KCNAB3	2.13398	1	1	2.4074e-08	9.4567e-08	0.264	0.837264	0.098	0.771115	1.23447	0.108395	0.0337514
KCNAB3_-_7833267.23-P1P2	GCATAAGCCCCGCCTGCTGA	9196	KCNAB3	1.48892	1	1	3.9416e-17	1.0176e-15	0.264	0.837264	0.098	0.771115	1.23447	0.108395	0.0337514
KCNAB3_+_7833123.23-P1P2	GAGCCCAGCGGGTCCCGCAG	9196	KCNAB3	-0.21903	5.5376e-05	0.00017293	0.99994	1	0.264	0.837264	0.098	0.771115	1.23447	0.108395	0.0337514
KCNAB3_+_7833226.23-P1P2	GTGCAGATGAGCGGCAGGTT	9196	KCNAB3	1.23447	1	1	4.1951e-12	2.9536e-11	0.264	0.837264	0.098	0.771115	1.23447	0.108395	0.0337514
KCNAB3_+_7833235.23-P1P2	GCGGGGCTTATGCAGATGAG	9196	KCNAB3	-1.66452	1.4286e-18	2.0822e-16	1	1	0.264	0.837264	0.098	0.771115	1.23447	0.108395	0.0337514
GBX2_-_237077200.23-P1P2	GGGGCTGCGGGCGCCACCGT	2637	GBX2	1.30454	1	1	1.6304e-14	1.9397e-13	0.149	0.816917	0.102	0.771115	1.23087	0.0560182	0.0357597
GBX2_-_237077281.23-P1P2	GCGGGCGGATGGCACCTCCA	2637	GBX2	-0.40231	1.8193e-06	6.6746e-06	1	1	0.149	0.816917	0.102	0.771115	1.23087	0.0560182	0.0357597
GBX2_+_237077153.23-P1P2	GGAGGCCAGCTTGGGTGGAA	2637	GBX2	1.56009	1	1	3.3299e-10	1.686e-09	0.149	0.816917	0.102	0.771115	1.23087	0.0560182	0.0357597
GBX2_+_237077158.23-P1P2	GCGCTCGAGGCCAGCTTGGG	2637	GBX2	1.23087	1	1	4.9856e-11	2.8958e-10	0.149	0.816917	0.102	0.771115	1.23087	0.0560182	0.0357597
GBX2_+_237077191.23-P1P2	GGGCCCGCGCGCTCCGACGG	2637	GBX2	-1.45776	1.7947e-18	2.4732e-16	1	1	0.149	0.816917	0.102	0.771115	1.23087	0.0560182	0.0357597
BTN3A1_-_26402351.23-P1P2	GAAGAGATAAACAGTAAGGG	11119	BTN3A1	1.05239	1	1	1.2924e-07	4.6637e-07	0.023	0.631204	0.855	0.95211	1.22949	0.00801528	0.576825
BTN3A1_-_26402355.23-P1P2	GGATAAACAGTAAGGGAGGT	11119	BTN3A1	3.76417	1	1	6.3128e-22	1.4213e-19	0.023	0.631204	0.855	0.95211	1.22949	0.00801528	0.576825
BTN3A1_+_26402139.23-P1P2	GGAATATGGGTACATGGAGG	11119	BTN3A1	1.95657	1	1	6.4391e-18	2.2086e-16	0.023	0.631204	0.855	0.95211	1.22949	0.00801528	0.576825
BTN3A1_+_26402226.23-P1P2	GATGGGAAAAGATTTTAATG	11119	BTN3A1	-0.857081	3.8515e-10	2.4374e-09	1	1	0.023	0.631204	0.855	0.95211	1.22949	0.00801528	0.576825
BTN3A1_+_26402243.23-P1P2	GAATATCAGCAGAACACAAT	11119	BTN3A1	1.22949	1	1	2.5897e-11	1.5815e-10	0.023	0.631204	0.855	0.95211	1.22949	0.00801528	0.576825
ELAC1_-_48494256.23-P1P2	GACACAGCGACCTGGGAAAG	55520	ELAC1	0.00290168	0.53075	1	0.46925	0.91303	0.268	0.837264	0.859	0.95211	1.22675	0.111107	0.584617
ELAC1_+_48494272.23-P1P2	GGGCTCCCCCCGGGCCGCGA	55520	ELAC1	-0.835155	1.9649e-06	7.1794e-06	1	1	0.268	0.837264	0.859	0.95211	1.22675	0.111107	0.584617
ELAC1_+_48494281.23-P1P2	GGCGCTTCCGGGCTCCCCCC	55520	ELAC1	1.22675	0.99997	1	3.1793e-05	9.0024e-05	0.268	0.837264	0.859	0.95211	1.22675	0.111107	0.584617
ELAC1_+_48494292.23-P1P2	GTGGCTCTGGGCGCGCTTCC	55520	ELAC1	1.55678	1	1	5.4922e-13	4.6085e-12	0.268	0.837264	0.859	0.95211	1.22675	0.111107	0.584617
ELAC1_+_48494346.23-P1P2	GcggccgcTCTAGGATGCGA	55520	ELAC1	2.59485	1	1	1.0055e-13	9.8752e-13	0.268	0.837264	0.859	0.95211	1.22675	0.111107	0.584617
CDR2L_-_72983564.23-P1P2	GAAACTGAATAGGTCGTAGG	30850	CDR2L	-1.81713	1.0225e-08	5.0525e-08	1	1	0.124	0.816917	0.54	0.890419	1.22462	0.0439672	0.267603
CDR2L_-_72983580.23-P1P2	GAGGGGGAAGTAGGACGAAA	30850	CDR2L	-1.01592	8.1625e-13	9.4382e-12	1	1	0.124	0.816917	0.54	0.890419	1.22462	0.0439672	0.267603
CDR2L_-_72983616.23-P1P2	GCCCAGACCAAGACACCAGG	30850	CDR2L	2.0554	1	1	1.2308e-09	5.7335e-09	0.124	0.816917	0.54	0.890419	1.22462	0.0439672	0.267603
CDR2L_+_72983601.23-P1P2	GCGGGACCCTCCTGGTGTCT	30850	CDR2L	1.44989	1	1	7.5189e-16	1.2872e-14	0.124	0.816917	0.54	0.890419	1.22462	0.0439672	0.267603
CDR2L_+_72983656.23-P1P2	GCTGCCGCCGCCGACCAATC	30850	CDR2L	1.22462	1	1	3.7418e-15	5.248e-14	0.124	0.816917	0.54	0.890419	1.22462	0.0439672	0.267603
TSPYL1_+_116601155.23-P1P2	GGAGCGGCGGAACCAATCCC	7259	TSPYL1	1.25401	1	1	1.6836e-12	1.2809e-11	0.106	0.809391	0.906	0.965005	1.22196	0.0472899	0.797287
TSPYL1_+_116601185.23-P1P2	GAAAGCCCAGAGAATCCGGT	7259	TSPYL1	0.149793	0.98418	1	0.015819	0.035934	0.106	0.809391	0.906	0.965005	1.22196	0.0472899	0.797287
TSPYL1_+_116601290.23-P1P2	GGCTAGATGCATCTCAAGGT	7259	TSPYL1	1.22196	1	1	4.4938e-15	6.1643e-14	0.106	0.809391	0.906	0.965005	1.22196	0.0472899	0.797287
MDK_-_46403035.23-P1P2	GGTCGCAGCGCAGAGGGCAC	4192	MDK	1.48838	1	1	8.0049e-17	1.864e-15	0.024	0.631204	0.538	0.890419	1.2186	0.00869932	0.265447
MDK_-_46403038.23-P1P2	GGCAGCGCAGAGGGCACCGG	4192	MDK	0.74296	1	1	1.1824e-09	5.5241e-09	0.024	0.631204	0.538	0.890419	1.2186	0.00869932	0.265447
MDK_-_46403091.23-P1P2	GGACGCCGGAGTAGAAGCGC	4192	MDK	1.2186	1	1	2.8014e-11	1.7004e-10	0.024	0.631204	0.538	0.890419	1.2186	0.00869932	0.265447
MDK_+_46403009.23-P1P2	GGCCCTCTGCGCTGCGACGG	4192	MDK	1.87548	1	1	1.9636e-16	3.9749e-15	0.024	0.631204	0.538	0.890419	1.2186	0.00869932	0.265447
MDK_+_46403074.23-P1P2	GgcccccCGCGCTTCTACTC	4192	MDK	-1.91511	4.9765e-14	8.3172e-13	1	1	0.024	0.631204	0.538	0.890419	1.2186	0.00869932	0.265447
NR3C1_-_142783377.23-P1P2	GTGACGCTTGGCAACTGCAg	2908	NR3C1	1.87326	1	1	2.8996e-19	1.7823e-17	0.065	0.748411	0.99	0.990143	1.21642	0.0229368	0.91645
NR3C1_-_142783893.23-P1P2	GCGGCCTGACACGCCCTCTG	2908	NR3C1	1.44381	1	1	1.9343e-14	2.2582e-13	0.065	0.748411	0.99	0.990143	1.21642	0.0229368	0.91645
NR3C1_+_142783395.23-P1P2	Ggggcccgcgcggagggcgt	2908	NR3C1	0.989027	1	1	4.6759e-10	2.3192e-09	0.065	0.748411	0.99	0.990143	1.21642	0.0229368	0.91645
NR3C1_+_142783648.23-P1P2	GGCAGAGCGAGCTCCCGAGT	2908	NR3C1	0.160373	0.99955	1	0.00045382	0.0011661	0.065	0.748411	0.99	0.990143	1.21642	0.0229368	0.91645
TSC22D1_-_45011161.23-P1P2	GtctcCAGATCCCGCTCGTG	8848	TSC22D1	0.551508	0.99987	1	0.00012625	0.00033952	0.082	0.763076	0.945	0.970101	1.21611	0.030207	0.78074
TSC22D1_-_45011354.23-P1P2	GTCCCCGGAGCTGTGTCCCG	8848	TSC22D1	3.80101	1	1	2.4999e-18	1.0255e-16	0.082	0.763076	0.945	0.970101	1.21611	0.030207	0.78074
TSC22D1_-_45011365.23-P1P2	GGTGTCCCGCGGCTGCTTAA	8848	TSC22D1	1.21611	0.99999	1	1.1595e-05	3.414e-05	0.082	0.763076	0.945	0.970101	1.21611	0.030207	0.78074
TSC22D1_+_45011071.23-P1P2	Gggaggacctggaagggagt	8848	TSC22D1	1.45813	1	1	6.0844e-14	6.2931e-13	0.082	0.763076	0.945	0.970101	1.21611	0.030207	0.78074
TSC22D1_+_45011143.23-P1P2	GCCACCCCACGAGCGGGATC	8848	TSC22D1	0.0473316	0.72798	1	0.27202	0.54773	0.082	0.763076	0.945	0.970101	1.21611	0.030207	0.78074
ERGIC2_-_29534228.23-P1P2	GACGTGCTTAGGGAATGAAG	51290	ERGIC2	0.290914	0.99888	1	0.0011201	0.0027929	0.027	0.649757	0.86	0.95211	1.21504	0.0103776	0.589339
ERGIC2_-_29534261.23-P1P2	GTAAAAGAGGCGTGCCTACA	51290	ERGIC2	1.5172	1	1	1.3537e-13	1.2921e-12	0.027	0.649757	0.86	0.95211	1.21504	0.0103776	0.589339
ERGIC2_-_29534269.23-P1P2	GGCGTGCCTACAGGGAAATG	51290	ERGIC2	2.04623	1	1	8.8582e-08	3.2579e-07	0.027	0.649757	0.86	0.95211	1.21504	0.0103776	0.589339
ERGIC2_-_29534323.23-P1P2	GAGTCCGGTTCTGTTTCTAT	51290	ERGIC2	1.21504	1	1	8.7319e-14	8.6991e-13	0.027	0.649757	0.86	0.95211	1.21504	0.0103776	0.589339
ERGIC2_+_29534194.23-P1P2	GTAAGCACGTCGTAAGCAAA	51290	ERGIC2	0.36315	0.99999	1	9.9333e-06	2.9442e-05	0.027	0.649757	0.86	0.95211	1.21504	0.0103776	0.589339
TMEM38B_-_108456694.23-P1P2	GAAGACGCTGGACCCTTACT	55151	TMEM38B	0.222136	0.98713	1	0.01287	0.029444	0.424	0.897595	0.879	0.954319	1.21382	0.193305	0.697857
TMEM38B_+_108456684.23-P1P2	GGCCTCGGTTCTCCTAGTAA	55151	TMEM38B	-0.98796	6.7257e-07	2.6008e-06	1	1	0.424	0.897595	0.879	0.954319	1.21382	0.193305	0.697857
TMEM38B_+_108456699.23-P1P2	GCTCCAGCCGGCTCTTGCCT	55151	TMEM38B	2.87732	1	1	7.7957e-10	3.7468e-09	0.424	0.897595	0.879	0.954319	1.21382	0.193305	0.697857
TMEM38B_+_108456711.23-P1P2	GGGTTCCCCGCGGCTCCAGC	55151	TMEM38B	2.20551	1	1	1.4692e-14	1.7636e-13	0.424	0.897595	0.879	0.954319	1.21382	0.193305	0.697857
TIMP1_-_47441579.23-P1	GGCCTCTAAGCTCTCCGCTG	7076	TIMP1	1.21348	1	1	2.994e-12	2.1742e-11	0.018	0.631204	0.515	0.890419	1.21348	0.0040396	0.202226
TIMP1_-_47441591.23-P1	GTCCGCTGAGGCGGCTTGGA	7076	TIMP1	0.539351	1	1	9.0685e-12	5.9959e-11	0.018	0.631204	0.515	0.890419	1.21348	0.0040396	0.202226
TIMP1_-_47441616.23-P1	GAGTGACTGACGTggaggtg	7076	TIMP1	1.42129	1	1	9.3439e-10	4.4381e-09	0.018	0.631204	0.515	0.890419	1.21348	0.0040396	0.202226
TIMP1_-_47441697.23-P1	GagggTGTATCTCCTTTCGT	7076	TIMP1	0.108826	0.8313	1	0.1687	0.34907	0.018	0.631204	0.515	0.890419	1.21348	0.0040396	0.202226
TIMP1_-_47444355.23-P2	GTCATCAGGGCCAAGTTCGT	7076	TIMP1	1.69769	1	1	5.2902e-14	5.5412e-13	0.018	0.631204	0.515	0.890419	1.21348	0.0040396	0.202226
TIMP1_-_47444522.23-P2	GGAAAGTTGGCTGTGATCTT	7076	TIMP1	1.91939	1	1	3.1739e-18	1.2402e-16	0.018	0.631204	0.515	0.890419	1.21348	0.0040396	0.202226
TIMP1_-_47444647.23-P2	GAGGGGATGCCGCTGACATC	7076	TIMP1	0.11481	0.99214	1	0.0078624	0.018292	0.018	0.631204	0.515	0.890419	1.21348	0.0040396	0.202226
TIMP1_+_47444424.23-P2	GAATGCTGGGAAAGAGGCGG	7076	TIMP1	-2.08825	2.9429e-16	1.1871e-14	1	1	0.018	0.631204	0.515	0.890419	1.21348	0.0040396	0.202226
TIMP1_+_47444634.23-P2	GTAGACGAACCGGATGTCAG	7076	TIMP1	2.53985	1	1	3.3113e-13	2.9056e-12	0.018	0.631204	0.515	0.890419	1.21348	0.0040396	0.202226
CYB561_-_61523749.23-P1P2	GGGACCGGAAGTGGCGTACG	1534	CYB561	1.29329	1	1	1.029e-11	6.7515e-11	0.077	0.748411	0.657	0.928145	1.21105	0.0278038	0.345906
CYB561_-_61523777.23-P1P2	GGGGCTGCCCCGCACGTGCC	1534	CYB561	1.21105	1	1	1.1516e-15	1.8747e-14	0.077	0.748411	0.657	0.928145	1.21105	0.0278038	0.345906
CYB561_-_61523847.23-P1P2	GCCCGCACGTGGGCGAACCG	1534	CYB561	6.5764	1	1	3.0567e-21	4.8512e-19	0.077	0.748411	0.657	0.928145	1.21105	0.0278038	0.345906
CYB561_-_61523899.23-P1P2	GCCGGGGCCCCCATGATCGG	1534	CYB561	-1.07206	5.0285e-13	6.1778e-12	1	1	0.077	0.748411	0.657	0.928145	1.21105	0.0278038	0.345906
CYB561_+_61523731.23-P1P2	GGGGCCGCGTACGCCACTTC	1534	CYB561	-0.264014	0.0012671	0.0034823	0.99873	1	0.077	0.748411	0.657	0.928145	1.21105	0.0278038	0.345906
ABCA7_-_1040041.23-P1	GGAGCAGGCCAGTGAGTGAC	10347	ABCA7	-0.178505	0.00077929	0.0021793	0.99922	1	0.016	0.631204	0.926	0.968415	1.21005	0.003534	0.634223
ABCA7_-_1041049.23-P2	GTAAGCCCAAACTCGGTCCC	10347	ABCA7	4.99099	1	1	1.4757e-16	3.1398e-15	0.016	0.631204	0.926	0.968415	1.21005	0.003534	0.634223
ABCA7_-_1041060.23-P2	GTCGGTCCCTGGAGGATTAG	10347	ABCA7	0.673747	1	1	8.939e-14	8.8985e-13	0.016	0.631204	0.926	0.968415	1.21005	0.003534	0.634223
ABCA7_+_1039975.23-P1	GGAGGAGACGGGATCACAGA	10347	ABCA7	2.07744	1	1	3.3492e-14	3.6793e-13	0.016	0.631204	0.926	0.968415	1.21005	0.003534	0.634223
ABCA7_+_1039996.23-P1	GTCGGAGCTGCGCGGGCCAA	10347	ABCA7	1.52186	1	1	6.0611e-15	8.0075e-14	0.016	0.631204	0.926	0.968415	1.21005	0.003534	0.634223
ABCA7_+_1040027.23-P1	GCGACCTGCCCGTCACTCAC	10347	ABCA7	1.21005	1	1	2.3084e-12	1.7079e-11	0.016	0.631204	0.926	0.968415	1.21005	0.003534	0.634223
[truncated: 37,555 more rows]

## Sheet:  Tab 4 - MGT1 target level hits
MGT#1 High vs Low hits (Targets level)
[truncated: 6,919 more rows]

[truncated: 6 more sheets:  Tab 5 - MGT4 sgRNA level hits,  Tab 6 - MGT4 target level hits,  Tab 7 - PNGT3 sgRNA level hits,  Tab8 - PNGT3 target level hits,  Tab 9 - Cells sgRNA level hits,  Tab10 - Cells target level hit]
