# Supplementary material for: Logical design of synthetic cis-regulatory DNA for genetic tracing of cell identities and state changes
Source: Nat Commun. 2024 Feb 5;15:897. doi: 10.1038/s41467-024-45069-6 (PMC10844330; doi:10.1038/s41467-024-45069-6)
Supplement: Supplementary file 7 — Source data [file 41467_2024_45069_MOESM7_ESM.xlsx]

## Sheet: Fig1b_source_data
	.	id	variable	value
1	TCGA-02-2485-01A-01R-1849-01	CL	clgt1-2	20829
2	TCGA-06-0125-01A-01R-1849-01	CL	clgt1-2	20397.3
3	TCGA-06-0157-01A-01R-1849-01	CL	clgt1-2	20483
4	TCGA-06-0158-01A-01R-1849-01	CL	clgt1-2	20046.5
5	TCGA-06-0187-01A-01R-1849-01	CL	clgt1-2	20363.2
6	TCGA-06-0211-01A-01R-1849-01	CL	clgt1-2	20225
7	TCGA-06-0211-01B-01R-1849-01	CL	clgt1-2	20448.8
8	TCGA-06-0743-01A-01R-1849-01	CL	clgt1-2	20080.2
9	TCGA-06-0744-01A-01R-1849-01	CL	clgt1-2	20369
10	TCGA-06-0747-01A-01R-1849-01	CL	clgt1-2	20055.5
11	TCGA-06-2563-01A-01R-1849-01	CL	clgt1-2	20949.8
12	TCGA-06-2564-01A-01R-1849-01	CL	clgt1-2	20776.3
13	TCGA-06-2565-01A-01R-1849-01	CL	clgt1-2	21046.3
14	TCGA-06-5408-01A-01R-1849-01	CL	clgt1-2	20396.5
15	TCGA-06-5414-01A-01R-1849-01	CL	clgt1-2	20536.9
16	TCGA-06-5856-01A-01R-1849-01	CL	clgt1-2	19358.5
17	TCGA-12-3650-01A-01R-1849-01	CL	clgt1-2	19678.7
18	TCGA-12-3652-01A-01R-1849-01	CL	clgt1-2	19546.4
19	TCGA-12-3653-01A-01R-1849-01	CL	clgt1-2	20711.4
20	TCGA-12-5299-01A-02R-1849-01	CL	clgt1-2	19764.6
21	TCGA-14-0787-01A-01R-1849-01	CL	clgt1-2	19795.2
22	TCGA-14-0790-01B-01R-1849-01	CL	clgt1-2	20646.1
23	TCGA-15-0742-01A-01R-1850-01	CL	clgt1-2	20381.2
24	TCGA-19-2619-01A-01R-1850-01	CL	clgt1-2	20822.6
25	TCGA-19-2620-01A-01R-1850-01	CL	clgt1-2	19831.8
26	TCGA-19-2624-01A-01R-1850-01	CL	clgt1-2	18757
27	TCGA-19-5960-01A-11R-1850-01	CL	clgt1-2	20407.5
28	TCGA-26-5139-01A-01R-1850-01	CL	clgt1-2	20169.1
29	TCGA-27-1835-01A-01R-1850-01	CL	clgt1-2	20726
30	TCGA-27-1837-01A-01R-1850-01	CL	clgt1-2	19079.5
31	TCGA-27-2523-01A-01R-1850-01	CL	clgt1-2	19849.9
32	TCGA-27-2526-01A-01R-1850-01	CL	clgt1-2	18992.2
33	TCGA-27-2528-01A-01R-1850-01	CL	clgt1-2	20433.9
34	TCGA-28-1747-01C-01R-1850-01	CL	clgt1-2	19836.2
35	TCGA-28-2499-01A-01R-1850-01	CL	clgt1-2	19807.4
36	TCGA-28-2514-01A-02R-1850-01	CL	clgt1-2	19502.2
37	TCGA-28-5204-01A-01R-1850-01	CL	clgt1-2	20276.4
38	TCGA-28-5207-01A-01R-1850-01	CL	clgt1-2	19731.4
39	TCGA-28-5208-01A-01R-1850-01	CL	clgt1-2	19605.4
40	TCGA-28-5209-01A-01R-1850-01	CL	clgt1-2	20730.8
41	TCGA-32-1970-01A-01R-1850-01	CL	clgt1-2	20445.2
42	TCGA-32-2638-01A-01R-1850-01	CL	clgt1-2	20541.3
43	TCGA-32-5222-01A-01R-1850-01	CL	clgt1-2	18818
44	TCGA-41-2572-01A-01R-1850-01	CL	clgt1-2	20374.6
45	TCGA-76-4925-01A-01R-1850-01	CL	clgt1-2	20385.1
46	TCGA-76-4926-01B-01R-1850-01	CL	clgt1-2	19859.9
47	TCGA-76-4927-01A-01R-1850-01	CL	clgt1-2	19427.1
48	TCGA-76-4931-01A-01R-1850-01	CL	clgt1-2	19715.7
49	TCGA-76-4932-01A-01R-1850-01	CL	clgt1-2	20417
50	TCGA-02-0047-01A-01R-1849-01	ME	clgt1-2	17634
51	TCGA-02-0055-01A-01R-1849-01	ME	clgt1-2	18081.6
52	TCGA-02-2486-01A-01R-1849-01	ME	clgt1-2	18172.6
53	TCGA-06-0130-01A-01R-1849-01	ME	clgt1-2	17056.4
54	TCGA-06-0138-01A-02R-1849-01	ME	clgt1-2	18336.1
55	TCGA-06-0139-01A-01R-1849-01	ME	clgt1-2	16501.3
56	TCGA-06-0141-01A-01R-1849-01	ME	clgt1-2	17897.7
57	TCGA-06-0156-01A-02R-1849-01	ME	clgt1-2	18250.2
58	TCGA-06-0156-01A-03R-1849-01	ME	clgt1-2	17930.4
59	TCGA-06-0168-01A-01R-1849-01	ME	clgt1-2	19165.2
60	TCGA-06-0184-01A-01R-1849-01	ME	clgt1-2	19383.6
61	TCGA-06-0190-01A-01R-1849-01	ME	clgt1-2	19476.4
62	TCGA-06-0210-01A-01R-1849-01	ME	clgt1-2	19187
63	TCGA-06-0644-01A-02R-1849-01	ME	clgt1-2	18925.4
64	TCGA-06-0645-01A-01R-1849-01	ME	clgt1-2	18975.1
65	TCGA-06-0646-01A-01R-1849-01	ME	clgt1-2	18816.7
66	TCGA-06-0649-01B-01R-1849-01	ME	clgt1-2	18242.3
67	TCGA-06-0745-01A-01R-1849-01	ME	clgt1-2	18791.4
68	TCGA-06-0750-01A-01R-1849-01	ME	clgt1-2	18692.5
69	TCGA-06-0878-01A-01R-1849-01	ME	clgt1-2	20018.9
70	TCGA-06-0882-01A-01R-1849-01	ME	clgt1-2	19626.3
71	TCGA-06-2557-01A-01R-1849-01	ME	clgt1-2	19790
72	TCGA-06-2559-01A-01R-1849-01	ME	clgt1-2	19919.8
73	TCGA-06-2561-01A-02R-1849-01	ME	clgt1-2	19167
74	TCGA-06-2562-01A-01R-1849-01	ME	clgt1-2	19795.9
75	TCGA-06-2567-01A-01R-1849-01	ME	clgt1-2	19381.9
76	TCGA-06-5410-01A-01R-1849-01	ME	clgt1-2	17308.5
77	TCGA-06-5412-01A-01R-1849-01	ME	clgt1-2	18318.4
78	TCGA-06-5413-01A-01R-1849-01	ME	clgt1-2	18861.8
79	TCGA-06-5418-01A-01R-1849-01	ME	clgt1-2	19286
80	TCGA-06-5858-01A-01R-1849-01	ME	clgt1-2	19414.3
81	TCGA-06-5859-01A-01R-1849-01	ME	clgt1-2	19433.3
82	TCGA-12-0619-01A-01R-1849-01	ME	clgt1-2	19204.1
83	TCGA-12-5295-01A-01R-1849-01	ME	clgt1-2	18636.7
84	TCGA-14-0781-01B-01R-1849-01	ME	clgt1-2	19121.7
85	TCGA-14-0789-01A-01R-1849-01	ME	clgt1-2	19580.8
86	TCGA-14-0817-01A-01R-1849-01	ME	clgt1-2	18305.8
87	TCGA-14-1034-01A-01R-1849-01	ME	clgt1-2	20159.9
88	TCGA-14-1823-01A-01R-1849-01	ME	clgt1-2	17659.1
89	TCGA-14-1829-01A-01R-1850-01	ME	clgt1-2	16942.2
90	TCGA-14-2554-01A-01R-1850-01	ME	clgt1-2	19503.6
91	TCGA-16-1045-01B-01R-1850-01	ME	clgt1-2	19610.5
92	TCGA-19-1787-01B-01R-1850-01	ME	clgt1-2	18761.6
93	TCGA-19-2625-01A-01R-1850-01	ME	clgt1-2	19138.7
94	TCGA-19-4065-01A-01R-2005-01	ME	clgt1-2	18600.2
95	TCGA-26-5132-01A-01R-1850-01	ME	clgt1-2	19807.6
96	TCGA-26-5135-01A-01R-1850-01	ME	clgt1-2	18817.3
97	TCGA-26-5136-01B-01R-1850-01	ME	clgt1-2	18625.8
98	TCGA-27-1830-01A-01R-1850-01	ME	clgt1-2	18367
99	TCGA-27-1831-01A-01R-1850-01	ME	clgt1-2	18382.7
100	TCGA-27-1832-01A-01R-1850-01	ME	clgt1-2	18904
101	TCGA-27-2519-01A-01R-1850-01	ME	clgt1-2	18124
102	TCGA-27-2524-01A-01R-1850-01	ME	clgt1-2	18908.9
103	TCGA-28-1753-01A-01R-1850-01	ME	clgt1-2	19568.8
104	TCGA-28-2509-01A-01R-1850-01	ME	clgt1-2	19319.8
105	TCGA-28-2513-01A-01R-1850-01	ME	clgt1-2	18788.7
106	TCGA-28-5213-01A-01R-1850-01	ME	clgt1-2	17359.1
107	TCGA-28-5216-01A-01R-1850-01	ME	clgt1-2	17766
108	TCGA-28-5218-01A-01R-1850-01	ME	clgt1-2	17951.9
109	TCGA-32-1982-01A-01R-1850-01	ME	clgt1-2	19286.9
110	TCGA-32-2615-01A-01R-1850-01	ME	clgt1-2	19569.1
111	TCGA-32-2616-01A-01R-1850-01	ME	clgt1-2	19731.1
112	TCGA-32-2632-01A-01R-1850-01	ME	clgt1-2	19352.2
113	TCGA-32-4213-01A-01R-1850-01	ME	clgt1-2	18563.2
114	TCGA-41-3915-01A-01R-1850-01	ME	clgt1-2	18525.3
115	TCGA-41-4097-01A-01R-1850-01	ME	clgt1-2	19113
116	TCGA-76-4928-01B-01R-1850-01	ME	clgt1-2	19267.9
117	TCGA-02-2483-01A-01R-1849-01	PN	clgt1-2	17574.3
118	TCGA-06-0129-01A-01R-1849-01	PN	clgt1-2	17761.5
119	TCGA-06-0174-01A-01R-1849-01	PN	clgt1-2	19426.8
120	TCGA-06-0178-01A-01R-1849-01	PN	clgt1-2	15736.5
121	TCGA-06-0238-01A-02R-1849-01	PN	clgt1-2	16547.3
122	TCGA-06-0686-01A-01R-1849-01	PN	clgt1-2	17629.1
123	TCGA-06-2558-01A-01R-1849-01	PN	clgt1-2	17990.3
124	TCGA-06-2570-01A-01R-1849-01	PN	clgt1-2	18170.2
125	TCGA-06-5416-01A-01R-1849-01	PN	clgt1-2	16783.9
126	TCGA-12-0616-01A-01R-1849-01	PN	clgt1-2	17925.7
127	TCGA-12-0618-01A-01R-1849-01	PN	clgt1-2	18338.2
128	TCGA-12-1597-01B-01R-1849-01	PN	clgt1-2	18472.7
129	TCGA-14-1825-01A-01R-1850-01	PN	clgt1-2	17476.4
130	TCGA-19-1390-01A-01R-1850-01	PN	clgt1-2	18561.7
131	TCGA-27-2521-01A-01R-1850-01	PN	clgt1-2	18421.9
132	TCGA-28-5215-01A-01R-1850-01	PN	clgt1-2	18112.1
133	TCGA-41-2571-01A-01R-1850-01	PN	clgt1-2	16869.5
134	TCGA-41-5651-01A-01R-1850-01	PN	clgt1-2	18222.1
135	TCGA-02-2485-01A-01R-1849-01	CL	clgt3	19735.7
136	TCGA-06-0125-01A-01R-1849-01	CL	clgt3	18701.6
137	TCGA-06-0157-01A-01R-1849-01	CL	clgt3	19143.9
138	TCGA-06-0158-01A-01R-1849-01	CL	clgt3	18893.1
139	TCGA-06-0187-01A-01R-1849-01	CL	clgt3	19131.7
140	TCGA-06-0211-01A-01R-1849-01	CL	clgt3	18898.5
141	TCGA-06-0211-01B-01R-1849-01	CL	clgt3	19019.5
142	TCGA-06-0743-01A-01R-1849-01	CL	clgt3	19105
143	TCGA-06-0744-01A-01R-1849-01	CL	clgt3	18375.5
144	TCGA-06-0747-01A-01R-1849-01	CL	clgt3	18783.5
145	TCGA-06-2563-01A-01R-1849-01	CL	clgt3	19052.3
146	TCGA-06-2564-01A-01R-1849-01	CL	clgt3	18945.2
147	TCGA-06-2565-01A-01R-1849-01	CL	clgt3	19879.8
148	TCGA-06-5408-01A-01R-1849-01	CL	clgt3	19240.2
149	TCGA-06-5414-01A-01R-1849-01	CL	clgt3	18972.7
150	TCGA-06-5856-01A-01R-1849-01	CL	clgt3	17927.4
151	TCGA-12-3650-01A-01R-1849-01	CL	clgt3	18710.3
152	TCGA-12-3652-01A-01R-1849-01	CL	clgt3	18676
153	TCGA-12-3653-01A-01R-1849-01	CL	clgt3	19256.8
154	TCGA-12-5299-01A-02R-1849-01	CL	clgt3	18251
155	TCGA-14-0787-01A-01R-1849-01	CL	clgt3	18582.4
156	TCGA-14-0790-01B-01R-1849-01	CL	clgt3	19630.1
157	TCGA-15-0742-01A-01R-1850-01	CL	clgt3	18529.9
158	TCGA-19-2619-01A-01R-1850-01	CL	clgt3	19086.2
159	TCGA-19-2620-01A-01R-1850-01	CL	clgt3	18397.4
160	TCGA-19-2624-01A-01R-1850-01	CL	clgt3	17767.2
161	TCGA-19-5960-01A-11R-1850-01	CL	clgt3	18963.7
162	TCGA-26-5139-01A-01R-1850-01	CL	clgt3	18401.8
163	TCGA-27-1835-01A-01R-1850-01	CL	clgt3	18532.6
164	TCGA-27-1837-01A-01R-1850-01	CL	clgt3	18759.4
165	TCGA-27-2523-01A-01R-1850-01	CL	clgt3	18657.2
166	TCGA-27-2526-01A-01R-1850-01	CL	clgt3	17191.6
167	TCGA-27-2528-01A-01R-1850-01	CL	clgt3	19097.5
168	TCGA-28-1747-01C-01R-1850-01	CL	clgt3	18522.4
169	TCGA-28-2499-01A-01R-1850-01	CL	clgt3	18370.5
170	TCGA-28-2514-01A-02R-1850-01	CL	clgt3	18222.2
171	TCGA-28-5204-01A-01R-1850-01	CL	clgt3	18786.1
172	TCGA-28-5207-01A-01R-1850-01	CL	clgt3	18971.9
173	TCGA-28-5208-01A-01R-1850-01	CL	clgt3	18888.5
174	TCGA-28-5209-01A-01R-1850-01	CL	clgt3	19472.2
175	TCGA-32-1970-01A-01R-1850-01	CL	clgt3	18694.6
176	TCGA-32-2638-01A-01R-1850-01	CL	clgt3	19290.4
177	TCGA-32-5222-01A-01R-1850-01	CL	clgt3	17972
178	TCGA-41-2572-01A-01R-1850-01	CL	clgt3	18578.7
179	TCGA-76-4925-01A-01R-1850-01	CL	clgt3	18313.5
180	TCGA-76-4926-01B-01R-1850-01	CL	clgt3	18092.8
181	TCGA-76-4927-01A-01R-1850-01	CL	clgt3	18003.3
182	TCGA-76-4931-01A-01R-1850-01	CL	clgt3	18286.8
183	TCGA-76-4932-01A-01R-1850-01	CL	clgt3	19000.6
184	TCGA-02-0047-01A-01R-1849-01	ME	clgt3	16919.5
185	TCGA-02-0055-01A-01R-1849-01	ME	clgt3	17319.1
186	TCGA-02-2486-01A-01R-1849-01	ME	clgt3	17291.1
187	TCGA-06-0130-01A-01R-1849-01	ME	clgt3	16980.7
188	TCGA-06-0138-01A-02R-1849-01	ME	clgt3	17554.6
189	TCGA-06-0139-01A-01R-1849-01	ME	clgt3	16215.5
190	TCGA-06-0141-01A-01R-1849-01	ME	clgt3	16539.9
191	TCGA-06-0156-01A-02R-1849-01	ME	clgt3	17650.3
192	TCGA-06-0156-01A-03R-1849-01	ME	clgt3	17452.9
193	TCGA-06-0168-01A-01R-1849-01	ME	clgt3	17759.1
194	TCGA-06-0184-01A-01R-1849-01	ME	clgt3	17687.2
195	TCGA-06-0190-01A-01R-1849-01	ME	clgt3	18355.7
196	TCGA-06-0210-01A-01R-1849-01	ME	clgt3	18607.5
197	TCGA-06-0644-01A-02R-1849-01	ME	clgt3	17452.1
198	TCGA-06-0645-01A-01R-1849-01	ME	clgt3	18314.7
199	TCGA-06-0646-01A-01R-1849-01	ME	clgt3	17808.7
200	TCGA-06-0649-01B-01R-1849-01	ME	clgt3	17847.1
201	TCGA-06-0745-01A-01R-1849-01	ME	clgt3	17921.1
202	TCGA-06-0750-01A-01R-1849-01	ME	clgt3	17682.7
203	TCGA-06-0878-01A-01R-1849-01	ME	clgt3	18409.6
204	TCGA-06-0882-01A-01R-1849-01	ME	clgt3	17542.7
205	TCGA-06-2557-01A-01R-1849-01	ME	clgt3	18698.1
206	TCGA-06-2559-01A-01R-1849-01	ME	clgt3	18587.6
207	TCGA-06-2561-01A-02R-1849-01	ME	clgt3	17828.2
208	TCGA-06-2562-01A-01R-1849-01	ME	clgt3	18404.1
209	TCGA-06-2567-01A-01R-1849-01	ME	clgt3	18040.6
210	TCGA-06-5410-01A-01R-1849-01	ME	clgt3	16415.6
211	TCGA-06-5412-01A-01R-1849-01	ME	clgt3	17353.6
212	TCGA-06-5413-01A-01R-1849-01	ME	clgt3	18103.5
213	TCGA-06-5418-01A-01R-1849-01	ME	clgt3	17926.8
214	TCGA-06-5858-01A-01R-1849-01	ME	clgt3	17632.8
215	TCGA-06-5859-01A-01R-1849-01	ME	clgt3	18160.8
216	TCGA-12-0619-01A-01R-1849-01	ME	clgt3	17907.1
217	TCGA-12-5295-01A-01R-1849-01	ME	clgt3	17949.6
218	TCGA-14-0781-01B-01R-1849-01	ME	clgt3	18065.1
219	TCGA-14-0789-01A-01R-1849-01	ME	clgt3	18641.7
220	TCGA-14-0817-01A-01R-1849-01	ME	clgt3	18055.7
221	TCGA-14-1034-01A-01R-1849-01	ME	clgt3	18347.5
222	TCGA-14-1823-01A-01R-1849-01	ME	clgt3	17577.5
223	TCGA-14-1829-01A-01R-1850-01	ME	clgt3	16607
224	TCGA-14-2554-01A-01R-1850-01	ME	clgt3	18359.8
225	TCGA-16-1045-01B-01R-1850-01	ME	clgt3	18247.2
226	TCGA-19-1787-01B-01R-1850-01	ME	clgt3	17425.1
227	TCGA-19-2625-01A-01R-1850-01	ME	clgt3	17753.2
228	TCGA-19-4065-01A-01R-2005-01	ME	clgt3	17575.4
229	TCGA-26-5132-01A-01R-1850-01	ME	clgt3	18491.1
230	TCGA-26-5135-01A-01R-1850-01	ME	clgt3	17757.5
231	TCGA-26-5136-01B-01R-1850-01	ME	clgt3	17597.2
232	TCGA-27-1830-01A-01R-1850-01	ME	clgt3	17874.2
233	TCGA-27-1831-01A-01R-1850-01	ME	clgt3	17332.3
234	TCGA-27-1832-01A-01R-1850-01	ME	clgt3	17825.5
235	TCGA-27-2519-01A-01R-1850-01	ME	clgt3	16773.9
236	TCGA-27-2524-01A-01R-1850-01	ME	clgt3	17799.9
237	TCGA-28-1753-01A-01R-1850-01	ME	clgt3	18587.8
238	TCGA-28-2509-01A-01R-1850-01	ME	clgt3	18061.3
239	TCGA-28-2513-01A-01R-1850-01	ME	clgt3	17882.9
240	TCGA-28-5213-01A-01R-1850-01	ME	clgt3	16834.6
241	TCGA-28-5216-01A-01R-1850-01	ME	clgt3	17127.4
242	TCGA-28-5218-01A-01R-1850-01	ME	clgt3	17892.1
243	TCGA-32-1982-01A-01R-1850-01	ME	clgt3	18017.4
244	TCGA-32-2615-01A-01R-1850-01	ME	clgt3	17771.4
245	TCGA-32-2616-01A-01R-1850-01	ME	clgt3	17697.1
246	TCGA-32-2632-01A-01R-1850-01	ME	clgt3	18232.4
247	TCGA-32-4213-01A-01R-1850-01	ME	clgt3	17939.1
248	TCGA-41-3915-01A-01R-1850-01	ME	clgt3	17355
249	TCGA-41-4097-01A-01R-1850-01	ME	clgt3	17856.1
250	TCGA-76-4928-01B-01R-1850-01	ME	clgt3	17965
251	TCGA-02-2483-01A-01R-1849-01	PN	clgt3	17207.6
252	TCGA-06-0129-01A-01R-1849-01	PN	clgt3	17271.2
253	TCGA-06-0174-01A-01R-1849-01	PN	clgt3	18428.3
254	TCGA-06-0178-01A-01R-1849-01	PN	clgt3	15707.2
255	TCGA-06-0238-01A-02R-1849-01	PN	clgt3	16837.2
256	TCGA-06-0686-01A-01R-1849-01	PN	clgt3	17270.6
257	TCGA-06-2558-01A-01R-1849-01	PN	clgt3	17234.1
258	TCGA-06-2570-01A-01R-1849-01	PN	clgt3	16824.6
259	TCGA-06-5416-01A-01R-1849-01	PN	clgt3	15807.7
260	TCGA-12-0616-01A-01R-1849-01	PN	clgt3	17241.5
261	TCGA-12-0618-01A-01R-1849-01	PN	clgt3	17597.8
262	TCGA-12-1597-01B-01R-1849-01	PN	clgt3	17110.7
263	TCGA-14-1825-01A-01R-1850-01	PN	clgt3	16796.6
264	TCGA-19-1390-01A-01R-1850-01	PN	clgt3	17504.4
265	TCGA-27-2521-01A-01R-1850-01	PN	clgt3	17341.4
266	TCGA-28-5215-01A-01R-1850-01	PN	clgt3	17210.9
267	TCGA-41-2571-01A-01R-1850-01	PN	clgt3	16280
268	TCGA-41-5651-01A-01R-1850-01	PN	clgt3	17304
269	TCGA-02-2485-01A-01R-1849-01	CL	mgt1-2	15342.4
270	TCGA-06-0125-01A-01R-1849-01	CL	mgt1-2	15346.9
271	TCGA-06-0157-01A-01R-1849-01	CL	mgt1-2	15255.7
272	TCGA-06-0158-01A-01R-1849-01	CL	mgt1-2	16370.2
273	TCGA-06-0187-01A-01R-1849-01	CL	mgt1-2	17244.5
274	TCGA-06-0211-01A-01R-1849-01	CL	mgt1-2	17055.6
275	TCGA-06-0211-01B-01R-1849-01	CL	mgt1-2	15145.6
276	TCGA-06-0743-01A-01R-1849-01	CL	mgt1-2	15610.7
277	TCGA-06-0744-01A-01R-1849-01	CL	mgt1-2	14750.2
278	TCGA-06-0747-01A-01R-1849-01	CL	mgt1-2	15831.2
279	TCGA-06-2563-01A-01R-1849-01	CL	mgt1-2	15653
280	TCGA-06-2564-01A-01R-1849-01	CL	mgt1-2	16437.9
281	TCGA-06-2565-01A-01R-1849-01	CL	mgt1-2	15759
282	TCGA-06-5408-01A-01R-1849-01	CL	mgt1-2	16630.1
283	TCGA-06-5414-01A-01R-1849-01	CL	mgt1-2	16910.1
284	TCGA-06-5856-01A-01R-1849-01	CL	mgt1-2	15150.6
285	TCGA-12-3650-01A-01R-1849-01	CL	mgt1-2	14331.8
286	TCGA-12-3652-01A-01R-1849-01	CL	mgt1-2	14415.3
287	TCGA-12-3653-01A-01R-1849-01	CL	mgt1-2	15878.4
288	TCGA-12-5299-01A-02R-1849-01	CL	mgt1-2	16386.5
289	TCGA-14-0787-01A-01R-1849-01	CL	mgt1-2	16421.3
290	TCGA-14-0790-01B-01R-1849-01	CL	mgt1-2	13820
291	TCGA-15-0742-01A-01R-1850-01	CL	mgt1-2	14693.7
292	TCGA-19-2619-01A-01R-1850-01	CL	mgt1-2	15632
293	TCGA-19-2620-01A-01R-1850-01	CL	mgt1-2	15755.2
294	TCGA-19-2624-01A-01R-1850-01	CL	mgt1-2	12868.4
295	TCGA-19-5960-01A-11R-1850-01	CL	mgt1-2	13742.3
296	TCGA-26-5139-01A-01R-1850-01	CL	mgt1-2	16355.1
297	TCGA-27-1835-01A-01R-1850-01	CL	mgt1-2	13969.2
298	TCGA-27-1837-01A-01R-1850-01	CL	mgt1-2	15741.7
299	TCGA-27-2523-01A-01R-1850-01	CL	mgt1-2	15062.9
300	TCGA-27-2526-01A-01R-1850-01	CL	mgt1-2	14800.6
301	TCGA-27-2528-01A-01R-1850-01	CL	mgt1-2	15486.5
302	TCGA-28-1747-01C-01R-1850-01	CL	mgt1-2	15730.2
303	TCGA-28-2499-01A-01R-1850-01	CL	mgt1-2	15265.1
304	TCGA-28-2514-01A-02R-1850-01	CL	mgt1-2	15150.5
305	TCGA-28-5204-01A-01R-1850-01	CL	mgt1-2	15720.8
306	TCGA-28-5207-01A-01R-1850-01	CL	mgt1-2	15207.3
307	TCGA-28-5208-01A-01R-1850-01	CL	mgt1-2	15852.3
308	TCGA-28-5209-01A-01R-1850-01	CL	mgt1-2	15896.7
309	TCGA-32-1970-01A-01R-1850-01	CL	mgt1-2	14781.9
310	TCGA-32-2638-01A-01R-1850-01	CL	mgt1-2	17435.4
311	TCGA-32-5222-01A-01R-1850-01	CL	mgt1-2	15611.7
312	TCGA-41-2572-01A-01R-1850-01	CL	mgt1-2	15772.3
313	TCGA-76-4925-01A-01R-1850-01	CL	mgt1-2	14792.7
314	TCGA-76-4926-01B-01R-1850-01	CL	mgt1-2	14642
315	TCGA-76-4927-01A-01R-1850-01	CL	mgt1-2	16178.8
316	TCGA-76-4931-01A-01R-1850-01	CL	mgt1-2	14872.9
317	TCGA-76-4932-01A-01R-1850-01	CL	mgt1-2	16207.3
318	TCGA-02-0047-01A-01R-1849-01	ME	mgt1-2	16357.3
319	TCGA-02-0055-01A-01R-1849-01	ME	mgt1-2	19213.2
320	TCGA-02-2486-01A-01R-1849-01	ME	mgt1-2	17597.9
321	TCGA-06-0130-01A-01R-1849-01	ME	mgt1-2	19534.6
322	TCGA-06-0138-01A-02R-1849-01	ME	mgt1-2	15644.3
323	TCGA-06-0139-01A-01R-1849-01	ME	mgt1-2	18769.4
324	TCGA-06-0141-01A-01R-1849-01	ME	mgt1-2	17350.8
325	TCGA-06-0156-01A-02R-1849-01	ME	mgt1-2	16498.7
326	TCGA-06-0156-01A-03R-1849-01	ME	mgt1-2	16263.8
327	TCGA-06-0168-01A-01R-1849-01	ME	mgt1-2	16817.7
328	TCGA-06-0184-01A-01R-1849-01	ME	mgt1-2	17084
329	TCGA-06-0190-01A-01R-1849-01	ME	mgt1-2	18162.9
330	TCGA-06-0210-01A-01R-1849-01	ME	mgt1-2	17702.8
331	TCGA-06-0644-01A-02R-1849-01	ME	mgt1-2	18351.5
332	TCGA-06-0645-01A-01R-1849-01	ME	mgt1-2	18119.9
333	TCGA-06-0646-01A-01R-1849-01	ME	mgt1-2	16664.3
334	TCGA-06-0649-01B-01R-1849-01	ME	mgt1-2	16700.2
335	TCGA-06-0745-01A-01R-1849-01	ME	mgt1-2	15649.4
336	TCGA-06-0750-01A-01R-1849-01	ME	mgt1-2	16722.1
337	TCGA-06-0878-01A-01R-1849-01	ME	mgt1-2	17130.7
338	TCGA-06-0882-01A-01R-1849-01	ME	mgt1-2	17089.5
339	TCGA-06-2557-01A-01R-1849-01	ME	mgt1-2	17136.9
340	TCGA-06-2559-01A-01R-1849-01	ME	mgt1-2	15580.5
341	TCGA-06-2561-01A-02R-1849-01	ME	mgt1-2	16608.4
342	TCGA-06-2562-01A-01R-1849-01	ME	mgt1-2	17089
343	TCGA-06-2567-01A-01R-1849-01	ME	mgt1-2	16333.6
344	TCGA-06-5410-01A-01R-1849-01	ME	mgt1-2	18744.5
345	TCGA-06-5412-01A-01R-1849-01	ME	mgt1-2	17852.9
346	TCGA-06-5413-01A-01R-1849-01	ME	mgt1-2	15574.5
347	TCGA-06-5418-01A-01R-1849-01	ME	mgt1-2	16291.9
348	TCGA-06-5858-01A-01R-1849-01	ME	mgt1-2	16256.2
349	TCGA-06-5859-01A-01R-1849-01	ME	mgt1-2	15510.1
350	TCGA-12-0619-01A-01R-1849-01	ME	mgt1-2	17859.4
351	TCGA-12-5295-01A-01R-1849-01	ME	mgt1-2	15486.9
352	TCGA-14-0781-01B-01R-1849-01	ME	mgt1-2	17505.2
353	TCGA-14-0789-01A-01R-1849-01	ME	mgt1-2	18677.8
354	TCGA-14-0817-01A-01R-1849-01	ME	mgt1-2	15948.4
355	TCGA-14-1034-01A-01R-1849-01	ME	mgt1-2	17308.8
356	TCGA-14-1823-01A-01R-1849-01	ME	mgt1-2	16773.2
357	TCGA-14-1829-01A-01R-1850-01	ME	mgt1-2	14683.9
358	TCGA-14-2554-01A-01R-1850-01	ME	mgt1-2	15990.3
359	TCGA-16-1045-01B-01R-1850-01	ME	mgt1-2	17559.3
360	TCGA-19-1787-01B-01R-1850-01	ME	mgt1-2	16254.6
361	TCGA-19-2625-01A-01R-1850-01	ME	mgt1-2	15818.7
362	TCGA-19-4065-01A-01R-2005-01	ME	mgt1-2	17239.6
363	TCGA-26-5132-01A-01R-1850-01	ME	mgt1-2	16057.4
364	TCGA-26-5135-01A-01R-1850-01	ME	mgt1-2	16223.9
365	TCGA-26-5136-01B-01R-1850-01	ME	mgt1-2	15788.3
366	TCGA-27-1830-01A-01R-1850-01	ME	mgt1-2	16930.1
367	TCGA-27-1831-01A-01R-1850-01	ME	mgt1-2	15450.4
368	TCGA-27-1832-01A-01R-1850-01	ME	mgt1-2	17632.8
369	TCGA-27-2519-01A-01R-1850-01	ME	mgt1-2	16629.3
370	TCGA-27-2524-01A-01R-1850-01	ME	mgt1-2	16710.1
371	TCGA-28-1753-01A-01R-1850-01	ME	mgt1-2	16730.2
372	TCGA-28-2509-01A-01R-1850-01	ME	mgt1-2	16676
373	TCGA-28-2513-01A-01R-1850-01	ME	mgt1-2	17489.3
374	TCGA-28-5213-01A-01R-1850-01	ME	mgt1-2	16610.3
375	TCGA-28-5216-01A-01R-1850-01	ME	mgt1-2	15761.7
376	TCGA-28-5218-01A-01R-1850-01	ME	mgt1-2	18879.2
377	TCGA-32-1982-01A-01R-1850-01	ME	mgt1-2	16213.9
378	TCGA-32-2615-01A-01R-1850-01	ME	mgt1-2	16931.2
379	TCGA-32-2616-01A-01R-1850-01	ME	mgt1-2	16178.3
380	TCGA-32-2632-01A-01R-1850-01	ME	mgt1-2	17350.3
381	TCGA-32-4213-01A-01R-1850-01	ME	mgt1-2	16678.9
382	TCGA-41-3915-01A-01R-1850-01	ME	mgt1-2	16859.6
383	TCGA-41-4097-01A-01R-1850-01	ME	mgt1-2	17233.6
384	TCGA-76-4928-01B-01R-1850-01	ME	mgt1-2	16988.3
385	TCGA-02-2483-01A-01R-1849-01	PN	mgt1-2	15405.2
386	TCGA-06-0129-01A-01R-1849-01	PN	mgt1-2	15358
387	TCGA-06-0174-01A-01R-1849-01	PN	mgt1-2	14530
388	TCGA-06-0178-01A-01R-1849-01	PN	mgt1-2	13491.1
389	TCGA-06-0238-01A-02R-1849-01	PN	mgt1-2	14461.1
390	TCGA-06-0686-01A-01R-1849-01	PN	mgt1-2	14802.1
391	TCGA-06-2558-01A-01R-1849-01	PN	mgt1-2	14914.3
392	TCGA-06-2570-01A-01R-1849-01	PN	mgt1-2	15707.8
393	TCGA-06-5416-01A-01R-1849-01	PN	mgt1-2	13398.8
394	TCGA-12-0616-01A-01R-1849-01	PN	mgt1-2	14618.1
395	TCGA-12-0618-01A-01R-1849-01	PN	mgt1-2	13557.8
396	TCGA-12-1597-01B-01R-1849-01	PN	mgt1-2	13896.2
397	TCGA-14-1825-01A-01R-1850-01	PN	mgt1-2	13487.7
398	TCGA-19-1390-01A-01R-1850-01	PN	mgt1-2	14565.1
399	TCGA-27-2521-01A-01R-1850-01	PN	mgt1-2	13663
400	TCGA-28-5215-01A-01R-1850-01	PN	mgt1-2	16370.8
401	TCGA-41-2571-01A-01R-1850-01	PN	mgt1-2	13710.2
402	TCGA-41-5651-01A-01R-1850-01	PN	mgt1-2	13125.9
403	TCGA-02-2485-01A-01R-1849-01	CL	mgt4	15442.9
404	TCGA-06-0125-01A-01R-1849-01	CL	mgt4	15790.6
405	TCGA-06-0157-01A-01R-1849-01	CL	mgt4	14888.9
406	TCGA-06-0158-01A-01R-1849-01	CL	mgt4	16256.9
407	TCGA-06-0187-01A-01R-1849-01	CL	mgt4	16681.8
408	TCGA-06-0211-01A-01R-1849-01	CL	mgt4	16561.3
409	TCGA-06-0211-01B-01R-1849-01	CL	mgt4	14748
410	TCGA-06-0743-01A-01R-1849-01	CL	mgt4	15279.7
411	TCGA-06-0744-01A-01R-1849-01	CL	mgt4	14719.9
412	TCGA-06-0747-01A-01R-1849-01	CL	mgt4	16291.2
413	TCGA-06-2563-01A-01R-1849-01	CL	mgt4	15244.8
414	TCGA-06-2564-01A-01R-1849-01	CL	mgt4	15769.3
415	TCGA-06-2565-01A-01R-1849-01	CL	mgt4	15662.1
416	TCGA-06-5408-01A-01R-1849-01	CL	mgt4	16575.4
417	TCGA-06-5414-01A-01R-1849-01	CL	mgt4	16331.3
418	TCGA-06-5856-01A-01R-1849-01	CL	mgt4	15078.8
419	TCGA-12-3650-01A-01R-1849-01	CL	mgt4	14487.3
420	TCGA-12-3652-01A-01R-1849-01	CL	mgt4	15336.6
421	TCGA-12-3653-01A-01R-1849-01	CL	mgt4	15094.8
422	TCGA-12-5299-01A-02R-1849-01	CL	mgt4	16487.3
423	TCGA-14-0787-01A-01R-1849-01	CL	mgt4	15760.2
424	TCGA-14-0790-01B-01R-1849-01	CL	mgt4	14264.5
425	TCGA-15-0742-01A-01R-1850-01	CL	mgt4	14685.7
426	TCGA-19-2619-01A-01R-1850-01	CL	mgt4	16035.1
427	TCGA-19-2620-01A-01R-1850-01	CL	mgt4	16093
428	TCGA-19-2624-01A-01R-1850-01	CL	mgt4	14473.3
429	TCGA-19-5960-01A-11R-1850-01	CL	mgt4	14601
430	TCGA-26-5139-01A-01R-1850-01	CL	mgt4	16360.7
431	TCGA-27-1835-01A-01R-1850-01	CL	mgt4	14645.3
432	TCGA-27-1837-01A-01R-1850-01	CL	mgt4	15470.3
433	TCGA-27-2523-01A-01R-1850-01	CL	mgt4	15228.9
434	TCGA-27-2526-01A-01R-1850-01	CL	mgt4	14740.1
435	TCGA-27-2528-01A-01R-1850-01	CL	mgt4	16048.3
436	TCGA-28-1747-01C-01R-1850-01	CL	mgt4	15091.1
437	TCGA-28-2499-01A-01R-1850-01	CL	mgt4	14797.9
438	TCGA-28-2514-01A-02R-1850-01	CL	mgt4	15232.9
439	TCGA-28-5204-01A-01R-1850-01	CL	mgt4	15681.6
440	TCGA-28-5207-01A-01R-1850-01	CL	mgt4	15135.2
441	TCGA-28-5208-01A-01R-1850-01	CL	mgt4	15609.8
442	TCGA-28-5209-01A-01R-1850-01	CL	mgt4	15753.4
443	TCGA-32-1970-01A-01R-1850-01	CL	mgt4	14753.1
444	TCGA-32-2638-01A-01R-1850-01	CL	mgt4	16556.6
445	TCGA-32-5222-01A-01R-1850-01	CL	mgt4	14858.3
446	TCGA-41-2572-01A-01R-1850-01	CL	mgt4	15558.6
447	TCGA-76-4925-01A-01R-1850-01	CL	mgt4	15174.8
448	TCGA-76-4926-01B-01R-1850-01	CL	mgt4	14687.4
449	TCGA-76-4927-01A-01R-1850-01	CL	mgt4	15813.6
450	TCGA-76-4931-01A-01R-1850-01	CL	mgt4	15318
451	TCGA-76-4932-01A-01R-1850-01	CL	mgt4	16218.1
452	TCGA-02-0047-01A-01R-1849-01	ME	mgt4	16017.3
453	TCGA-02-0055-01A-01R-1849-01	ME	mgt4	18872.6
454	TCGA-02-2486-01A-01R-1849-01	ME	mgt4	16722.8
455	TCGA-06-0130-01A-01R-1849-01	ME	mgt4	18275.4
456	TCGA-06-0138-01A-02R-1849-01	ME	mgt4	15497.2
457	TCGA-06-0139-01A-01R-1849-01	ME	mgt4	16751.2
458	TCGA-06-0141-01A-01R-1849-01	ME	mgt4	15987
459	TCGA-06-0156-01A-02R-1849-01	ME	mgt4	16209.6
460	TCGA-06-0156-01A-03R-1849-01	ME	mgt4	16112.2
461	TCGA-06-0168-01A-01R-1849-01	ME	mgt4	15990.4
462	TCGA-06-0184-01A-01R-1849-01	ME	mgt4	16063.7
463	TCGA-06-0190-01A-01R-1849-01	ME	mgt4	17995.5
464	TCGA-06-0210-01A-01R-1849-01	ME	mgt4	17484.4
465	TCGA-06-0644-01A-02R-1849-01	ME	mgt4	17978.5
466	TCGA-06-0645-01A-01R-1849-01	ME	mgt4	17093.9
467	TCGA-06-0646-01A-01R-1849-01	ME	mgt4	16695.2
468	TCGA-06-0649-01B-01R-1849-01	ME	mgt4	16112.6
469	TCGA-06-0745-01A-01R-1849-01	ME	mgt4	15630.4
470	TCGA-06-0750-01A-01R-1849-01	ME	mgt4	16398.5
471	TCGA-06-0878-01A-01R-1849-01	ME	mgt4	16723.9
472	TCGA-06-0882-01A-01R-1849-01	ME	mgt4	15426.4
473	TCGA-06-2557-01A-01R-1849-01	ME	mgt4	15158.8
474	TCGA-06-2559-01A-01R-1849-01	ME	mgt4	15616.1
475	TCGA-06-2561-01A-02R-1849-01	ME	mgt4	15757.9
476	TCGA-06-2562-01A-01R-1849-01	ME	mgt4	16914.9
477	TCGA-06-2567-01A-01R-1849-01	ME	mgt4	16089.4
478	TCGA-06-5410-01A-01R-1849-01	ME	mgt4	16808.6
479	TCGA-06-5412-01A-01R-1849-01	ME	mgt4	16760.1
480	TCGA-06-5413-01A-01R-1849-01	ME	mgt4	15451.4
481	TCGA-06-5418-01A-01R-1849-01	ME	mgt4	16357.6
482	TCGA-06-5858-01A-01R-1849-01	ME	mgt4	15634.3
483	TCGA-06-5859-01A-01R-1849-01	ME	mgt4	15693.4
484	TCGA-12-0619-01A-01R-1849-01	ME	mgt4	17245.6
485	TCGA-12-5295-01A-01R-1849-01	ME	mgt4	15016.3
486	TCGA-14-0781-01B-01R-1849-01	ME	mgt4	17143.1
487	TCGA-14-0789-01A-01R-1849-01	ME	mgt4	18214.6
488	TCGA-14-0817-01A-01R-1849-01	ME	mgt4	15238.2
489	TCGA-14-1034-01A-01R-1849-01	ME	mgt4	16336.7
490	TCGA-14-1823-01A-01R-1849-01	ME	mgt4	16168.1
491	TCGA-14-1829-01A-01R-1850-01	ME	mgt4	14836.9
492	TCGA-14-2554-01A-01R-1850-01	ME	mgt4	15939.9
493	TCGA-16-1045-01B-01R-1850-01	ME	mgt4	16354.3
494	TCGA-19-1787-01B-01R-1850-01	ME	mgt4	15905
495	TCGA-19-2625-01A-01R-1850-01	ME	mgt4	16301.2
496	TCGA-19-4065-01A-01R-2005-01	ME	mgt4	16637.3
497	TCGA-26-5132-01A-01R-1850-01	ME	mgt4	15762.5
498	TCGA-26-5135-01A-01R-1850-01	ME	mgt4	15651.2
499	TCGA-26-5136-01B-01R-1850-01	ME	mgt4	15328.2
500	TCGA-27-1830-01A-01R-1850-01	ME	mgt4	16605.2
501	TCGA-27-1831-01A-01R-1850-01	ME	mgt4	14724
502	TCGA-27-1832-01A-01R-1850-01	ME	mgt4	17238.4
503	TCGA-27-2519-01A-01R-1850-01	ME	mgt4	15255.3
504	TCGA-27-2524-01A-01R-1850-01	ME	mgt4	16880.9
505	TCGA-28-1753-01A-01R-1850-01	ME	mgt4	16035.8
506	TCGA-28-2509-01A-01R-1850-01	ME	mgt4	16591
507	TCGA-28-2513-01A-01R-1850-01	ME	mgt4	16806.9
508	TCGA-28-5213-01A-01R-1850-01	ME	mgt4	15712.9
509	TCGA-28-5216-01A-01R-1850-01	ME	mgt4	15943.1
510	TCGA-28-5218-01A-01R-1850-01	ME	mgt4	18002.7
511	TCGA-32-1982-01A-01R-1850-01	ME	mgt4	15896.9
512	TCGA-32-2615-01A-01R-1850-01	ME	mgt4	16918.2
513	TCGA-32-2616-01A-01R-1850-01	ME	mgt4	15664.3
514	TCGA-32-2632-01A-01R-1850-01	ME	mgt4	16378.4
515	TCGA-32-4213-01A-01R-1850-01	ME	mgt4	15910.1
516	TCGA-41-3915-01A-01R-1850-01	ME	mgt4	16478.5
517	TCGA-41-4097-01A-01R-1850-01	ME	mgt4	16261.7
518	TCGA-76-4928-01B-01R-1850-01	ME	mgt4	17075.3
519	TCGA-02-2483-01A-01R-1849-01	PN	mgt4	15133.2
520	TCGA-06-0129-01A-01R-1849-01	PN	mgt4	14392.9
521	TCGA-06-0174-01A-01R-1849-01	PN	mgt4	14998.1
522	TCGA-06-0178-01A-01R-1849-01	PN	mgt4	13462
523	TCGA-06-0238-01A-02R-1849-01	PN	mgt4	14155.7
524	TCGA-06-0686-01A-01R-1849-01	PN	mgt4	14717.4
525	TCGA-06-2558-01A-01R-1849-01	PN	mgt4	14678.6
526	TCGA-06-2570-01A-01R-1849-01	PN	mgt4	14690.2
527	TCGA-06-5416-01A-01R-1849-01	PN	mgt4	14244.9
528	TCGA-12-0616-01A-01R-1849-01	PN	mgt4	15036.4
529	TCGA-12-0618-01A-01R-1849-01	PN	mgt4	14542.7
530	TCGA-12-1597-01B-01R-1849-01	PN	mgt4	14145.3
531	TCGA-14-1825-01A-01R-1850-01	PN	mgt4	13967.5
532	TCGA-19-1390-01A-01R-1850-01	PN	mgt4	14490.9
533	TCGA-27-2521-01A-01R-1850-01	PN	mgt4	14096.6
534	TCGA-28-5215-01A-01R-1850-01	PN	mgt4	15884.4
535	TCGA-41-2571-01A-01R-1850-01	PN	mgt4	13726.3
536	TCGA-41-5651-01A-01R-1850-01	PN	mgt4	13758.2
537	TCGA-02-2485-01A-01R-1849-01	CL	pngt1-2	18725.1
538	TCGA-06-0125-01A-01R-1849-01	CL	pngt1-2	17345.9
539	TCGA-06-0157-01A-01R-1849-01	CL	pngt1-2	18300.4
540	TCGA-06-0158-01A-01R-1849-01	CL	pngt1-2	16814.1
541	TCGA-06-0187-01A-01R-1849-01	CL	pngt1-2	16865.9
542	TCGA-06-0211-01A-01R-1849-01	CL	pngt1-2	17158.8
543	TCGA-06-0211-01B-01R-1849-01	CL	pngt1-2	17581.7
544	TCGA-06-0743-01A-01R-1849-01	CL	pngt1-2	16230.4
545	TCGA-06-0744-01A-01R-1849-01	CL	pngt1-2	17070.4
546	TCGA-06-0747-01A-01R-1849-01	CL	pngt1-2	17222.6
547	TCGA-06-2563-01A-01R-1849-01	CL	pngt1-2	16841
548	TCGA-06-2564-01A-01R-1849-01	CL	pngt1-2	17667.2
549	TCGA-06-2565-01A-01R-1849-01	CL	pngt1-2	17436.3
550	TCGA-06-5408-01A-01R-1849-01	CL	pngt1-2	18504.2
551	TCGA-06-5414-01A-01R-1849-01	CL	pngt1-2	16228.7
552	TCGA-06-5856-01A-01R-1849-01	CL	pngt1-2	17757.1
553	TCGA-12-3650-01A-01R-1849-01	CL	pngt1-2	17961.4
554	TCGA-12-3652-01A-01R-1849-01	CL	pngt1-2	16364.3
555	TCGA-12-3653-01A-01R-1849-01	CL	pngt1-2	17417.5
556	TCGA-12-5299-01A-02R-1849-01	CL	pngt1-2	16827.9
557	TCGA-14-0787-01A-01R-1849-01	CL	pngt1-2	16831.8
558	TCGA-14-0790-01B-01R-1849-01	CL	pngt1-2	17492.7
559	TCGA-15-0742-01A-01R-1850-01	CL	pngt1-2	17476.6
560	TCGA-19-2619-01A-01R-1850-01	CL	pngt1-2	17574.9
561	TCGA-19-2620-01A-01R-1850-01	CL	pngt1-2	16484.9
562	TCGA-19-2624-01A-01R-1850-01	CL	pngt1-2	20049.9
563	TCGA-19-5960-01A-11R-1850-01	CL	pngt1-2	19709.2
564	TCGA-26-5139-01A-01R-1850-01	CL	pngt1-2	16432.9
565	TCGA-27-1835-01A-01R-1850-01	CL	pngt1-2	17024.8
566	TCGA-27-1837-01A-01R-1850-01	CL	pngt1-2	18232.3
567	TCGA-27-2523-01A-01R-1850-01	CL	pngt1-2	18241.6
568	TCGA-27-2526-01A-01R-1850-01	CL	pngt1-2	15428.7
569	TCGA-27-2528-01A-01R-1850-01	CL	pngt1-2	17347.8
570	TCGA-28-1747-01C-01R-1850-01	CL	pngt1-2	18067.7
571	TCGA-28-2499-01A-01R-1850-01	CL	pngt1-2	15539.9
572	TCGA-28-2514-01A-02R-1850-01	CL	pngt1-2	17490.1
573	TCGA-28-5204-01A-01R-1850-01	CL	pngt1-2	17447.8
574	TCGA-28-5207-01A-01R-1850-01	CL	pngt1-2	17499.9
575	TCGA-28-5208-01A-01R-1850-01	CL	pngt1-2	17285.3
576	TCGA-28-5209-01A-01R-1850-01	CL	pngt1-2	17823.2
577	TCGA-32-1970-01A-01R-1850-01	CL	pngt1-2	17197.4
578	TCGA-32-2638-01A-01R-1850-01	CL	pngt1-2	16617.5
579	TCGA-32-5222-01A-01R-1850-01	CL	pngt1-2	16837.7
580	TCGA-41-2572-01A-01R-1850-01	CL	pngt1-2	15894.1
581	TCGA-76-4925-01A-01R-1850-01	CL	pngt1-2	17543.5
582	TCGA-76-4926-01B-01R-1850-01	CL	pngt1-2	16977.9
583	TCGA-76-4927-01A-01R-1850-01	CL	pngt1-2	17382.1
584	TCGA-76-4931-01A-01R-1850-01	CL	pngt1-2	17706.7
585	TCGA-76-4932-01A-01R-1850-01	CL	pngt1-2	17189.2
586	TCGA-02-0047-01A-01R-1849-01	ME	pngt1-2	18475.4
587	TCGA-02-0055-01A-01R-1849-01	ME	pngt1-2	14989.9
588	TCGA-02-2486-01A-01R-1849-01	ME	pngt1-2	14312.7
589	TCGA-06-0130-01A-01R-1849-01	ME	pngt1-2	15547.7
590	TCGA-06-0138-01A-02R-1849-01	ME	pngt1-2	17485.1
591	TCGA-06-0139-01A-01R-1849-01	ME	pngt1-2	14563.6
592	TCGA-06-0141-01A-01R-1849-01	ME	pngt1-2	14974.2
593	TCGA-06-0156-01A-02R-1849-01	ME	pngt1-2	18852.5
594	TCGA-06-0156-01A-03R-1849-01	ME	pngt1-2	18513.5
595	TCGA-06-0168-01A-01R-1849-01	ME	pngt1-2	16252.1
596	TCGA-06-0184-01A-01R-1849-01	ME	pngt1-2	15767.4
597	TCGA-06-0190-01A-01R-1849-01	ME	pngt1-2	16606.9
598	TCGA-06-0210-01A-01R-1849-01	ME	pngt1-2	16507.2
599	TCGA-06-0644-01A-02R-1849-01	ME	pngt1-2	16246.8
600	TCGA-06-0645-01A-01R-1849-01	ME	pngt1-2	16755
601	TCGA-06-0646-01A-01R-1849-01	ME	pngt1-2	18488.4
602	TCGA-06-0649-01B-01R-1849-01	ME	pngt1-2	17061.3
603	TCGA-06-0745-01A-01R-1849-01	ME	pngt1-2	17369
604	TCGA-06-0750-01A-01R-1849-01	ME	pngt1-2	15826
605	TCGA-06-0878-01A-01R-1849-01	ME	pngt1-2	17095.4
606	TCGA-06-0882-01A-01R-1849-01	ME	pngt1-2	15807.6
607	TCGA-06-2557-01A-01R-1849-01	ME	pngt1-2	18169.7
608	TCGA-06-2559-01A-01R-1849-01	ME	pngt1-2	19303.5
609	TCGA-06-2561-01A-02R-1849-01	ME	pngt1-2	16577.6
610	TCGA-06-2562-01A-01R-1849-01	ME	pngt1-2	16077.8
611	TCGA-06-2567-01A-01R-1849-01	ME	pngt1-2	16905.2
612	TCGA-06-5410-01A-01R-1849-01	ME	pngt1-2	14611.9
613	TCGA-06-5412-01A-01R-1849-01	ME	pngt1-2	15344.4
614	TCGA-06-5413-01A-01R-1849-01	ME	pngt1-2	17819.2
615	TCGA-06-5418-01A-01R-1849-01	ME	pngt1-2	16223.3
616	TCGA-06-5858-01A-01R-1849-01	ME	pngt1-2	17504.9
617	TCGA-06-5859-01A-01R-1849-01	ME	pngt1-2	17803.5
618	TCGA-12-0619-01A-01R-1849-01	ME	pngt1-2	17650.4
619	TCGA-12-5295-01A-01R-1849-01	ME	pngt1-2	15938.8
620	TCGA-14-0781-01B-01R-1849-01	ME	pngt1-2	15644.9
621	TCGA-14-0789-01A-01R-1849-01	ME	pngt1-2	16344.3
622	TCGA-14-0817-01A-01R-1849-01	ME	pngt1-2	16627.9
623	TCGA-14-1034-01A-01R-1849-01	ME	pngt1-2	16707.4
624	TCGA-14-1823-01A-01R-1849-01	ME	pngt1-2	15358.8
625	TCGA-14-1829-01A-01R-1850-01	ME	pngt1-2	15410.5
626	TCGA-14-2554-01A-01R-1850-01	ME	pngt1-2	15870.9
627	TCGA-16-1045-01B-01R-1850-01	ME	pngt1-2	16407.1
628	TCGA-19-1787-01B-01R-1850-01	ME	pngt1-2	16052
629	TCGA-19-2625-01A-01R-1850-01	ME	pngt1-2	16461.3
630	TCGA-19-4065-01A-01R-2005-01	ME	pngt1-2	16044.3
631	TCGA-26-5132-01A-01R-1850-01	ME	pngt1-2	16324.9
632	TCGA-26-5135-01A-01R-1850-01	ME	pngt1-2	18247.5
633	TCGA-26-5136-01B-01R-1850-01	ME	pngt1-2	17529.6
634	TCGA-27-1830-01A-01R-1850-01	ME	pngt1-2	18588.2
635	TCGA-27-1831-01A-01R-1850-01	ME	pngt1-2	14870.7
636	TCGA-27-1832-01A-01R-1850-01	ME	pngt1-2	15789.6
637	TCGA-27-2519-01A-01R-1850-01	ME	pngt1-2	17448.8
638	TCGA-27-2524-01A-01R-1850-01	ME	pngt1-2	16409.1
639	TCGA-28-1753-01A-01R-1850-01	ME	pngt1-2	18404
640	TCGA-28-2509-01A-01R-1850-01	ME	pngt1-2	16173.2
641	TCGA-28-2513-01A-01R-1850-01	ME	pngt1-2	15125.7
642	TCGA-28-5213-01A-01R-1850-01	ME	pngt1-2	14970.8
643	TCGA-28-5216-01A-01R-1850-01	ME	pngt1-2	18308.1
644	TCGA-28-5218-01A-01R-1850-01	ME	pngt1-2	16468.3
645	TCGA-32-1982-01A-01R-1850-01	ME	pngt1-2	15615.8
646	TCGA-32-2615-01A-01R-1850-01	ME	pngt1-2	16074.4
647	TCGA-32-2616-01A-01R-1850-01	ME	pngt1-2	17425.7
648	TCGA-32-2632-01A-01R-1850-01	ME	pngt1-2	15976.4
649	TCGA-32-4213-01A-01R-1850-01	ME	pngt1-2	17101.1
650	TCGA-41-3915-01A-01R-1850-01	ME	pngt1-2	17659.6
651	TCGA-41-4097-01A-01R-1850-01	ME	pngt1-2	16035.1
652	TCGA-76-4928-01B-01R-1850-01	ME	pngt1-2	16584.1
653	TCGA-02-2483-01A-01R-1849-01	PN	pngt1-2	20018.2
654	TCGA-06-0129-01A-01R-1849-01	PN	pngt1-2	20455.7
655	TCGA-06-0174-01A-01R-1849-01	PN	pngt1-2	19645.8
656	TCGA-06-0178-01A-01R-1849-01	PN	pngt1-2	17553.6
657	TCGA-06-0238-01A-02R-1849-01	PN	pngt1-2	18913.9
658	TCGA-06-0686-01A-01R-1849-01	PN	pngt1-2	19057.2
659	TCGA-06-2558-01A-01R-1849-01	PN	pngt1-2	18541.1
660	TCGA-06-2570-01A-01R-1849-01	PN	pngt1-2	19743.5
661	TCGA-06-5416-01A-01R-1849-01	PN	pngt1-2	18163.2
662	TCGA-12-0616-01A-01R-1849-01	PN	pngt1-2	18917.6
663	TCGA-12-0618-01A-01R-1849-01	PN	pngt1-2	20193.3
664	TCGA-12-1597-01B-01R-1849-01	PN	pngt1-2	18418.4
665	TCGA-14-1825-01A-01R-1850-01	PN	pngt1-2	19239.5
666	TCGA-19-1390-01A-01R-1850-01	PN	pngt1-2	19564.8
667	TCGA-27-2521-01A-01R-1850-01	PN	pngt1-2	19282.9
668	TCGA-28-5215-01A-01R-1850-01	PN	pngt1-2	19411.3
669	TCGA-41-2571-01A-01R-1850-01	PN	pngt1-2	18501
670	TCGA-41-5651-01A-01R-1850-01	PN	pngt1-2	20289.4
671	TCGA-02-2485-01A-01R-1849-01	CL	pngt3	17242.2
672	TCGA-06-0125-01A-01R-1849-01	CL	pngt3	15186.1
673	TCGA-06-0157-01A-01R-1849-01	CL	pngt3	16370.8
674	TCGA-06-0158-01A-01R-1849-01	CL	pngt3	14967.1
675	TCGA-06-0187-01A-01R-1849-01	CL	pngt3	15633
676	TCGA-06-0211-01A-01R-1849-01	CL	pngt3	14507.6
677	TCGA-06-0211-01B-01R-1849-01	CL	pngt3	14562.9
678	TCGA-06-0743-01A-01R-1849-01	CL	pngt3	15076.5
679	TCGA-06-0744-01A-01R-1849-01	CL	pngt3	14000.2
680	TCGA-06-0747-01A-01R-1849-01	CL	pngt3	15088.2
681	TCGA-06-2563-01A-01R-1849-01	CL	pngt3	13887.3
682	TCGA-06-2564-01A-01R-1849-01	CL	pngt3	15291.2
683	TCGA-06-2565-01A-01R-1849-01	CL	pngt3	15256.7
684	TCGA-06-5408-01A-01R-1849-01	CL	pngt3	16493.4
685	TCGA-06-5414-01A-01R-1849-01	CL	pngt3	14750.6
686	TCGA-06-5856-01A-01R-1849-01	CL	pngt3	15373.1
687	TCGA-12-3650-01A-01R-1849-01	CL	pngt3	16094.3
688	TCGA-12-3652-01A-01R-1849-01	CL	pngt3	15256
689	TCGA-12-3653-01A-01R-1849-01	CL	pngt3	14924.4
690	TCGA-12-5299-01A-02R-1849-01	CL	pngt3	14767
691	TCGA-14-0787-01A-01R-1849-01	CL	pngt3	15145.8
692	TCGA-14-0790-01B-01R-1849-01	CL	pngt3	15789.9
693	TCGA-15-0742-01A-01R-1850-01	CL	pngt3	14593
694	TCGA-19-2619-01A-01R-1850-01	CL	pngt3	15476.1
695	TCGA-19-2620-01A-01R-1850-01	CL	pngt3	14053.2
696	TCGA-19-2624-01A-01R-1850-01	CL	pngt3	17321.2
697	TCGA-19-5960-01A-11R-1850-01	CL	pngt3	16974.7
698	TCGA-26-5139-01A-01R-1850-01	CL	pngt3	14352.9
699	TCGA-27-1835-01A-01R-1850-01	CL	pngt3	14665
700	TCGA-27-1837-01A-01R-1850-01	CL	pngt3	16165.3
701	TCGA-27-2523-01A-01R-1850-01	CL	pngt3	16410.2
702	TCGA-27-2526-01A-01R-1850-01	CL	pngt3	13171.3
703	TCGA-27-2528-01A-01R-1850-01	CL	pngt3	15654
704	TCGA-28-1747-01C-01R-1850-01	CL	pngt3	15166
705	TCGA-28-2499-01A-01R-1850-01	CL	pngt3	14173.5
706	TCGA-28-2514-01A-02R-1850-01	CL	pngt3	15557.6
707	TCGA-28-5204-01A-01R-1850-01	CL	pngt3	15984.5
708	TCGA-28-5207-01A-01R-1850-01	CL	pngt3	15906.8
709	TCGA-28-5208-01A-01R-1850-01	CL	pngt3	15328.3
710	TCGA-28-5209-01A-01R-1850-01	CL	pngt3	15951.8
711	TCGA-32-1970-01A-01R-1850-01	CL	pngt3	14792.8
712	TCGA-32-2638-01A-01R-1850-01	CL	pngt3	14937.1
713	TCGA-32-5222-01A-01R-1850-01	CL	pngt3	14671
714	TCGA-41-2572-01A-01R-1850-01	CL	pngt3	14527.5
715	TCGA-76-4925-01A-01R-1850-01	CL	pngt3	14867.4
716	TCGA-76-4926-01B-01R-1850-01	CL	pngt3	14417.2
717	TCGA-76-4927-01A-01R-1850-01	CL	pngt3	15316.3
718	TCGA-76-4931-01A-01R-1850-01	CL	pngt3	15207.6
719	TCGA-76-4932-01A-01R-1850-01	CL	pngt3	15827
720	TCGA-02-0047-01A-01R-1849-01	ME	pngt3	15910
721	TCGA-02-0055-01A-01R-1849-01	ME	pngt3	13764.5
722	TCGA-02-2486-01A-01R-1849-01	ME	pngt3	12914.7
723	TCGA-06-0130-01A-01R-1849-01	ME	pngt3	13381.6
724	TCGA-06-0138-01A-02R-1849-01	ME	pngt3	16216.6
725	TCGA-06-0139-01A-01R-1849-01	ME	pngt3	12573.4
726	TCGA-06-0141-01A-01R-1849-01	ME	pngt3	12446.8
727	TCGA-06-0156-01A-02R-1849-01	ME	pngt3	16474.4
728	TCGA-06-0156-01A-03R-1849-01	ME	pngt3	16255.7
729	TCGA-06-0168-01A-01R-1849-01	ME	pngt3	14351.1
730	TCGA-06-0184-01A-01R-1849-01	ME	pngt3	13691.1
731	TCGA-06-0190-01A-01R-1849-01	ME	pngt3	15346.7
732	TCGA-06-0210-01A-01R-1849-01	ME	pngt3	15494.5
733	TCGA-06-0644-01A-02R-1849-01	ME	pngt3	13767.7
734	TCGA-06-0645-01A-01R-1849-01	ME	pngt3	15366.2
735	TCGA-06-0646-01A-01R-1849-01	ME	pngt3	16363.8
736	TCGA-06-0649-01B-01R-1849-01	ME	pngt3	15324.2
737	TCGA-06-0745-01A-01R-1849-01	ME	pngt3	16498
738	TCGA-06-0750-01A-01R-1849-01	ME	pngt3	14844.8
739	TCGA-06-0878-01A-01R-1849-01	ME	pngt3	14822.1
740	TCGA-06-0882-01A-01R-1849-01	ME	pngt3	12404.1
741	TCGA-06-2557-01A-01R-1849-01	ME	pngt3	16029.9
742	TCGA-06-2559-01A-01R-1849-01	ME	pngt3	16465.6
743	TCGA-06-2561-01A-02R-1849-01	ME	pngt3	14416.3
744	TCGA-06-2562-01A-01R-1849-01	ME	pngt3	14477.9
745	TCGA-06-2567-01A-01R-1849-01	ME	pngt3	13895.6
746	TCGA-06-5410-01A-01R-1849-01	ME	pngt3	12422.3
747	TCGA-06-5412-01A-01R-1849-01	ME	pngt3	13438
748	TCGA-06-5413-01A-01R-1849-01	ME	pngt3	16032
749	TCGA-06-5418-01A-01R-1849-01	ME	pngt3	14862.1
750	TCGA-06-5858-01A-01R-1849-01	ME	pngt3	14036.6
751	TCGA-06-5859-01A-01R-1849-01	ME	pngt3	16285.1
752	TCGA-12-0619-01A-01R-1849-01	ME	pngt3	15412.8
753	TCGA-12-5295-01A-01R-1849-01	ME	pngt3	14004.5
754	TCGA-14-0781-01B-01R-1849-01	ME	pngt3	14490
755	TCGA-14-0789-01A-01R-1849-01	ME	pngt3	14993.8
756	TCGA-14-0817-01A-01R-1849-01	ME	pngt3	14762.6
757	TCGA-14-1034-01A-01R-1849-01	ME	pngt3	13773.7
758	TCGA-14-1823-01A-01R-1849-01	ME	pngt3	14021
759	TCGA-14-1829-01A-01R-1850-01	ME	pngt3	13944
760	TCGA-14-2554-01A-01R-1850-01	ME	pngt3	13978.9
761	TCGA-16-1045-01B-01R-1850-01	ME	pngt3	14224
762	TCGA-19-1787-01B-01R-1850-01	ME	pngt3	14068.6
763	TCGA-19-2625-01A-01R-1850-01	ME	pngt3	14253.3
764	TCGA-19-4065-01A-01R-2005-01	ME	pngt3	14541.7
765	TCGA-26-5132-01A-01R-1850-01	ME	pngt3	14567
766	TCGA-26-5135-01A-01R-1850-01	ME	pngt3	16547.9
767	TCGA-26-5136-01B-01R-1850-01	ME	pngt3	15069.7
768	TCGA-27-1830-01A-01R-1850-01	ME	pngt3	16135.5
769	TCGA-27-1831-01A-01R-1850-01	ME	pngt3	12852.8
770	TCGA-27-1832-01A-01R-1850-01	ME	pngt3	13844.6
771	TCGA-27-2519-01A-01R-1850-01	ME	pngt3	14512.8
772	TCGA-27-2524-01A-01R-1850-01	ME	pngt3	15265
773	TCGA-28-1753-01A-01R-1850-01	ME	pngt3	15889.5
774	TCGA-28-2509-01A-01R-1850-01	ME	pngt3	14247.9
775	TCGA-28-2513-01A-01R-1850-01	ME	pngt3	13908.9
776	TCGA-28-5213-01A-01R-1850-01	ME	pngt3	13546.5
777	TCGA-28-5216-01A-01R-1850-01	ME	pngt3	16664.3
778	TCGA-28-5218-01A-01R-1850-01	ME	pngt3	15303.8
779	TCGA-32-1982-01A-01R-1850-01	ME	pngt3	14125.3
780	TCGA-32-2615-01A-01R-1850-01	ME	pngt3	13671.1
781	TCGA-32-2616-01A-01R-1850-01	ME	pngt3	14356.8
782	TCGA-32-2632-01A-01R-1850-01	ME	pngt3	14452.5
783	TCGA-32-4213-01A-01R-1850-01	ME	pngt3	15345.6
784	TCGA-41-3915-01A-01R-1850-01	ME	pngt3	14949.2
785	TCGA-41-4097-01A-01R-1850-01	ME	pngt3	13870.6
786	TCGA-76-4928-01B-01R-1850-01	ME	pngt3	15241.1
787	TCGA-02-2483-01A-01R-1849-01	PN	pngt3	17636.9
788	TCGA-06-0129-01A-01R-1849-01	PN	pngt3	17884.8
789	TCGA-06-0174-01A-01R-1849-01	PN	pngt3	17934.6
790	TCGA-06-0178-01A-01R-1849-01	PN	pngt3	15300.4
791	TCGA-06-0238-01A-02R-1849-01	PN	pngt3	16934.4
792	TCGA-06-0686-01A-01R-1849-01	PN	pngt3	17312.8
793	TCGA-06-2558-01A-01R-1849-01	PN	pngt3	16506.7
794	TCGA-06-2570-01A-01R-1849-01	PN	pngt3	17208.2
795	TCGA-06-5416-01A-01R-1849-01	PN	pngt3	15225.2
796	TCGA-12-0616-01A-01R-1849-01	PN	pngt3	17598.1
797	TCGA-12-0618-01A-01R-1849-01	PN	pngt3	17530.9
798	TCGA-12-1597-01B-01R-1849-01	PN	pngt3	15822.6
799	TCGA-14-1825-01A-01R-1850-01	PN	pngt3	16604.4
800	TCGA-19-1390-01A-01R-1850-01	PN	pngt3	16689
801	TCGA-27-2521-01A-01R-1850-01	PN	pngt3	17291.9
802	TCGA-28-5215-01A-01R-1850-01	PN	pngt3	16487.2
803	TCGA-41-2571-01A-01R-1850-01	PN	pngt3	16580.6
804	TCGA-41-5651-01A-01R-1850-01	PN	pngt3	17796.4

## Sheet: Fig1b_boxplot_statistics
	variable	id	ymin	lower	middle	upper	ymax	n
1	clgt1-2	CL	18757	19764.6	20276.4	20448.8	21046.3	49
2	clgt1-2	ME	16501.3	18312.1	18904	19382.8	20159.9	67
3	clgt1-2	PN	15736.5	17500.9	17958	18309.2	19426.8	18
4	clgt3	CL	17191.6	18397.4	18759.4	19052.3	19879.8	49
5	clgt3	ME	16215.5	17497.8	17825.5	18063.2	18698.1	67
6	clgt3	PN	15707.2	16827.8	17222.5	17295.8	18428.3	18
7	mgt1-2	CL	12868.4	14872.9	15611.7	15896.7	17435.4	49
8	mgt1-2	ME	14683.9	16239.2	16730.2	17420	19534.6	67
9	mgt1-2	PN	13125.9	13584.1	14495.6	14886.3	16370.8	18
10	mgt4	CL	14264.5	14858.3	15336.6	16035.1	16681.8	49
11	mgt4	ME	14724	15735.4	16209.6	16783.5	18872.6	67
12	mgt4	PN	13462	14108.8	14441.9	14710.6	15884.4	18
13	pngt1-2	CL	15428.7	16837.7	17347.8	17667.2	20049.9	49
14	pngt1-2	ME	14312.7	15816.8	16409.1	17466.9	19303.5	67
15	pngt1-2	PN	17553.6	18634.3	19261.2	19719	20455.7	18
16	pngt3	CL	13171.3	14671	15186.1	15789.9	17321.2	49
17	pngt3	ME	12404.1	13902.3	14490	15356.4	16664.3	67
18	pngt3	PN	15225.2	16525.2	17071.3	17581.3	17934.6	18

## Sheet: Fig1c_source_data
	CLGT1_20141001	CLGT2_20141005	CLGT#3_20190606	MGT#1_20170423	MGT#2_20190403	MGT#4_29190606	PNGT#1_20140930	PNGT#2_20151009	PNGT#3_20190606
CLGT1_20141001	1	0.401393	0.180789	0.169736	0.142456	0.137735	0.190363	0.155537	0.155128
CLGT2_20141005	0.401393	1	0.270743	0.196682	0.248499	0.235525	0.232325	0.14443	0.228422
CLGT#3_20190606	0.180789	0.270743	1	0.0499701	0.171279	0.161444	0.0561338	0.104751	0.320739
MGT#1_20170423	0.169736	0.196682	0.0499701	1	0.425673	0.287084	0.0974841	0.0787976	-0.0531279
MGT#2_20190403	0.142456	0.248499	0.171279	0.425673	1	0.321651	0.110336	0.108245	0.127084
MGT#4_29190606	0.137735	0.235525	0.161444	0.287084	0.321651	1	0.071522	0.0902954	0.146055
PNGT#1_20140930	0.190363	0.232325	0.0561338	0.0974841	0.110336	0.071522	1	0.540068	0.227932
PNGT#2_20151009	0.155537	0.14443	0.104751	0.0787976	0.108245	0.0902954	0.540068	1	0.221602
PNGT#3_20190606	0.155128	0.228422	0.320739	-0.0531279	0.127084	0.146055	0.227932	0.221602	1

## Sheet: Fig1c_mgt4_source_data
	rowname	QScore	length	GC	GC_Skewed	TFBS	ratio_dat	nTFBS	nTF	QScore_norm	cond	TF	cluster
1	MGT#4_29190606	700.355	1057	53.93	0.35	231	0.640693	148	60	0.424515	LSD	NA	MGT#4
2	PNGT#3_20190606	418.289	1057	42.76	-3.54	231	0.38961	90	40	0.154181	LSD	NA	PNGT#3
3	CLGT#3_20190606.fa	409.886	1057	46.74	-0.4	231	0.376623	87	46	0.146048	LSD	NA	CLGT#3

## Sheet: Fig1c_pngt3_source_data
	rowname	QScore	length	GC	GC_Skewed	TFBS	ratio_dat	nTFBS	nTF	QScore_norm	cond	TF	cluster
1	PNGT#3_20190606	1091.71	1057	42.76	-3.54	368	0.638587	235	92	0.659555	LSD	NA	PNGT#3
2	CLGT#3_20190606.fa	751.831	1057	46.74	-0.4	368	0.453804	167	78	0.322785	LSD	NA	CLGT#3
3	MGT#4_29190606	480.381	1057	53.93	0.35	368	0.282609	104	55	0.128439	LSD	NA	MGT#4

## Sheet: Fig1c_clgt3_source_data
	rowname	QScore	length	GC	GC_Skewed	TFBS	ratio_dat	nTFBS	nTF	QScore_norm	cond	TF	cluster
1	CLGT#3_20190606.fa	1090.22	1057	46.74	-0.4	394	0.593909	234	97	0.612575	LSD	NA	CLGT#3
2	PNGT#3_20190606	814.49	1057	42.76	-3.54	394	0.441624	174	91	0.340302	LSD	NA	PNGT#3
3	MGT#4_29190606	597.073	1057	53.93	0.35	394	0.324873	128	72	0.183513	LSD	NA	MGT#4

## Sheet: Fig1d_source_data
row.names	CLGT#1	CLGT#2	CLGT#3	MGT#1	MGT#2	MGT#4	PNGT#1	PNGT#2	PNGT#3
CLGT#1	1	0.626146	0.153725	-0.0310357	-0.0491539	-0.124767	-0.0760673	-0.0750341	-0.174789
CLGT#2	0.626146	1	0.149773	-0.043026	-0.0587169	-0.132898	-0.0479412	-0.0775532	-0.18273
CLGT#3	0.153725	0.149773	1	-0.157872	-0.173778	-0.322372	-0.221958	-0.207742	-0.41387
MGT#1	-0.0310357	-0.043026	-0.157872	1	0.748223	0.24503	-0.115653	-0.11274	-0.215649
MGT#2	-0.0491539	-0.0587169	-0.173778	0.748223	1	0.260593	-0.120196	-0.117169	-0.224121
MGT#4	-0.124767	-0.132898	-0.322372	0.24503	0.260593	1	-0.168023	-0.163791	-0.313301
PNGT#1	-0.0760673	-0.0479412	-0.221958	-0.115653	-0.120196	-0.168023	1	0.733119	0.197556
PNGT#2	-0.0750341	-0.0775532	-0.207742	-0.11274	-0.117169	-0.163791	0.733119	1	0.257222
PNGT#3	-0.174789	-0.18273	-0.41387	-0.215649	-0.224121	-0.313301	0.197556	0.257222	1

## Sheet: Fig2c_source_data
	Garofano_GPM	Garofano_MTC	Garofano_NEU	Garofano_PPR	Verhaak_CancerCell_2010_Neural	Verhaak_CancerCell_2010_Proneural	Verhaak_CancerCell_2010_Mesenchymal	Verhaak_CancerCell_2010_Classical	Neftel_Cell_2019_MES2	Neftel_Cell_2019_MES1	Neftel_Cell_2019_MES_combined	Neftel_Cell_2019_AC	Neftel_Cell_2019_OPC	Neftel_Cell_2019_NPC1	Neftel_Cell_2019_NPC2	Neftel_Cell_2019_NPC_combined	Richards_Injury_Response	Richards_Developmental	Varn_Stem.like	Varn_differentiated.like	Varn_proliferative.stem.like	MGT4	PNGT3	CLGT3	ACGT	OPCGT	NPCGT	cd44	cd24	olig2
Garofano_GPM	1	-0.154047	-0.166131	-0.137333	-0.174701	-0.444197	0.77186	0.123694	0.421045	0.608882	0.593063	0.0823301	-0.268304	-0.410725	-0.250019	-0.382883	0.525546	-0.394337	-0.325927	0.0515575	-0.261748	0.58054	-0.364511	0.0316071	0.152221	-0.207685	-0.351637	0.356022	-0.157854	-0.25104
Garofano_MTC	-0.154047	1	-0.0104508	-0.0734344	0.0989404	-0.194394	-0.00976775	-0.080487	-0.0675105	0.089263	0.0359877	0.070903	-0.0405791	-0.184112	-0.183622	-0.193845	0.0342236	-0.129364	-0.102254	-0.0744351	-0.0761469	-0.11345	-0.233294	-0.149356	0.0749188	-0.0449509	-0.200758	-0.0297344	-0.0374428	-0.077804
Garofano_NEU	-0.166131	-0.0104508	1	-0.056847	0.236321	0.322471	-0.229752	-0.18031	-0.152647	-0.227371	-0.214149	-0.18042	0.0623558	0.292056	0.408553	0.378395	-0.0660875	0.287823	0.21873	-0.0224173	0.0507816	-0.110712	0.329126	-0.112149	-0.196648	0.0800954	0.380999	-0.120514	0.136981	0.0853381
Garofano_PPR	-0.137333	-0.0734344	-0.056847	1	-0.0199412	0.201783	-0.243956	-0.165664	-0.249872	-0.277244	-0.294125	-0.218923	0.00741543	0.18797	0.0793321	0.139474	-0.247391	-0.0164595	-0.0496025	-0.269797	0.426664	-0.0998408	0.221284	-0.0666996	-0.252118	0.016964	0.148711	-0.184699	0.0729199	0.121954
Verhaak_CancerCell_2010_Neural	-0.174701	0.0989404	0.236321	-0.0199412	1	0.325159	-0.222272	-0.327459	-0.245858	-0.210192	-0.241997	-0.0133435	0.268824	0.324744	0.320265	0.36227	0.0248897	0.267824	0.245205	-0.0423117	0.0499381	-0.0780196	0.323566	-0.300746	-0.025074	0.312821	0.349055	-0.101238	0.200686	0.0913265
Verhaak_CancerCell_2010_Proneural	-0.444197	-0.194394	0.322471	0.201783	0.325159	1	-0.683745	-0.257583	-0.619799	-0.720451	-0.756234	-0.197619	0.586672	0.920274	0.659192	0.893129	-0.414057	0.789873	0.717797	0.0891041	0.527888	-0.282444	0.882413	-0.0374138	-0.318945	0.555535	0.848223	-0.39396	0.327255	0.4993
Verhaak_CancerCell_2010_Mesenchymal	0.77186	-0.00976775	-0.229752	-0.243956	-0.222272	-0.683745	1	0.153191	0.584192	0.862439	0.831865	0.177384	-0.398004	-0.638667	-0.400674	-0.597043	0.693551	-0.570472	-0.441422	0.108785	-0.378853	0.61832	-0.577964	0.00845132	0.279301	-0.337904	-0.551916	0.513938	-0.221324	-0.38513
Verhaak_CancerCell_2010_Classical	0.123694	-0.080487	-0.18031	-0.165664	-0.327459	-0.257583	0.153191	1	-0.062297	0.159917	0.0469797	0.597509	0.0222945	-0.257538	-0.312419	-0.290712	-0.136239	-0.00640869	0.0666948	0.508807	0.224637	0.0387365	-0.335294	0.753068	0.575707	-0.172243	-0.303251	-0.00308967	-0.281048	-0.0743083
Neftel_Cell_2019_MES2	0.421045	-0.0675105	-0.152647	-0.249872	-0.245858	-0.619799	0.584192	-0.062297	1	0.573333	0.853818	-0.181239	-0.544286	-0.615395	-0.340964	-0.559597	0.411166	-0.571024	-0.543435	-0.17497	-0.564254	0.27041	-0.514718	-0.172141	-0.0675971	-0.43309	-0.529001	0.369503	-0.17648	-0.351523
Neftel_Cell_2019_MES1	0.608882	0.089263	-0.227371	-0.277244	-0.210192	-0.720451	0.862439	0.159917	0.573333	1	0.911774	0.318622	-0.361774	-0.691515	-0.43563	-0.641225	0.656617	-0.548303	-0.364149	0.26264	-0.315801	0.466222	-0.633239	0.0121197	0.427485	-0.331617	-0.606018	0.612006	-0.255465	-0.426616
Neftel_Cell_2019_MES_combined	0.593063	0.0359877	-0.214149	-0.294125	-0.241997	-0.756234	0.831865	0.0469797	0.853818	0.911774	1	0.0960696	-0.497968	-0.732962	-0.436282	-0.673075	0.630691	-0.629396	-0.501464	0.0645601	-0.482638	0.430135	-0.647429	-0.101704	0.220833	-0.418816	-0.635568	0.575259	-0.235864	-0.437727
Neftel_Cell_2019_AC	0.0823301	0.070903	-0.18042	-0.218923	-0.0133435	-0.197619	0.177384	0.597509	-0.181239	0.318622	0.0960696	1	0.391301	-0.206599	-0.375679	-0.271809	0.0241869	0.157351	0.363572	0.782388	0.357145	0.0662439	-0.333021	0.487928	0.966856	0.164819	-0.321421	0.159209	-0.272686	-0.0991646
Neftel_Cell_2019_OPC	-0.268304	-0.0405791	0.0623558	0.00741543	0.268824	0.586672	-0.398004	0.0222945	-0.544286	-0.361774	-0.497968	0.391301	1	0.576124	0.0395696	0.41821	-0.251497	0.712402	0.762909	0.420982	0.531307	-0.161109	0.367881	0.13247	0.229427	0.908205	0.305026	-0.205546	0.0486769	0.426781
Neftel_Cell_2019_NPC1	-0.410725	-0.184112	0.292056	0.18797	0.324744	0.920274	-0.638667	-0.257538	-0.615395	-0.691515	-0.732962	-0.206599	0.576124	1	0.664649	0.943239	-0.364602	0.749072	0.657327	0.0196413	0.459328	-0.257761	0.840405	-0.0945358	-0.323703	0.541724	0.898266	-0.382084	0.411103	0.468291
Neftel_Cell_2019_NPC2	-0.250019	-0.183622	0.408553	0.0793321	0.320265	0.659192	-0.400674	-0.312419	-0.340964	-0.43563	-0.436282	-0.375679	0.0395696	0.664649	1	0.864888	-0.154095	0.388864	0.306229	-0.110217	0.134052	-0.147232	0.770701	-0.191789	-0.38106	0.10586	0.909392	-0.199749	0.47042	0.0851437
Neftel_Cell_2019_NPC_combined	-0.382883	-0.193845	0.378395	0.139474	0.36227	0.893129	-0.597043	-0.290712	-0.559597	-0.641225	-0.673075	-0.271809	0.41821	0.943239	0.864888	1	-0.31319	0.680949	0.59173	-0.00457992	0.37546	-0.234531	0.875764	-0.131036	-0.354338	0.416687	0.985144	-0.334504	0.452042	0.355142
Richards_Injury_Response	0.525546	0.0342236	-0.0660875	-0.247391	0.0248897	-0.414057	0.693551	-0.136239	0.411166	0.656617	0.630691	0.0241869	-0.251497	-0.364602	-0.154095	-0.31319	1	-0.332932	-0.270073	0.0444446	-0.362716	0.529667	-0.292273	-0.219952	0.111612	-0.147013	-0.275431	0.456194	-0.0397591	-0.282441
Richards_Developmental	-0.394337	-0.129364	0.287823	-0.0164595	0.267824	0.789873	-0.570472	-0.00640869	-0.571024	-0.548303	-0.629396	0.157351	0.712402	0.749072	0.388864	0.680949	-0.332932	1	0.833033	0.403304	0.557159	-0.238318	0.628885	0.155026	0.0255061	0.588985	0.597181	-0.330042	0.127344	0.505507
Varn_Stem.like	-0.325927	-0.102254	0.21873	-0.0496025	0.245205	0.717797	-0.441422	0.0666948	-0.543435	-0.364149	-0.501464	0.363572	0.762909	0.657327	0.306229	0.59173	-0.270073	0.833033	1	0.658007	0.738564	-0.177988	0.54614	0.238933	0.236296	0.611795	0.511288	-0.185382	0.0646407	0.441395
Varn_differentiated.like	0.0515575	-0.0744351	-0.0224173	-0.269797	-0.0423117	0.0891041	0.108785	0.508807	-0.17497	0.26264	0.0645601	0.782388	0.420982	0.0196413	-0.110217	-0.00457992	0.0444446	0.403304	0.658007	1	0.559933	0.0806202	-0.0319522	0.539063	0.736578	0.214592	-0.0536732	0.164916	-0.207869	0.0593419
Varn_proliferative.stem.like	-0.261748	-0.0761469	0.0507816	0.426664	0.0499381	0.527888	-0.378853	0.224637	-0.564254	-0.315801	-0.482638	0.357145	0.531307	0.459328	0.134052	0.37546	-0.362716	0.557159	0.738564	0.559933	1	-0.152597	0.385728	0.374915	0.236983	0.348339	0.322419	-0.220053	-0.03103	0.393545
MGT4	0.58054	-0.11345	-0.110712	-0.0998408	-0.0780196	-0.282444	0.61832	0.0387365	0.27041	0.466222	0.430135	0.0662439	-0.161109	-0.257761	-0.147232	-0.234531	0.529667	-0.238318	-0.177988	0.0806202	-0.152597	1	-0.21741	-0.000436017	0.114543	-0.117735	-0.211205	0.33432	-0.0923191	-0.16061
PNGT3	-0.364511	-0.233294	0.329126	0.221284	0.323566	0.882413	-0.577964	-0.335294	-0.514718	-0.633239	-0.647429	-0.333021	0.367881	0.840405	0.770701	0.875764	-0.292273	0.628885	0.54614	-0.0319522	0.385728	-0.21741	1	-0.12252	-0.406488	0.392805	0.869054	-0.322467	0.374569	0.415977
CLGT3	0.0316071	-0.149356	-0.112149	-0.0666996	-0.300746	-0.0374138	0.00845132	0.753068	-0.172141	0.0121197	-0.101704	0.487928	0.13247	-0.0945358	-0.191789	-0.131036	-0.219952	0.155026	0.238933	0.539063	0.374915	-0.000436017	-0.12252	1	0.446774	-0.0472848	-0.151064	-0.0632347	-0.245979	0.0398202
ACGT	0.152221	0.0749188	-0.196648	-0.252118	-0.025074	-0.318945	0.279301	0.575707	-0.0675971	0.427485	0.220833	0.966856	0.229427	-0.323703	-0.38106	-0.354338	0.111612	0.0255061	0.236296	0.736578	0.236983	0.114543	-0.406488	0.446774	1	0.0559577	-0.383781	0.230963	-0.278599	-0.203138
OPCGT	-0.207685	-0.0449509	0.0800954	0.016964	0.312821	0.555535	-0.337904	-0.172243	-0.43309	-0.331617	-0.418816	0.164819	0.908205	0.541724	0.10586	0.416687	-0.147013	0.588985	0.611795	0.214592	0.348339	-0.117735	0.392805	-0.0472848	0.0559577	1	0.330735	-0.168986	0.127496	0.366649
NPCGT	-0.351637	-0.200758	0.380999	0.148711	0.349055	0.848223	-0.551916	-0.303251	-0.529001	-0.606018	-0.635568	-0.321421	0.305026	0.898266	0.909392	0.985144	-0.275431	0.597181	0.511288	-0.0536732	0.322419	-0.211205	0.869054	-0.151064	-0.383781	0.330735	1	-0.310197	0.476885	0.291173
cd44	0.356022	-0.0297344	-0.120514	-0.184699	-0.101238	-0.39396	0.513938	-0.00308967	0.369503	0.612006	0.575259	0.159209	-0.205546	-0.382084	-0.199749	-0.334504	0.456194	-0.330042	-0.185382	0.164916	-0.220053	0.33432	-0.322467	-0.0632347	0.230963	-0.168986	-0.310197	1	-0.0789531	-0.25939
cd24	-0.157854	-0.0374428	0.136981	0.0729199	0.200686	0.327255	-0.221324	-0.281048	-0.17648	-0.255465	-0.235864	-0.272686	0.0486769	0.411103	0.47042	0.452042	-0.0397591	0.127344	0.0646407	-0.207869	-0.03103	-0.0923191	0.374569	-0.245979	-0.278599	0.127496	0.476885	-0.0789531	1	0.039514
olig2	-0.25104	-0.077804	0.0853381	0.121954	0.0913265	0.4993	-0.38513	-0.0743083	-0.351523	-0.426616	-0.437727	-0.0991646	0.426781	0.468291	0.0851437	0.355142	-0.282441	0.505507	0.441395	0.0593419	0.393545	-0.16061	0.415977	0.0398202	-0.203138	0.366649	0.291173	-0.25939	0.039514	1

## Sheet: Fig2d_source_data
	hGICS_untreated_stained			hGICs_TNFa_stained
MGT	435	455	445	1721	1732	1686
CD44	735	686	529	849	757	713
CD24	1756	2038	2002	2695	2752	2807

## Sheet: Fig2e_source_data
	plasmid	cell_line	slcr	backbone	activity	construct
1	#130	293T	none	mVenus/GFP	1.25783	pMAX-GFP
2	#130	NIH3T3	none	mVenus/GFP	1.22575	pMAX-GFP
3	#130	293T	none	mVenus/GFP	1.30514	pMAX-GFP
4	#130	NIH3T3	none	mVenus/GFP	1.12998	pMAX-GFP
5	#130	CHOK1	none	mVenus/GFP	1.27974	pMAX-GFP
6	#130	293T	none	mVenus/GFP	1.3576	pMAX-GFP
7	#130	NIH3T3	none	mVenus/GFP	1.31267	pMAX-GFP
8	#130	CHOK1	none	mVenus/GFP	1.37282	pMAX-GFP
9	#130	NIH3T3	none	mVenus/GFP	1.2151	pMAX-GFP
10	#130	NIH3T3	none	mVenus/GFP	1.2639	pMAX-GFP
11	#130	NIH3T3	none	mVenus/GFP	1.34387	pMAX-GFP
12	#130	293T	none	mVenus/GFP	1.24652	pMAX-GFP
13	#130	CHOK1	none	mVenus/GFP	1.25669	pMAX-GFP
14	#130	293T	none	mVenus/GFP	1.46665	pMAX-GFP
15	#130	CHOK1	none	mVenus/GFP	1.40748	pMAX-GFP
16	#130	293T	none	mVenus/GFP	1.4623	pMAX-GFP
17	#130	CHOK1	none	mVenus/GFP	1.62251	pMAX-GFP
18	#130	CHOK1	none	mVenus/GFP	1.29987	pMAX-GFP
19	#133	293T	mCherry	none	0.319009	MGT#2
20	#133	CHOK1	mCherry	none	0.516591	MGT#2
21	#133	NIH3T3	mCherry	none	0.204414	MGT#2
22	#133	NIH3T3	mCherry	none	0.266726	MGT#2
23	#133	CHOK1	mCherry	none	0.4105	MGT#2
24	#133	NIH3T3	mCherry	none	0.246535	MGT#2
25	#133	CHOK1	mCherry	none	0.420705	MGT#2
26	#133	293T	mCherry	none	0.494824	MGT#2
27	#133	293T	mCherry	none	0.41605	MGT#2
28	#134	CHOK1	mCherry	none	0.741102	PNGT#1
29	#134	NIH3T3	mCherry	none	0.388951	PNGT#1
30	#134	293T	mCherry	none	0.733862	PNGT#1
31	#134	CHOK1	mCherry	none	0.715016	PNGT#1
32	#134	293T	mCherry	none	0.577494	PNGT#1
33	#134	293T	mCherry	none	0.631315	PNGT#1
34	#134	NIH3T3	mCherry	none	0.339876	PNGT#1
35	#134	NIH3T3	mCherry	none	0.428708	PNGT#1
36	#134	CHOK1	mCherry	none	0.690424	PNGT#1
37	#135	CHOK1	mCherry	none	0.347302	PNGT#2
38	#135	CHOK1	mCherry	none	0.336419	PNGT#2
39	#135	NIH3T3	mCherry	none	0.0766167	PNGT#2
40	#135	293T	mCherry	none	1.22843	PNGT#2
41	#135	NIH3T3	mCherry	none	0.112162	PNGT#2
42	#135	CHOK1	mCherry	none	0.328496	PNGT#2
43	#135	293T	mCherry	none	1.33927	PNGT#2
44	#135	293T	mCherry	none	1.23094	PNGT#2
45	#135	NIH3T3	mCherry	none	0.131037	PNGT#2
46	#136	NIH3T3	mCherry	none	0.0572354	CLGT#1
47	#136	293T	mCherry	none	0.492497	CLGT#1
48	#136	CHOK1	mCherry	none	0.0897163	CLGT#1
49	#136	NIH3T3	mCherry	none	0.0840177	CLGT#1
50	#136	CHOK1	mCherry	none	0.103442	CLGT#1
51	#136	293T	mCherry	none	0.541487	CLGT#1
52	#136	CHOK1	mCherry	none	0.104591	CLGT#1
53	#136	293T	mCherry	none	0.525108	CLGT#1
54	#136	NIH3T3	mCherry	none	0.0636494	CLGT#1
55	#173	293T	mCherry	none	0.914457	UBC
56	#173	NIH3T3	mCherry	none	0.518071	UBC
57	#173	NIH3T3	mCherry	none	0.40435	UBC
58	#173	CHOK1	mCherry	none	0.761583	UBC
59	#173	293T	mCherry	none	0.784391	UBC
60	#173	CHOK1	mCherry	none	0.781312	UBC
61	#173	NIH3T3	mCherry	none	0.404174	UBC
62	#173	CHOK1	mCherry	none	0.813025	UBC
63	#173	293T	mCherry	none	0.769502	UBC
64	#174	CHOK1	mCherry	none	0.742634	CLGT#2
65	#174	293T	mCherry	none	0.698837	CLGT#2
66	#174	293T	mCherry	none	0.669644	CLGT#2
67	#174	293T	mCherry	none	0.601952	CLGT#2
68	#174	NIH3T3	mCherry	none	0.398363	CLGT#2
69	#174	NIH3T3	mCherry	none	0.384451	CLGT#2
70	#174	CHOK1	mCherry	none	0.568654	CLGT#2
71	#174	NIH3T3	mCherry	none	0.419	CLGT#2
72	#174	CHOK1	mCherry	none	0.66771	CLGT#2
73	#18	NIH3T3	none	iRFP	1.01978	piRFP670
74	#18	NIH3T3	none	iRFP	0.920895	piRFP670
75	#18	293T	none	iRFP	0.73679	piRFP670
76	#18	CHOK1	none	iRFP	0.622476	piRFP670
77	#18	NIH3T3	none	iRFP	1.05283	piRFP670
78	#18	CHOK1	none	iRFP	0.566678	piRFP670
79	#18	293T	none	iRFP	0.947352	piRFP670
80	#18	CHOK1	none	iRFP	0.741862	piRFP670
81	#18	293T	none	iRFP	0.852129	piRFP670
82	#18	NIH3T3	none	iRFP	0.953731	piRFP670
83	#18	293T	none	iRFP	0.864184	piRFP670
84	#18	CHOK1	none	iRFP	0.761028	piRFP670
85	#18	293T	none	iRFP	0.760322	piRFP670
86	#18	CHOK1	none	iRFP	0.55576	piRFP670
87	#18	CHOK1	none	iRFP	0.764563	piRFP670
88	#18	NIH3T3	none	iRFP	0.945221	piRFP670
89	#18	293T	none	iRFP	0.853853	piRFP670
90	#18	NIH3T3	none	iRFP	1.06653	piRFP670
91	#185	CHOK1	mVenus/GFP	none	0.253217	MGT#1
92	#185	CHOK1	mVenus/GFP	none	0.277763	MGT#1
93	#185	NIH3T3	mVenus/GFP	none	0.0139865	MGT#1
94	#185	NIH3T3	mVenus/GFP	none	0.0151933	MGT#1
95	#185	293T	mVenus/GFP	none	0.815448	MGT#1
96	#185	293T	mVenus/GFP	none	0.801018	MGT#1
97	#185	293T	mVenus/GFP	none	0.867538	MGT#1
98	#185	NIH3T3	mVenus/GFP	none	0.0451174	MGT#1
99	#185	CHOK1	mVenus/GFP	none	0.228786	MGT#1
100	#23	NIH3T3	none	mCherry	0.491645	px330-mch
101	#23	NIH3T3	none	mCherry	0.500632	px330-mch
102	#23	NIH3T3	none	mCherry	0.374755	px330-mch
103	#23	293T	none	mCherry	0.332324	px330-mch
104	#23	CHOK1	none	mCherry	0.713302	px330-mch
105	#23	CHOK1	none	mCherry	0.632525	px330-mch
106	#23	293T	none	mCherry	0.408131	px330-mch
107	#23	CHOK1	none	mCherry	0.858469	px330-mch
108	#23	NIH3T3	none	mCherry	0.586079	px330-mch
109	#23	CHOK1	none	mCherry	0.699661	px330-mch
110	#23	NIH3T3	none	mCherry	0.510239	px330-mch
111	#23	CHOK1	none	mCherry	0.776696	px330-mch
112	#23	293T	none	mCherry	0.353958	px330-mch
113	#23	293T	none	mCherry	0.34138	px330-mch
114	#23	NIH3T3	none	mCherry	0.548697	px330-mch
115	#23	CHOK1	none	mCherry	0.791392	px330-mch
116	#23	293T	none	mCherry	0.362165	px330-mch
117	#23	293T	none	mCherry	0.366611	px330-mch
118	#266	NIH3T3	mCherry	mVenus/GFP	0.168789	ERSGT#1
119	#266	NIH3T3	mCherry	mVenus/GFP	0.207559	ERSGT#1
120	#266	293T	mCherry	mVenus/GFP	0.32067	ERSGT#1
121	#266	CHOK1	mCherry	mVenus/GFP	0.485269	ERSGT#1
122	#266	293T	mCherry	mVenus/GFP	0.30637	ERSGT#1
123	#266	293T	mCherry	mVenus/GFP	0.406935	ERSGT#1
124	#266	CHOK1	mCherry	mVenus/GFP	0.536129	ERSGT#1
125	#266	NIH3T3	mCherry	mVenus/GFP	0.231155	ERSGT#1
126	#266	CHOK1	mCherry	mVenus/GFP	0.470518	ERSGT#1
127	#267	NIH3T3	mVenus/GFP	mCherry	0.143338	mSGT
128	#267	293T	mVenus/GFP	mCherry	0.448525	mSGT
129	#267	NIH3T3	mVenus/GFP	mCherry	0.145182	mSGT
130	#267	CHOK1	mVenus/GFP	mCherry	0.238226	mSGT
131	#267	NIH3T3	mVenus/GFP	mCherry	0.114599	mSGT
132	#267	CHOK1	mVenus/GFP	mCherry	0.226084	mSGT
133	#267	293T	mVenus/GFP	mCherry	0.422195	mSGT
134	#267	293T	mVenus/GFP	mCherry	0.587027	mSGT
135	#267	CHOK1	mVenus/GFP	mCherry	0.24013	mSGT
136	#280	NIH3T3	mVenus/GFP	mCherry	0.0388124	MGT#1-PB
137	#280	CHOK1	mVenus/GFP	mCherry	0.0545838	MGT#1-PB
138	#280	293T	mVenus/GFP	mCherry	0.107475	MGT#1-PB
139	#280	CHOK1	mVenus/GFP	mCherry	0.0513151	MGT#1-PB
140	#280	293T	mVenus/GFP	mCherry	0.105898	MGT#1-PB
141	#280	NIH3T3	mVenus/GFP	mCherry	0.0351852	MGT#1-PB
142	#280	CHOK1	mVenus/GFP	mCherry	0.0528054	MGT#1-PB
143	#280	293T	mVenus/GFP	mCherry	0.113483	MGT#1-PB
144	#280	NIH3T3	mVenus/GFP	mCherry	0.0361984	MGT#1-PB
145	#281	293T	mVenus/GFP	mCherry	0.26742	MGT#4
146	#281	CHOK1	mVenus/GFP	mCherry	0.0804203	MGT#4
147	#281	293T	mVenus/GFP	mCherry	0.22329	MGT#4
148	#281	NIH3T3	mVenus/GFP	mCherry	0.0146269	MGT#4
149	#281	CHOK1	mVenus/GFP	mCherry	0.0847525	MGT#4
150	#281	293T	mVenus/GFP	mCherry	0.300664	MGT#4
151	#281	NIH3T3	mVenus/GFP	mCherry	0.0188152	MGT#4
152	#281	CHOK1	mVenus/GFP	mCherry	0.0936146	MGT#4
153	#281	NIH3T3	mVenus/GFP	mCherry	0.0118722	MGT#4
154	#282	NIH3T3	mVenus/GFP	mCherry	0.0153477	PNGT#3
155	#282	293T	mVenus/GFP	mCherry	0.0560988	PNGT#3
156	#282	CHOK1	mVenus/GFP	mCherry	0.0643258	PNGT#3
157	#282	CHOK1	mVenus/GFP	mCherry	0.0614092	PNGT#3
158	#282	293T	mVenus/GFP	mCherry	0.0633086	PNGT#3
159	#282	NIH3T3	mVenus/GFP	mCherry	0.0131687	PNGT#3
160	#282	CHOK1	mVenus/GFP	mCherry	0.0659429	PNGT#3
161	#282	293T	mVenus/GFP	mCherry	0.0635352	PNGT#3
162	#282	NIH3T3	mVenus/GFP	mCherry	0.012604	PNGT#3
163	#283	NIH3T3	mVenus/GFP	none	0.0119941	SGT#2
164	#283	293T	mVenus/GFP	none	0.179366	SGT#2
165	#283	CHOK1	mVenus/GFP	none	0.106832	SGT#2
166	#283	NIH3T3	mVenus/GFP	none	0.00837163	SGT#2
167	#283	293T	mVenus/GFP	none	0.21035	SGT#2
168	#283	293T	mVenus/GFP	none	0.192969	SGT#2
169	#283	CHOK1	mVenus/GFP	none	0.0759712	SGT#2
170	#283	NIH3T3	mVenus/GFP	none	0.00912942	SGT#2
171	#283	CHOK1	mVenus/GFP	none	0.0741467	SGT#2
172	#287	CHOK1	mCherry	none	0.485051	ERSGT#3
173	#287	293T	mCherry	none	0.139844	ERSGT#3
174	#287	293T	mCherry	none	0.205659	ERSGT#3
175	#287	NIH3T3	mCherry	none	0.249487	ERSGT#3
176	#287	CHOK1	mCherry	none	0.450998	ERSGT#3
177	#287	NIH3T3	mCherry	none	0.315053	ERSGT#3
178	#287	CHOK1	mCherry	none	0.543342	ERSGT#3
179	#287	NIH3T3	mCherry	none	0.266469	ERSGT#3
180	#287	293T	mCherry	none	0.106595	ERSGT#3
181	#298	NIH3T3	mVenus/GFP	none	0.00138052	COVGT#3
182	#298	NIH3T3	mVenus/GFP	none	0.00192167	COVGT#3
183	#298	CHOK1	mVenus/GFP	none	0.0593348	COVGT#3
184	#298	293T	mVenus/GFP	none	0.0315368	COVGT#3
185	#298	293T	mVenus/GFP	none	0.0258698	COVGT#3
186	#298	NIH3T3	mVenus/GFP	none	0.00230679	COVGT#3
187	#298	293T	mVenus/GFP	none	0.0310434	COVGT#3
188	#298	CHOK1	mVenus/GFP	none	0.0350433	COVGT#3
189	#298	CHOK1	mVenus/GFP	none	0.0501114	COVGT#3
190	#301	NIH3T3	mVenus/GFP	none	0.0249045	COVGT#1
191	#301	CHOK1	mVenus/GFP	none	0.10529	COVGT#1
192	#301	NIH3T3	mVenus/GFP	none	0.0220239	COVGT#1
193	#301	CHOK1	mVenus/GFP	none	0.107216	COVGT#1
194	#301	293T	mVenus/GFP	none	0.176318	COVGT#1
195	#301	NIH3T3	mVenus/GFP	none	0.00677303	COVGT#1
196	#301	293T	mVenus/GFP	none	0.182175	COVGT#1
197	#301	293T	mVenus/GFP	none	0.227254	COVGT#1
198	#301	CHOK1	mVenus/GFP	none	0.126339	COVGT#1
199	#302	NIH3T3	mVenus/GFP	none	0.020479	COVGT#2
200	#302	293T	mVenus/GFP	none	0.322897	COVGT#2
201	#302	NIH3T3	mVenus/GFP	none	0.0611861	COVGT#2
202	#302	CHOK1	mVenus/GFP	none	0.172158	COVGT#2
203	#302	293T	mVenus/GFP	none	0.384187	COVGT#2
204	#302	CHOK1	mVenus/GFP	none	0.163337	COVGT#2
205	#302	CHOK1	mVenus/GFP	none	0.162379	COVGT#2
206	#302	293T	mVenus/GFP	none	0.402599	COVGT#2
207	#302	NIH3T3	mVenus/GFP	none	0.0279313	COVGT#2
208	#303	NIH3T3	mVenus/GFP	none	0.0415633	COVGT#4
209	#303	293T	mVenus/GFP	none	0.224359	COVGT#4
210	#303	CHOK1	mVenus/GFP	none	0.139035	COVGT#4
211	#303	CHOK1	mVenus/GFP	none	0.107785	COVGT#4
212	#303	293T	mVenus/GFP	none	0.262056	COVGT#4
213	#303	293T	mVenus/GFP	none	0.189992	COVGT#4
214	#303	NIH3T3	mVenus/GFP	none	0.0370876	COVGT#4
215	#303	NIH3T3	mVenus/GFP	none	0.0300725	COVGT#4
216	#303	CHOK1	mVenus/GFP	none	0.120199	COVGT#4
217	#304	NIH3T3	mCherry	mVenus/GFP	0.177458	ACGT#1
218	#304	CHOK1	mCherry	mVenus/GFP	0.245044	ACGT#1
219	#304	293T	mCherry	mVenus/GFP	0.130931	ACGT#1
220	#304	CHOK1	mCherry	mVenus/GFP	0.242035	ACGT#1
221	#304	NIH3T3	mCherry	mVenus/GFP	0.165131	ACGT#1
222	#304	293T	mCherry	mVenus/GFP	0.15844	ACGT#1
223	#304	293T	mCherry	mVenus/GFP	0.134011	ACGT#1
224	#304	CHOK1	mCherry	mVenus/GFP	0.207141	ACGT#1
225	#304	NIH3T3	mCherry	mVenus/GFP	0.198515	ACGT#1
226	#305	NIH3T3	mCherry	mVenus/GFP	0.148319	ACGT#3
227	#305	293T	mCherry	mVenus/GFP	0.608344	ACGT#3
228	#305	293T	mCherry	mVenus/GFP	0.604304	ACGT#3
229	#305	CHOK1	mCherry	mVenus/GFP	0.171398	ACGT#3
230	#305	NIH3T3	mCherry	mVenus/GFP	0.1155	ACGT#3
231	#305	CHOK1	mCherry	mVenus/GFP	0.156289	ACGT#3
232	#305	NIH3T3	mCherry	mVenus/GFP	0.161324	ACGT#3
233	#305	CHOK1	mCherry	mVenus/GFP	0.148366	ACGT#3
234	#305	293T	mCherry	mVenus/GFP	0.592626	ACGT#3
235	#317	NIH3T3	mVenus/GFP	none	0.0286181	COVGT#5
236	#317	NIH3T3	mVenus/GFP	none	0.0337037	COVGT#5
237	#317	NIH3T3	mVenus/GFP	none	0.0642731	COVGT#5
238	#317	CHOK1	mVenus/GFP	none	0.0833545	COVGT#5
239	#317	CHOK1	mVenus/GFP	none	0.0774561	COVGT#5
240	#317	293T	mVenus/GFP	none	0.19028	COVGT#5
241	#317	CHOK1	mVenus/GFP	none	0.0690144	COVGT#5
242	#317	293T	mVenus/GFP	none	0.292327	COVGT#5
243	#317	293T	mVenus/GFP	none	0.215631	COVGT#5
244	#318	CHOK1	mVenus/GFP	mCherry	0.00399024	CLGT#3
245	#318	NIH3T3	mVenus/GFP	mCherry	0.000304828	CLGT#3
246	#318	CHOK1	mVenus/GFP	mCherry	0.0165979	CLGT#3
247	#318	NIH3T3	mVenus/GFP	mCherry	0.000298647	CLGT#3
248	#318	CHOK1	mVenus/GFP	mCherry	0.00339084	CLGT#3
249	#318	NIH3T3	mVenus/GFP	mCherry	0.000299576	CLGT#3
250	#318	293T	mVenus/GFP	mCherry	0.0213526	CLGT#3
251	#318	293T	mVenus/GFP	mCherry	0.029021	CLGT#3
252	#318	293T	mVenus/GFP	mCherry	0.0294493	CLGT#3
253	#319	293T	iRFP	none	0.400201	C20GT#1
254	#319	NIH3T3	iRFP	none	0.199615	C20GT#1
255	#319	CHOK1	iRFP	none	0.323684	C20GT#1
256	#319	CHOK1	iRFP	none	0.239058	C20GT#1
257	#319	293T	iRFP	none	0.506652	C20GT#1
258	#319	NIH3T3	iRFP	none	0.194484	C20GT#1
259	#319	293T	iRFP	none	0.422182	C20GT#1
260	#319	NIH3T3	iRFP	none	0.228815	C20GT#1
261	#319	CHOK1	iRFP	none	0.316751	C20GT#1
262	#320	NIH3T3	iRFP	none	0.247317	C20GT#2
263	#320	NIH3T3	iRFP	none	0.283189	C20GT#2
264	#320	CHOK1	iRFP	none	0.285586	C20GT#2
265	#320	293T	iRFP	none	0.39968	C20GT#2
266	#320	NIH3T3	iRFP	none	0.284231	C20GT#2
267	#320	CHOK1	iRFP	none	0.384943	C20GT#2
268	#320	293T	iRFP	none	0.412023	C20GT#2
269	#320	CHOK1	iRFP	none	0.411679	C20GT#2
270	#320	293T	iRFP	none	0.391447	C20GT#2
271	#321	NIH3T3	iRFP	none	0.157428	C20GT#3
272	#321	NIH3T3	iRFP	none	0.215511	C20GT#3
273	#321	CHOK1	iRFP	none	0.357746	C20GT#3
274	#321	293T	iRFP	none	0.261229	C20GT#3
275	#321	NIH3T3	iRFP	none	0.215724	C20GT#3
276	#321	CHOK1	iRFP	none	0.516821	C20GT#3
277	#321	293T	iRFP	none	0.234048	C20GT#3
278	#321	CHOK1	iRFP	none	0.573356	C20GT#3
279	#321	293T	iRFP	none	0.269813	C20GT#3
280	#333	CHOK1	mCherry	none	0.204897	COVGT5-mCh
281	#333	CHOK1	mCherry	none	0.223819	COVGT5-mCh
282	#333	NIH3T3	mCherry	none	0.363459	COVGT5-mCh
283	#333	NIH3T3	mCherry	none	0.371093	COVGT5-mCh
284	#333	NIH3T3	mCherry	none	0.384384	COVGT5-mCh
285	#333	293T	mCherry	none	0.128151	COVGT5-mCh
286	#333	293T	mCherry	none	0.107621	COVGT5-mCh
287	#333	293T	mCherry	none	0.132372	COVGT5-mCh
288	#333	CHOK1	mCherry	none	0.178918	COVGT5-mCh
289	#358	CHOK1	iRFP	none	0.15104	TEX_NFAT
290	#358	CHOK1	iRFP	none	0.181727	TEX_NFAT
291	#358	NIH3T3	iRFP	none	0.230013	TEX_NFAT
292	#358	NIH3T3	iRFP	none	0.237776	TEX_NFAT
293	#358	CHOK1	iRFP	none	0.185762	TEX_NFAT
294	#358	293T	iRFP	none	0.101805	TEX_NFAT
295	#358	293T	iRFP	none	0.11803	TEX_NFAT
296	#358	293T	iRFP	none	0.0964268	TEX_NFAT
297	#358	NIH3T3	iRFP	none	0.201752	TEX_NFAT
298	#359	293T	mVenus/GFP	none	0.637122	TEX_min
299	#359	CHOK1	mVenus/GFP	none	0.59789	TEX_min
300	#359	NIH3T3	mVenus/GFP	none	0.20205	TEX_min
301	#359	293T	mVenus/GFP	none	0.656443	TEX_min
302	#359	CHOK1	mVenus/GFP	none	0.615409	TEX_min
303	#359	NIH3T3	mVenus/GFP	none	0.197843	TEX_min
304	#359	293T	mVenus/GFP	none	0.725908	TEX_min
305	#359	CHOK1	mVenus/GFP	none	0.473413	TEX_min
306	#359	NIH3T3	mVenus/GFP	none	0.182608	TEX_min
307	#364	293T	mCherry	none	0.435858	SGT#4
308	#364	293T	mCherry	none	0.477539	SGT#4
309	#364	CHOK1	mCherry	none	0.548599	SGT#4
310	#364	CHOK1	mCherry	none	0.512042	SGT#4
311	#364	CHOK1	mCherry	none	0.418435	SGT#4
312	#364	NIH3T3	mCherry	none	0.23021	SGT#4
313	#364	NIH3T3	mCherry	none	0.239611	SGT#4
314	#364	293T	mCherry	none	0.45589	SGT#4
315	#364	NIH3T3	mCherry	none	0.193552	SGT#4
316	#49	NIH3T3	none	mCherry	0.775977	UBC
317	#49	293T	none	mCherry	0.731349	UBC
318	#49	NIH3T3	none	mCherry	0.86118	UBC
319	#49	CHOK1	none	mCherry	0.67202	UBC
320	#49	293T	none	mCherry	0.911615	UBC
321	#49	CHOK1	none	mCherry	0.973672	UBC
322	#49	NIH3T3	none	mCherry	0.781784	UBC
323	#49	NIH3T3	none	mCherry	0.703264	UBC
324	#49	293T	none	mCherry	0.727636	UBC
325	#49	293T	none	mCherry	0.740394	UBC
326	#49	CHOK1	none	mCherry	0.571868	UBC
327	#49	CHOK1	none	mCherry	1.09912	UBC
328	#49	293T	none	mCherry	0.906826	UBC
329	#49	NIH3T3	none	mCherry	0.66458	UBC
330	#49	CHOK1	none	mCherry	1.30613	UBC
331	#49	NIH3T3	none	mCherry	0.762956	UBC
332	#49	CHOK1	none	mCherry	1.12569	UBC
333	#49	293T	none	mCherry	0.871506	UBC
334	control_gfp	293T	none	none	0.0179665	control_gfp
335	control_gfp	CHOK1	none	none	0	control_gfp
336	control_gfp	293T	none	none	0.0257747	control_gfp
337	control_gfp	CHOK1	none	none	0.00888895	control_gfp
338	control_gfp	293T	none	none	0.0276313	control_gfp
339	control_gfp	CHOK1	none	none	0.00154192	control_gfp
340	control_gfp	293T	none	none	0.00581223	control_gfp
341	control_gfp	CHOK1	none	none	0.00233388	control_gfp
342	control_gfp	NIH3T3	none	none	0.000728161	control_gfp
343	control_gfp	NIH3T3	none	none	0	control_gfp
344	control_gfp	293T	none	none	0.00499576	control_gfp
345	control_gfp	CHOK1	none	none	0.000357675	control_gfp
346	control_gfp	NIH3T3	none	none	0	control_gfp
347	control_gfp	CHOK1	none	none	0.000336134	control_gfp
348	control_gfp	NIH3T3	none	none	0.000707663	control_gfp
349	control_gfp	NIH3T3	none	none	0.000350936	control_gfp
350	control_gfp	NIH3T3	none	none	0	control_gfp
351	control_gfp	293T	none	none	0.00808232	control_gfp
352	control_gfp	CHOK1	none	none	0	control_gfp
353	control_gfp	NIH3T3	none	none	0	control_gfp
354	control_gfp	NIH3T3	none	none	0	control_gfp
355	control_gfp	CHOK1	none	none	0	control_gfp
356	control_gfp	NIH3T3	none	none	0.000806966	control_gfp
357	control_gfp	293T	none	none	0.00887042	control_gfp
358	control_gfp	CHOK1	none	none	0.000913079	control_gfp
359	control_gfp	293T	none	none	0.00864771	control_gfp
360	control_gfp	293T	none	none	0.0102199	control_gfp
361	control_irfp	293T	none	none	0.000895128	control_irfp
362	control_irfp	NIH3T3	none	none	0.010879	control_irfp
363	control_irfp	293T	none	none	0.00237588	control_irfp
364	control_irfp	NIH3T3	none	none	0.0087293	control_irfp
365	control_irfp	293T	none	none	0.00204676	control_irfp
366	control_irfp	NIH3T3	none	none	0.0133149	control_irfp
367	control_irfp	293T	none	none	0.000449949	control_irfp
368	control_irfp	NIH3T3	none	none	0.00424598	control_irfp
369	control_irfp	293T	none	none	0.000754486	control_irfp
370	control_irfp	CHOK1	none	none	0.00134454	control_irfp
371	control_irfp	293T	none	none	0.000637946	control_irfp
372	control_irfp	NIH3T3	none	none	0.00308068	control_irfp
373	control_irfp	293T	none	none	0.000808232	control_irfp
374	control_irfp	NIH3T3	none	none	0.00150515	control_irfp
375	control_irfp	CHOK1	none	none	0.0015218	control_irfp
376	control_irfp	NIH3T3	none	none	0.00180549	control_irfp
377	control_irfp	CHOK1	none	none	0.000919547	control_irfp
378	control_irfp	293T	none	none	0.00163026	control_irfp
379	control_irfp	CHOK1	none	none	0.000308383	control_irfp
380	control_irfp	NIH3T3	none	none	0.00509713	control_irfp
381	control_irfp	CHOK1	none	none	0.00151773	control_irfp
382	control_irfp	293T	none	none	0.00070453	control_irfp
383	control_irfp	CHOK1	none	none	0.00233388	control_irfp
384	control_irfp	CHOK1	none	none	0.000357675	control_irfp
385	control_irfp	CHOK1	none	none	0.000333648	control_irfp
386	control_irfp	CHOK1	none	none	0	control_irfp
387	control_irfp	NIH3T3	none	none	0.00532006	control_irfp
388	control_mcherry	293T	none	none	0.000191813	control_mcherry
389	control_mcherry	NIH3T3	none	none	0.0418279	control_mcherry
390	control_mcherry	CHOK1	none	none	0.00148112	control_mcherry
391	control_mcherry	293T	none	none	7.08829e-05	control_mcherry
392	control_mcherry	NIH3T3	none	none	0.0219668	control_mcherry
393	control_mcherry	NIH3T3	none	none	0.0295559	control_mcherry
394	control_mcherry	CHOK1	none	none	0.0010084	control_mcherry
395	control_mcherry	NIH3T3	none	none	0.0229371	control_mcherry
396	control_mcherry	293T	none	none	0.000215989	control_mcherry
397	control_mcherry	NIH3T3	none	none	0.0399448	control_mcherry
398	control_mcherry	CHOK1	none	none	0.00189716	control_mcherry
399	control_mcherry	293T	none	none	0.000496166	control_mcherry
400	control_mcherry	CHOK1	none	none	0.00214561	control_mcherry
401	control_mcherry	NIH3T3	none	none	0.0233529	control_mcherry
402	control_mcherry	293T	none	none	0.000448337	control_mcherry
403	control_mcherry	CHOK1	none	none	0.00833528	control_mcherry
404	control_mcherry	293T	none	none	0.000219296	control_mcherry
405	control_mcherry	CHOK1	none	none	0.0015218	control_mcherry
406	control_mcherry	293T	none	none	0.000202058	control_mcherry
407	control_mcherry	NIH3T3	none	none	0.0351198	control_mcherry
408	control_mcherry	CHOK1	none	none	0.00107303	control_mcherry
409	control_mcherry	NIH3T3	none	none	0.0421123	control_mcherry
410	control_mcherry	CHOK1	none	none	0.00266918	control_mcherry
411	control_mcherry	NIH3T3	none	none	0.0231794	control_mcherry
412	control_mcherry	293T	none	none	0.000137179	control_mcherry
413	control_mcherry	CHOK1	none	none	0.0018503	control_mcherry
414	control_mcherry	293T	none	none	0.000321392	control_mcherry

[truncated: 58 more sheets: Fig2e_boxplot_statistics, Fig3a_source_data, Fig3b_source_data, Fig3c_source_data, Fig3d_source_data, Fig4b_source_data, Fig4c_source_data, Fig5b_source_data, Fig5c_d_source_data, Fig5c_boxplot_statistics, Fig5e_source_data, Fig6b_source_data, Fig6c_source_data, Fig6c_boxplot_statistics, Fig6d_source_data, Fig6e_source_data, Fig6f_MGT1_source_data, Fig6f_MGT4_source_data, Fig6f_PNGT3_source_data, Fig6g_MGT1_source_data …]
